# Supplementary material for: The Genome Response to Artificial Selection: A Case Study in Dairy Cattle
Source: PLoS One. 2009 Aug 12;4(8):e6595. doi: 10.1371/journal.pone.0006595 (PMC2722727; doi:10.1371/journal.pone.0006595)
Supplement: Table S2 — Description of the results for the 18,986 RefSeq represented in the analysis. For each RefSeq, we report the position on the genome, the underlying gene (based on IPA annotation), the score derived from the FST values of the SNP localized within it and the and p-values corrected for multiple testing for positive and balancing selection tests both across and within each breed. The interval number (Table 2) is reported if the RefSeq is localized within a significant region previously reported. (1.87 MB ZIP) [file pone.0006595.s002.zip]

Archive with 1 entries (1 files):
- Table_S2.xls
