# Supplementary material for: The Genome Response to Artificial Selection: A Case Study in Dairy Cattle
Source: PLoS One. 2009 Aug 12;4(8):e6595. doi: 10.1371/journal.pone.0006595 (PMC2722727; doi:10.1371/journal.pone.0006595)
Supplement: Table S2 — Description of the results for the 18,986 RefSeq represented in the analysis. For each RefSeq, we report the position on the genome, the underlying gene (based on IPA annotation), the score derived from the FST values of the SNP localized within it and the and p-values corrected for multiple testing for positive and balancing selection tests both across and within each breed. The interval number (Table 2) is reported if the RefSeq is localized within a significant region previously reported. (1.87 MB ZIP) [file pone.0006595.s002.zip › Table_S2.xls]

## Sheet: Feuil1
						Mean FST (Min-Max)				Corrected P-value for Positive Selection				Corrected P-value for Balancing Selection
REFSEQ ID	GENE	BTA	POS	Nsnp	Interval	ALL	MON	NOR	HOL	ALL	MON	NOR	HOL	ALL	MON	NOR	HOL		POS
NM_172469.3	CLIC6	1	101433-158644	1	0	0.0214 (0.0214-0.0214)	0.0000 (0.0000-0.0000)	0.0324 (0.0324-0.0324)	0.0318 (0.0318-0.0318)	0.998	0.997	0.987	0.996	0.991	0.654	1	0.984		101433
NM_053277.1	CLIC6	1	101437-158259	1	0	0.0214 (0.0214-0.0214)	0.0000 (0.0000-0.0000)	0.0324 (0.0324-0.0324)	0.0318 (0.0318-0.0318)	0.998	0.997	0.987	0.996	0.991	0.654	1	0.984		101437
NM_001081549.1	RCAN1	1	219079-339082	1	0	0.1207 (0.1207-0.1207)	0.1377 (0.1377-0.1377)	0.0087 (0.0087-0.0087)	0.2157 (0.2157-0.2157)	0.919	0.895	0.998	0.843	1	1	0.961	1		219079
NM_004414.5	RCAN1	1	219113-339083	1	0	0.1207 (0.1207-0.1207)	0.1377 (0.1377-0.1377)	0.0087 (0.0087-0.0087)	0.2157 (0.2157-0.2157)	0.919	0.895	0.998	0.843	1	1	0.961	1		219113
NM_203417.1	RCAN1	1	219821-339083	1	0	0.1207 (0.1207-0.1207)	0.1377 (0.1377-0.1377)	0.0087 (0.0087-0.0087)	0.2157 (0.2157-0.2157)	0.919	0.895	0.998	0.843	1	1	0.961	1		219821
NM_138743.2	FAM165B	1	439757-455327	1	0	0.043 (0.043-0.043)	0.0000 (0.0000-0.0000)	0.0659 (0.0659-0.0659)	0.063 (0.063-0.063)	0.991	0.997	0.98	0.996	1	0.654	1	0.996		439757
NM_058182.4	FAM165B	1	439769-455310	1	0	0.043 (0.043-0.043)	0.0000 (0.0000-0.0000)	0.0659 (0.0659-0.0659)	0.063 (0.063-0.063)	0.991	0.997	0.98	0.996	1	0.654	1	0.996		439769
NM_001697.2	ATP5O	1	720642-728058	1	0	0.1045 (0.1045-0.1045)	0.066 (0.066-0.066)	0.2078 (0.2078-0.2078)	0.0396 (0.0396-0.0396)	0.939	0.959	0.898	0.996	1	1	1	0.987		720642
NM_138597.2	ATP5O	1	720661-728049	1	0	0.1045 (0.1045-0.1045)	0.066 (0.066-0.066)	0.2078 (0.2078-0.2078)	0.0396 (0.0396-0.0396)	0.939	0.959	0.898	0.996	1	1	1	0.987		720661
NM_010587.2	ITSN1	1	733832-987587	5	0	0.0478 (0.0075-0.1015)	0.0363 (0.0147-0.067)	0.0486 (0.002-0.2015)	0.0584 (0.0059-0.0925)	0.998	0.997	0.998	0.996	0.991	0.975	0.999	0.973		733832
NM_003024.2	ITSN1	1	741413-987606	5	0	0.0478 (0.0075-0.1015)	0.0363 (0.0147-0.067)	0.0486 (0.002-0.2015)	0.0584 (0.0059-0.0925)	0.998	0.997	0.998	0.996	0.991	0.975	0.999	0.973		741413
NM_001001132.1	ITSN1	1	794969-987606	3	0	0.0318 (0.0075-0.0491)	0.0257 (0.0147-0.0474)	0.0111 (0.002-0.0239)	0.0585 (0.0059-0.0925)	1	0.997	0.998	0.996	0.971	0.965	0.817	0.985		794969
NM_001110275.1	ITSN1	1	794969-987587	3	0	0.0318 (0.0075-0.0491)	0.0257 (0.0147-0.0474)	0.0111 (0.002-0.0239)	0.0585 (0.0059-0.0925)	1	0.997	0.998	0.996	0.971	0.965	0.817	0.985		794969
NM_001110276.1	ITSN1	1	857293-987587	1	0	0.0075 (0.0075-0.0075)	0.0147 (0.0147-0.0147)	0.002 (0.002-0.002)	0.0059 (0.0059-0.0059)	1	0.997	0.998	0.996	0.922	0.99	0.915	0.924		857293
NM_145858.2	CRYZL1	1	988331-1032014	2	0	0.0477 (0.0195-0.0758)	0.0308 (0.0267-0.0348)	0.0916 (0.0316-0.1516)	0.0206 (0.0002-0.0411)	0.996	0.997	0.978	0.996	0.999	0.99	1	0.926		988331
NM_133679.1	CRYZL1	1	988455-1022212	2	0	0.0477 (0.0195-0.0758)	0.0308 (0.0267-0.0348)	0.0916 (0.0316-0.1516)	0.0206 (0.0002-0.0411)	0.996	0.997	0.978	0.996	0.999	0.99	1	0.926		988455
NM_138927.1	SON	1	1042691-1073741	2	0	0.033 (0.0276-0.0384)	0.0426 (0.0403-0.0448)	0.0553 (0.0425-0.068)	0.0012 (0-0.0024)	0.998	0.993	0.98	0.996	0.991	1	1	0.71		1042691
NM_178880.4	SON	1	1042719-1073776	2	0	0.033 (0.0276-0.0384)	0.0426 (0.0403-0.0448)	0.0553 (0.0425-0.068)	0.0012 (0-0.0024)	0.998	0.993	0.98	0.996	0.991	1	1	0.71		1042719
NM_032195.1	SON	1	1057983-1073741	1	0	0.0276 (0.0276-0.0276)	0.0403 (0.0403-0.0403)	0.0425 (0.0425-0.0425)	0.0000 (0.0000-0.0000)	0.997	0.975	0.98	0.996	0.997	1	1	0.692		1057983
NM_019973.2	SON	1	1060237-1073776	1	0	0.0276 (0.0276-0.0276)	0.0403 (0.0403-0.0403)	0.0425 (0.0425-0.0425)	0.0000 (0.0000-0.0000)	0.997	0.975	0.98	0.996	0.997	1	1	0.692		1060237
NM_010256.2	GART	1	1074652-1100478	1	0	0.009 (0.009-0.009)	0.0001 (0.0001-0.0001)	0.0147 (0.0147-0.0147)	0.0123 (0.0123-0.0123)	1	0.997	0.998	0.996	0.935	0.799	0.99	0.941		1074652
NM_000819.3	GART	1	1074686-1100500	1	0	0.009 (0.009-0.009)	0.0001 (0.0001-0.0001)	0.0147 (0.0147-0.0147)	0.0123 (0.0123-0.0123)	1	0.997	0.998	0.996	0.935	0.799	0.99	0.941		1074686
NM_006134.5	TMEM50B	1	1135322-1172199	2	0	0.1158 (0.0619-0.1697)	0.0151 (0.0126-0.0175)	0.157 (0.1215-0.1926)	0.1753 (0.0468-0.3038)	0.911	0.997	0.93	0.853	1	0.956	1	1		1135322
NM_030018.3	TMEM50B	1	1153790-1172248	1	0	0.0619 (0.0619-0.0619)	0.0175 (0.0175-0.0175)	0.1215 (0.1215-0.1215)	0.0468 (0.0468-0.0468)	0.969	0.997	0.966	0.996	1	0.998	1	0.987		1153790
NM_005534.3	IFNGR2	1	1186804-1218797	1	0	0.0816 (0.0816-0.0816)	0.1055 (0.1055-0.1055)	0.0021 (0.0021-0.0021)	0.1373 (0.1373-0.1373)	0.948	0.92	0.998	0.943	1	1	0.917	1		1186804
NM_008338.3	IFNGR2	1	1186966-1218180	1	0	0.0816 (0.0816-0.0816)	0.1055 (0.1055-0.1055)	0.0021 (0.0021-0.0021)	0.1373 (0.1373-0.1373)	0.948	0.92	0.998	0.943	1	1	0.917	1		1186966
NM_000628.3	IL10RB	1	1373998-1402720	1	0	0.106 (0.106-0.106)	0.1816 (0.1816-0.1816)	0.1326 (0.1326-0.1326)	0.0038 (0.0038-0.0038)	0.938	0.871	0.966	0.996	1	1	1	0.907		1373998
NM_008349.4	IL10RB	1	1374125-1402654	1	0	0.106 (0.106-0.106)	0.1816 (0.1816-0.1816)	0.1326 (0.1326-0.1326)	0.0038 (0.0038-0.0038)	0.938	0.871	0.966	0.996	1	1	1	0.907		1374125
NM_010509.2	IFNAR2	1	1404162-1427720	1	0	0.2031 (0.2031-0.2031)	0.0619 (0.0619-0.0619)	0.1472 (0.1472-0.1472)	0.4001 (0.4001-0.4001)	0.791	0.96	0.963	0.695	1	1	1	1		1404162
NM_207585.1	IFNAR2	1	1404209-1438754	1	0	0.2031 (0.2031-0.2031)	0.0619 (0.0619-0.0619)	0.1472 (0.1472-0.1472)	0.4001 (0.4001-0.4001)	0.791	0.96	0.963	0.695	1	1	1	1		1404209
NM_000874.3	IFNAR2	1	1405752-1438754	1	0	0.2031 (0.2031-0.2031)	0.0619 (0.0619-0.0619)	0.1472 (0.1472-0.1472)	0.4001 (0.4001-0.4001)	0.791	0.96	0.963	0.695	1	1	1	1		1405752
NM_207584.1	IFNAR2	1	1405752-1438754	1	0	0.2031 (0.2031-0.2031)	0.0619 (0.0619-0.0619)	0.1472 (0.1472-0.1472)	0.4001 (0.4001-0.4001)	0.791	0.96	0.963	0.695	1	1	1	1		1405752
NM_028905.2	C21ORF62	1	1837386-1857568	1	0	0.0161 (0.0161-0.0161)	0.0045 (0.0045-0.0045)	0.0316 (0.0316-0.0316)	0.0122 (0.0122-0.0122)	1	0.997	0.988	0.996	0.985	0.956	1	0.941		1837386
NM_019596.3	C21ORF62	1	1837388-1858410	1	0	0.0161 (0.0161-0.0161)	0.0045 (0.0045-0.0045)	0.0316 (0.0316-0.0316)	0.0122 (0.0122-0.0122)	1	0.997	0.988	0.996	0.985	0.956	1	0.941		1837388
NM_013329.3	C21ORF66	1	1874637-1898453	1	0	0.1301 (0.1301-0.1301)	0.2596 (0.2596-0.2596)	0.0543 (0.0543-0.0543)	0.0764 (0.0764-0.0764)	0.911	0.849	0.98	0.993	1	1	1	1		1874637
NM_016631.3	C21ORF66	1	1874637-1907032	1	0	0.1301 (0.1301-0.1301)	0.2596 (0.2596-0.2596)	0.0543 (0.0543-0.0543)	0.0764 (0.0764-0.0764)	0.911	0.849	0.98	0.993	1	1	1	1		1874637
NM_003895.2	SYNJ1	1	1915884-2006754	2	0	0.1651 (0.1142-0.216)	0.3209 (0.2265-0.4152)	0.0422 (0.0404-0.044)	0.1322 (0.0755-0.1888)	0.787	0.689	0.992	0.94	1	1	1	1		1915884
NM_203446.1	SYNJ1	1	1915932-2006754	2	0	0.1651 (0.1142-0.216)	0.3209 (0.2265-0.4152)	0.0422 (0.0404-0.044)	0.1322 (0.0755-0.1888)	0.787	0.689	0.992	0.94	1	1	1	1		1915932
NM_021254.1	C21ORF59	1	2012806-2024184	1	0	0.0697 (0.0697-0.0697)	0.0929 (0.0929-0.0929)	0.0012 (0.0012-0.0012)	0.1151 (0.1151-0.1151)	0.968	0.926	0.998	0.947	1	1	0.867	1		2012806
NM_026502.1	C21ORF59	1	2012817-2024321	1	0	0.0697 (0.0697-0.0697)	0.0929 (0.0929-0.0929)	0.0012 (0.0012-0.0012)	0.1151 (0.1151-0.1151)	0.968	0.926	0.998	0.947	1	1	0.867	1		2012817
NM_027627.1	C21ORF63	1	2066877-2168624	2	0	0.0381 (0.0253-0.051)	0.0353 (0.0143-0.0563)	0.0713 (0.0505-0.0922)	0.0077 (0.0044-0.011)	0.998	0.997	0.98	0.996	0.997	0.999	1	0.87		2066877
NM_058187.3	C21ORF63	1	2066888-2168875	2	0	0.0381 (0.0253-0.051)	0.0353 (0.0143-0.0563)	0.0713 (0.0505-0.0922)	0.0077 (0.0044-0.011)	0.998	0.997	0.98	0.996	0.997	0.999	1	0.87		2066888
NM_206898.1	MRAP	1	2267897-2285334	1	0	0.1199 (0.1199-0.1199)	0.1285 (0.1285-0.1285)	0.012 (0.012-0.012)	0.2192 (0.2192-0.2192)	0.919	0.895	0.998	0.841	1	1	0.98	1		2267897
NM_014586.1	HUNK	1	2584603-2672414	2	0	0.0123 (0.0103-0.0144)	0.0041 (0.0035-0.0046)	0.0161 (0.0116-0.0206)	0.0168 (0.0057-0.0279)	1	0.997	0.998	0.996	0.835	0.878	0.941	0.918		2584603
NM_015755.2	HUNK	1	2587516-2672414	2	0	0.0123 (0.0103-0.0144)	0.0041 (0.0035-0.0046)	0.0161 (0.0116-0.0206)	0.0168 (0.0057-0.0279)	1	0.997	0.998	0.996	0.835	0.878	0.941	0.918		2587516
NM_178923.3	SFRS15	1	2848383-2910038	1	0	0.0051 (0.0051-0.0051)	0.0024 (0.0024-0.0024)	0.0027 (0.0027-0.0027)	0.0103 (0.0103-0.0103)	1	0.997	0.998	0.996	0.873	0.956	0.929	0.941		2848383
NM_020706.1	SFRS15	1	2848492-2910034	1	0	0.0051 (0.0051-0.0051)	0.0024 (0.0024-0.0024)	0.0027 (0.0027-0.0027)	0.0103 (0.0103-0.0103)	1	0.997	0.998	0.996	0.873	0.956	0.929	0.941		2848492
NM_000454.4	SOD1	1	2912296-2920994	1	0	0.0233 (0.0233-0.0233)	0.0001 (0.0001-0.0001)	0.0372 (0.0372-0.0372)	0.0327 (0.0327-0.0327)	0.998	0.997	0.982	0.996	0.995	0.8	1	0.984		2912296
NM_001003035.1	SOD1	1	2912646-2917168	1	0	0.0233 (0.0233-0.0233)	0.0001 (0.0001-0.0001)	0.0372 (0.0372-0.0372)	0.0327 (0.0327-0.0327)	0.998	0.997	0.982	0.996	0.995	0.8	1	0.984		2912646
NM_003253.2	TIAM1	1	3091830-3591823	10	0	0.1094 (0.0151-0.2717)	0.0936 (0.0057-0.3891)	0.0838 (0.0014-0.3295)	0.1508 (0.0302-0.5019)	0.791	0.907	0.978	0.695	1	1	1	1		3091830
NM_009384.2	TIAM1	1	3350281-3591824	4	0	0.1006 (0.0151-0.2122)	0.1393 (0.0072-0.3891)	0.0312 (0.004-0.0905)	0.1314 (0.0302-0.2254)	0.919	0.862	0.998	0.902	1	1	0.956	1		3350281
NM_130876.3	KRTAP19-1	1	4635245-4641205	1	0	0.0473 (0.0473-0.0473)	0.0431 (0.0431-0.0431)	0.0086 (0.0086-0.0086)	0.0901 (0.0901-0.0901)	0.981	0.975	0.998	0.975	1	1	0.961	1		4635245
NM_010348.3	GRIK1	1	5323243-5809204	10	0	0.0576 (0.0038-0.2343)	0.0337 (0.0002-0.0948)	0.0429 (0.001-0.1828)	0.0961 (0.0019-0.4581)	0.998	0.997	0.998	0.951	0.997	0.927	0.946	1		5323243
NM_146072.4	GRIK1	1	5323243-5809204	10	0	0.0576 (0.0038-0.2343)	0.0337 (0.0002-0.0948)	0.0429 (0.001-0.1828)	0.0961 (0.0019-0.4581)	0.998	0.997	0.998	0.951	0.997	0.927	0.946	1		5323243
NM_000830.3	GRIK1	1	5323329-5791800	9	0	0.0379 (0.0038-0.1021)	0.0305 (0.0002-0.0948)	0.0274 (0.001-0.1572)	0.0559 (0.0019-0.194)	1	0.997	0.998	0.996	0.842	0.923	0.817	0.951		5323329
NM_175611.2	GRIK1	1	5323329-5809203	10	0	0.0576 (0.0038-0.2343)	0.0337 (0.0002-0.0948)	0.0429 (0.001-0.1828)	0.0961 (0.0019-0.4581)	0.998	0.997	0.998	0.951	0.997	0.927	0.946	1		5323329
NM_001011545.1	BACH1	1	6032286-6083278	2	0	0.1862 (0.1798-0.1927)	0.002 (0-0.004)	0.2965 (0.2722-0.3208)	0.2601 (0.2531-0.2671)	0.732	0.997	0.709	0.709	1	0.799	1	1		6032286
NM_001186.2	BACH1	1	6045657-6064795	1	0	0.1798 (0.1798-0.1798)	0.0000 (0.0000-0.0000)	0.2722 (0.2722-0.2722)	0.2671 (0.2671-0.2671)	0.833	0.997	0.84	0.798	1	0.654	1	1		6045657
NM_206866.1	BACH1	1	6045657-6090223	2	0	0.1862 (0.1798-0.1927)	0.002 (0-0.004)	0.2965 (0.2722-0.3208)	0.2601 (0.2531-0.2671)	0.732	0.997	0.709	0.709	1	0.799	1	1		6045657
NM_007520.2	BACH1	1	6045658-6064795	1	0	0.1798 (0.1798-0.1798)	0.0000 (0.0000-0.0000)	0.2722 (0.2722-0.2722)	0.2671 (0.2671-0.2671)	0.833	0.997	0.84	0.798	1	0.654	1	1		6045658
NM_144854.1	C21ORF7	1	6284730-6332638	1	0	0.1298 (0.1298-0.1298)	0.0485 (0.0485-0.0485)	0.2581 (0.2581-0.2581)	0.0828 (0.0828-0.0828)	0.911	0.975	0.846	0.981	1	1	1	1		6284730
NM_020152.2	C21ORF7	1	6284738-6387981	3	0	0.0685 (0.0363-0.1298)	0.0359 (0.0202-0.0485)	0.1346 (0.0726-0.2581)	0.0348 (0.0053-0.0828)	0.977	0.997	0.948	0.996	1	0.99	1	0.941		6284738
NM_024258.1	USP16	1	6408562-6434408	1	0	0.078 (0.078-0.078)	0.1545 (0.1545-0.1545)	0.0261 (0.0261-0.0261)	0.0536 (0.0536-0.0536)	0.953	0.871	0.992	0.996	1	1	1	0.991		6408562
NM_001001992.1	USP16	1	6408563-6434521	1	0	0.078 (0.078-0.078)	0.1545 (0.1545-0.1545)	0.0261 (0.0261-0.0261)	0.0536 (0.0536-0.0536)	0.953	0.871	0.992	0.996	1	1	1	0.991		6408563
NM_001032410.1	USP16	1	6408563-6434521	1	0	0.078 (0.078-0.078)	0.1545 (0.1545-0.1545)	0.0261 (0.0261-0.0261)	0.0536 (0.0536-0.0536)	0.953	0.871	0.992	0.996	1	1	1	0.991		6408563
NM_006447.2	USP16	1	6408563-6434521	1	0	0.078 (0.078-0.078)	0.1545 (0.1545-0.1545)	0.0261 (0.0261-0.0261)	0.0536 (0.0536-0.0536)	0.953	0.871	0.992	0.996	1	1	1	0.991		6408563
NM_016940.1	RWDD2B	1	6438209-6450641	1	0	0.0384 (0.0384-0.0384)	0.0418 (0.0418-0.0418)	0.0698 (0.0698-0.0698)	0.0036 (0.0036-0.0036)	0.995	0.975	0.98	0.996	1	1	1	0.898		6438209
NM_001081068.1	ZNF294	1	6462919-6521866	1	0	0.0275 (0.0275-0.0275)	0.0289 (0.0289-0.0289)	0.003 (0.003-0.003)	0.0505 (0.0505-0.0505)	0.997	0.991	0.998	0.996	0.997	1	0.929	0.987		6462919
NM_015565.1	ZNF294	1	6462975-6521871	1	0	0.0275 (0.0275-0.0275)	0.0289 (0.0289-0.0289)	0.003 (0.003-0.003)	0.0505 (0.0505-0.0505)	0.997	0.991	0.998	0.996	0.997	1	0.929	0.987		6462975
NM_026366.1	N6AMT1	1	6546585-6560057	1	0	0.033 (0.033-0.033)	0.0644 (0.0644-0.0644)	0.0258 (0.0258-0.0258)	0.0087 (0.0087-0.0087)	0.996	0.959	0.992	0.996	0.999	1	1	0.93		6546585
NM_011782.2	ADAMTS5	1	8721791-8776686	1	0	0.0173 (0.0173-0.0173)	0.0021 (0.0021-0.0021)	0.0321 (0.0321-0.0321)	0.0177 (0.0177-0.0177)	0.999	0.997	0.987	0.996	0.985	0.953	1	0.968		8721791
NM_007038.2	ADAMTS5	1	8722414-8778616	1	0	0.0173 (0.0173-0.0173)	0.0021 (0.0021-0.0021)	0.0321 (0.0321-0.0321)	0.0177 (0.0177-0.0177)	0.999	0.997	0.987	0.996	0.985	0.953	1	0.968		8722414
NM_009621.4	ADAMTS1	1	8941455-8950964	1	0	0.0152 (0.0152-0.0152)	0.0015 (0.0015-0.0015)	0.0162 (0.0162-0.0162)	0.0278 (0.0278-0.0278)	1	0.997	0.998	0.996	0.985	0.929	0.998	0.977		8941455
NM_006988.3	ADAMTS1	1	8941457-8950589	1	0	0.0152 (0.0152-0.0152)	0.0015 (0.0015-0.0015)	0.0162 (0.0162-0.0162)	0.0278 (0.0278-0.0278)	1	0.997	0.998	0.996	0.985	0.929	0.998	0.977		8941457
NM_052954.2	CYYR1	1	9228069-9344105	1	0	0.0698 (0.0698-0.0698)	0.0019 (0.0019-0.0019)	0.1179 (0.1179-0.1179)	0.0897 (0.0897-0.0897)	0.968	0.997	0.966	0.98	1	0.942	1	1		9228069
NM_144853.3	CYYR1	1	9228118-9342363	1	0	0.0698 (0.0698-0.0698)	0.0019 (0.0019-0.0019)	0.1179 (0.1179-0.1179)	0.0897 (0.0897-0.0897)	0.968	0.997	0.966	0.98	1	0.942	1	1		9228118
NM_000484.2	APP	1	9582072-9881548	4	0	0.0813 (0.0318-0.12)	0.053 (0.0377-0.0662)	0.081 (0.0011-0.2398)	0.11 (0.0398-0.1763)	0.948	0.994	0.98	0.943	1	1	1	1		9582072
NM_201413.1	APP	1	9582072-9881548	4	0	0.0813 (0.0318-0.12)	0.053 (0.0377-0.0662)	0.081 (0.0011-0.2398)	0.11 (0.0398-0.1763)	0.948	0.994	0.98	0.943	1	1	1	1		9582072
NM_201414.1	APP	1	9582072-9881548	4	0	0.0813 (0.0318-0.12)	0.053 (0.0377-0.0662)	0.081 (0.0011-0.2398)	0.11 (0.0398-0.1763)	0.948	0.994	0.98	0.943	1	1	1	1		9582072
NM_007471.2	APP	1	9582120-9881548	4	0	0.0813 (0.0318-0.12)	0.053 (0.0377-0.0662)	0.081 (0.0011-0.2398)	0.11 (0.0398-0.1763)	0.948	0.994	0.98	0.943	1	1	1	1		9582120
NM_001006601.1	APP	1	9582253-9881548	4	0	0.0813 (0.0318-0.12)	0.053 (0.0377-0.0662)	0.081 (0.0011-0.2398)	0.11 (0.0398-0.1763)	0.948	0.994	0.98	0.943	1	1	1	1		9582253
NM_008065.2	GABPA	1	10003511-10042313	1	0	0.0157 (0.0157-0.0157)	0.0148 (0.0148-0.0148)	0.0025 (0.0025-0.0025)	0.0296 (0.0296-0.0296)	1	0.997	0.998	0.996	0.985	0.99	0.929	0.979		10003511
NM_002040.3	GABPA	1	10003522-10042470	1	0	0.0157 (0.0157-0.0157)	0.0148 (0.0148-0.0148)	0.0025 (0.0025-0.0025)	0.0296 (0.0296-0.0296)	1	0.997	0.998	0.996	0.985	0.99	0.929	0.979		10003522
NM_021219.2	JAM2	1	10056221-10138715	3	0	0.0484 (0.0311-0.078)	0.0169 (0.0009-0.0475)	0.049 (0-0.1003)	0.0794 (0.0457-0.1317)	0.997	0.997	0.992	0.996	0.998	0.942	1	0.995		10056221
NM_023844.4	JAM2	1	10056398-10138552	3	0	0.0484 (0.0311-0.078)	0.0169 (0.0009-0.0475)	0.049 (0-0.1003)	0.0794 (0.0457-0.1317)	0.997	0.997	0.992	0.996	0.998	0.942	1	0.995		10056398
NM_004540.2	NCAM2	1	15072203-15328533	5	0	0.048 (0.0047-0.0931)	0.0467 (0.0008-0.1765)	0.0295 (0.0027-0.0478)	0.0676 (0.002-0.1861)	0.998	0.997	0.998	0.996	0.991	0.99	0.932	0.987		15072203
NM_001113208.1	NCAM2	1	15072334-15328533	5	0	0.048 (0.0047-0.0931)	0.0467 (0.0008-0.1765)	0.0295 (0.0027-0.0478)	0.0676 (0.002-0.1861)	0.998	0.997	0.998	0.996	0.991	0.99	0.932	0.987		15072334
NM_010954.4	NCAM2	1	15110009-15328533	5	0	0.048 (0.0047-0.0931)	0.0467 (0.0008-0.1765)	0.0295 (0.0027-0.0478)	0.0676 (0.002-0.1861)	0.998	0.997	0.998	0.996	0.991	0.99	0.932	0.987		15110009
NM_178855.3	PRSS7	1	18251149-18402070	4	0	0.0555 (0.0025-0.0904)	0.0191 (0-0.0634)	0.0479 (0.0034-0.0797)	0.0996 (0.004-0.1787)	0.996	0.997	0.994	0.964	0.999	0.929	0.999	1		18251149
NM_008941.2	PRSS7	1	18251154-18402070	4	0	0.0555 (0.0025-0.0904)	0.0191 (0-0.0634)	0.0479 (0.0034-0.0797)	0.0996 (0.004-0.1787)	0.996	0.997	0.994	0.964	0.999	0.929	0.999	1		18251154
NM_002772.1	PRSS7	1	18251277-18402302	4	0	0.0555 (0.0025-0.0904)	0.0191 (0-0.0634)	0.0479 (0.0034-0.0797)	0.0996 (0.004-0.1787)	0.996	0.997	0.994	0.964	0.999	0.929	0.999	1		18251277
NM_001100420.1	C21ORF91	1	18914312-18947627	1	0	0.0623 (0.0623-0.0623)	0.0006 (0.0006-0.0006)	0.1005 (0.1005-0.1005)	0.0859 (0.0859-0.0859)	0.969	0.997	0.968	0.98	1	0.899	1	1		18914312
NM_001100421.1	C21ORF91	1	18914312-18947627	1	0	0.0623 (0.0623-0.0623)	0.0006 (0.0006-0.0006)	0.1005 (0.1005-0.1005)	0.0859 (0.0859-0.0859)	0.969	0.997	0.968	0.98	1	0.899	1	1		18914312
NM_017447.3	C21ORF91	1	18914312-18947627	1	0	0.0623 (0.0623-0.0623)	0.0006 (0.0006-0.0006)	0.1005 (0.1005-0.1005)	0.0859 (0.0859-0.0859)	0.969	0.997	0.968	0.98	1	0.899	1	1		18914312
NM_025967.3	C21ORF91	1	18914342-18947624	1	0	0.0623 (0.0623-0.0623)	0.0006 (0.0006-0.0006)	0.1005 (0.1005-0.1005)	0.0859 (0.0859-0.0859)	0.969	0.997	0.968	0.98	1	0.899	1	1		18914342
NM_009988.3	CXADR	1	19130692-19196204	1	0	0.0669 (0.0669-0.0669)	0.1328 (0.1328-0.1328)	0.0446 (0.0446-0.0446)	0.0234 (0.0234-0.0234)	0.968	0.895	0.98	0.996	1	1	1	0.973		19130692
NM_001025192.2	CXADR	1	19149413-19196204	1	0	0.0669 (0.0669-0.0669)	0.1328 (0.1328-0.1328)	0.0446 (0.0446-0.0446)	0.0234 (0.0234-0.0234)	0.968	0.895	0.98	0.996	1	1	1	0.973		19149413
NM_001338.3	CXADR	1	19152342-19196178	1	0	0.0669 (0.0669-0.0669)	0.1328 (0.1328-0.1328)	0.0446 (0.0446-0.0446)	0.0234 (0.0234-0.0234)	0.968	0.895	0.98	0.996	1	1	1	0.973		19152342
NM_001005732.1	C21ORF34	1	20066177-20692567	9	0	0.1148 (0.0335-0.2366)	0.0927 (0.0025-0.2638)	0.0586 (0.0004-0.1507)	0.1932 (0.0148-0.473)	0.783	0.918	0.994	0.542	1	1	1	1		20066177
NM_001005733.1	C21ORF34	1	20066177-20692567	9	0	0.1148 (0.0335-0.2366)	0.0927 (0.0025-0.2638)	0.0586 (0.0004-0.1507)	0.1932 (0.0148-0.473)	0.783	0.918	0.994	0.542	1	1	1	1		20066177
NM_001005734.1	C21ORF34	1	20066177-20537997	6	0	0.1126 (0.0335-0.1932)	0.1033 (0.0025-0.2638)	0.0525 (0.0004-0.1507)	0.1821 (0.0371-0.3267)	0.837	0.895	0.994	0.695	1	1	0.999	1		20066177
NM_013396.3	USP25	1	20899539-21062531	4	0	0.0307 (0.0242-0.0367)	0.0086 (0.0037-0.0211)	0.0386 (0.0158-0.0624)	0.0451 (0.0293-0.0733)	1	0.997	0.998	0.996	0.92	0.799	0.978	0.952		20899539
NM_013918.2	USP25	1	20899885-21062454	4	0	0.0307 (0.0242-0.0367)	0.0086 (0.0037-0.0211)	0.0386 (0.0158-0.0624)	0.0451 (0.0293-0.0733)	1	0.997	0.998	0.996	0.92	0.799	0.978	0.952		20899885
NM_173440.2	NRIP1	1	21860968-21960625	4	0	0.0798 (0.0178-0.1403)	0.0259 (0.0004-0.0856)	0.0971 (0.0297-0.2556)	0.1163 (0.0233-0.2602)	0.953	0.997	0.968	0.943	1	0.956	1	1		21860968
NM_003489.2	NRIP1	1	21956486-21963866	1	0	0.131 (0.131-0.131)	0.0856 (0.0856-0.0856)	0.0473 (0.0473-0.0473)	0.2602 (0.2602-0.2602)	0.91	0.938	0.98	0.798	1	1	1	1		21956486
NM_022136.3	SAMSN1	1	22385106-22443269	1	0	0.016 (0.016-0.016)	0.0272 (0.0272-0.0272)	0.0202 (0.0202-0.0202)	0.0005 (0.0005-0.0005)	1	0.993	0.994	0.996	0.985	1	0.999	0.87		22385106
NM_023380.2	SAMSN1	1	22385108-22443275	1	0	0.016 (0.016-0.016)	0.0272 (0.0272-0.0272)	0.0202 (0.0202-0.0202)	0.0005 (0.0005-0.0005)	1	0.993	0.994	0.996	0.985	1	0.999	0.87		22385108
NR_003087.1	ABCC13	1	22642596-22673867	2	0	0.0606 (0.0214-0.0999)	0.0173 (0.0005-0.0342)	0.0705 (0.0001-0.1409)	0.094 (0.0299-0.1582)	0.981	0.997	0.98	0.98	1	0.964	1	1		22642596
NR_003088.1	ABCC13	1	22652649-22673867	1	0	0.0999 (0.0999-0.0999)	0.0005 (0.0005-0.0005)	0.1409 (0.1409-0.1409)	0.1582 (0.1582-0.1582)	0.939	0.997	0.963	0.914	1	0.899	1	1		22652649
NM_198996.2	LIPI	1	22756613-22886060	1	0	0.0444 (0.0444-0.0444)	0.0000 (0.0000-0.0000)	0.0673 (0.0673-0.0673)	0.0659 (0.0659-0.0659)	0.991	0.997	0.98	0.996	1	0.654	1	0.996		22756613
NM_177142.3	LIPI	1	22837734-22886384	1	0	0.0444 (0.0444-0.0444)	0.0000 (0.0000-0.0000)	0.0673 (0.0673-0.0673)	0.0659 (0.0659-0.0659)	0.991	0.997	0.98	0.996	1	0.654	1	0.996		22837734
NM_175549.4	ROBO2	1	24328021-24913773	13	0	0.033 (0.0009-0.0951)	0.0305 (0.0005-0.1442)	0.0287 (0.0003-0.0931)	0.04 (0.0005-0.1899)	1	0.997	0.998	0.996	0.662	0.854	0.732	0.87		24328021
NM_002942.2	ROBO2	1	24330154-24913773	13	0	0.033 (0.0009-0.0951)	0.0305 (0.0005-0.1442)	0.0287 (0.0003-0.0931)	0.04 (0.0005-0.1899)	1	0.997	0.998	0.996	0.662	0.854	0.732	0.87		24330154
NM_019413.2	ROBO1	1	26021099-26542842	7	0	0.0484 (0.0051-0.1331)	0.0253 (0.002-0.0674)	0.0397 (0.0058-0.1339)	0.08 (0.0004-0.2479)	0.999	0.997	0.998	0.996	0.985	0.899	0.956	0.994		26021099
NM_002941.2	ROBO1	1	26021105-27221575	17	0	0.0484 (0.0051-0.1331)	0.0232 (0.0001-0.0674)	0.0476 (0-0.1339)	0.0744 (0.0004-0.2479)	1	1	0.998	0.996	0.901	0.654	0.937	0.987		26021105
NM_133631.1	ROBO1	1	26021105-26542791	7	0	0.0484 (0.0051-0.1331)	0.0253 (0.002-0.0674)	0.0397 (0.0058-0.1339)	0.08 (0.0004-0.2479)	0.999	0.997	0.998	0.996	0.985	0.899	0.956	0.994		26021105
NM_028803.3	GBE1	1	29389311-29641720	2	0	0.2059 (0.1134-0.2984)	0.119 (0.0235-0.2145)	0.1553 (0.0924-0.2182)	0.3434 (0.0985-0.5884)	0.678	0.895	0.932	0.593	1	1	1	1		29389311
NM_000158.3	GBE1	1	29389312-29641720	2	0	0.2059 (0.1134-0.2984)	0.119 (0.0235-0.2145)	0.1553 (0.0924-0.2182)	0.3434 (0.0985-0.5884)	0.678	0.895	0.932	0.593	1	1	1	1		29389312
NM_178721.3	CADM2	1	32932122-34376412	26	0	0.0817 (0.0038-0.2714)	0.0769 (0.0006-0.371)	0.0576 (0-0.2225)	0.1108 (0.0002-0.4511)	0.926	0.956	0.998	0.776	1	1	0.978	1		32932122
NM_153184.2	CADM2	1	33957771-34376414	10	0	0.0508 (0.0104-0.1144)	0.0523 (0.0006-0.1269)	0.0564 (0-0.1568)	0.0437 (0.0013-0.2241)	1	0.997	0.995	0.996	0.979	0.99	0.999	0.898		33957771
NM_014043.3	CHMP2B	1	35712818-35746716	1	0	0.0969 (0.0969-0.0969)	0.1887 (0.1887-0.1887)	0.0778 (0.0778-0.0778)	0.0242 (0.0242-0.0242)	0.939	0.862	0.98	0.996	1	1	1	0.973		35712818
NM_026879.2	CHMP2B	1	35712882-35746058	1	0	0.0969 (0.0969-0.0969)	0.1887 (0.1887-0.1887)	0.0778 (0.0778-0.0778)	0.0242 (0.0242-0.0242)	0.939	0.862	0.98	0.996	1	1	1	0.973		35712882
NM_001006949.1	POU1F1	1	35749096-35767099	1	0	0.0022 (0.0022-0.0022)	0.0000 (0.0000-0.0000)	0.0036 (0.0036-0.0036)	0.003 (0.003-0.003)	1	0.997	0.998	0.996	0.747	0.66	0.937	0.897		35749096
NM_000306.2	POU1F1	1	35751102-35767118	1	0	0.0022 (0.0022-0.0022)	0.0000 (0.0000-0.0000)	0.0036 (0.0036-0.0036)	0.003 (0.003-0.003)	1	0.997	0.998	0.996	0.747	0.66	0.937	0.897		35751102
NM_001122757.1	POU1F1	1	35751102-35767118	1	0	0.0022 (0.0022-0.0022)	0.0000 (0.0000-0.0000)	0.0036 (0.0036-0.0036)	0.003 (0.003-0.003)	1	0.997	0.998	0.996	0.747	0.66	0.937	0.897		35751102
NM_008849.4	POU1F1	1	35751338-35766996	1	0	0.0022 (0.0022-0.0022)	0.0000 (0.0000-0.0000)	0.0036 (0.0036-0.0036)	0.003 (0.003-0.003)	1	0.997	0.998	0.996	0.747	0.66	0.937	0.897		35751338
NM_008310.3	HTR1F	1	36232028-36378564	1	0	0.0623 (0.0623-0.0623)	0.0774 (0.0774-0.0774)	0.107 (0.107-0.107)	0.0024 (0.0024-0.0024)	0.969	0.94	0.968	0.996	1	1	1	0.876		36232028
NM_000866.3	HTR1F	1	36367525-36379172	1	0	0.0623 (0.0623-0.0623)	0.0774 (0.0774-0.0774)	0.107 (0.107-0.107)	0.0024 (0.0024-0.0024)	0.969	0.94	0.968	0.996	1	1	1	0.876		36367525
NM_173861.1	CKT2	1	36783572-36928790	4	0	0.0357 (0.013-0.0603)	0.0138 (0.0029-0.0259)	0.0659 (0.0161-0.12)	0.0274 (0.0109-0.0381)	1	0.997	0.98	0.996	0.971	0.883	1	0.897		36783572
NM_005233.5	EPHA3	1	37557613-37970742	6	0	0.0519 (0.0161-0.0953)	0.0464 (0.01-0.0936)	0.0153 (0.0014-0.0312)	0.0939 (0.0012-0.1787)	0.998	0.997	0.998	0.975	0.995	0.99	0.732	1		37557613
NM_182644.2	EPHA3	1	37557613-37891930	4	0	0.0364 (0.0161-0.0953)	0.0355 (0.01-0.0936)	0.0131 (0.0014-0.0312)	0.0604 (0.0012-0.1787)	1	0.997	0.998	0.996	0.971	0.987	0.817	0.984		37557613
NM_010140.3	EPHA3	1	37557728-37969035	6	0	0.0519 (0.0161-0.0953)	0.0464 (0.01-0.0936)	0.0153 (0.0014-0.0312)	0.0939 (0.0012-0.1787)	0.998	0.997	0.998	0.975	0.995	0.99	0.732	1		37557728
NM_000313.1	PROS1	1	38745414-38810814	1	0	0.1312 (0.1312-0.1312)	0.1939 (0.1939-0.1939)	0.0000 (0.0000-0.0000)	0.1996 (0.1996-0.1996)	0.911	0.862	0.998	0.866	1	1	0.641	1		38745414
NM_011173.2	PROS1	1	38745414-38810799	1	0	0.1312 (0.1312-0.1312)	0.1939 (0.1939-0.1939)	0.0000 (0.0000-0.0000)	0.1996 (0.1996-0.1996)	0.911	0.862	0.998	0.866	1	1	0.641	1		38745414
NM_026577.2	ARL13B	1	38933667-38996887	1	0	0.1392 (0.1392-0.1392)	0.0624 (0.0624-0.0624)	0.0771 (0.0771-0.0771)	0.2781 (0.2781-0.2781)	0.891	0.96	0.98	0.776	1	1	1	1		38933667
NM_182896.1	ARL13B	1	38933667-38996900	1	0	0.1392 (0.1392-0.1392)	0.0624 (0.0624-0.0624)	0.0771 (0.0771-0.0771)	0.2781 (0.2781-0.2781)	0.891	0.96	0.98	0.776	1	1	1	1		38933667
NM_007938.2	EPHA6	1	41780058-42922108	20	0	0.0284 (0.002-0.1339)	0.0267 (0.0004-0.2086)	0.0247 (0.0003-0.0783)	0.0337 (0.0001-0.1926)	1	1	1	0.996	0.311	0.654	0.641	0.711		41780058
NM_001080448.2	EPHA6	1	41780297-42921821	20	0	0.0284 (0.002-0.1339)	0.0267 (0.0004-0.2086)	0.0247 (0.0003-0.0783)	0.0337 (0.0001-0.1926)	1	1	1	0.996	0.311	0.654	0.641	0.711		41780297
NM_173655.2	EPHA6	1	42565889-42798645	6	0	0.0155 (0.002-0.036)	0.0056 (0.0004-0.0262)	0.0248 (0.0034-0.0634)	0.0162 (0.0001-0.0423)	1	1	0.998	0.996	0.556	0.627	0.841	0.8		42565889
NM_174848.2	CRYBG3	1	43055122-43129158	1	0	0.1047 (0.1047-0.1047)	0.0541 (0.0541-0.0541)	0.0506 (0.0506-0.0506)	0.2093 (0.2093-0.2093)	0.939	0.975	0.98	0.854	1	1	1	1		43055122
NM_153605.2	CRYBG3	1	43055708-43129161	1	0	0.1047 (0.1047-0.1047)	0.0541 (0.0541-0.0541)	0.0506 (0.0506-0.0506)	0.2093 (0.2093-0.2093)	0.939	0.975	0.98	0.854	1	1	1	1		43055708
NM_001042533.1	MINA	1	43125528-43162240	1	0	0.0314 (0.0314-0.0314)	0.0023 (0.0023-0.0023)	0.0357 (0.0357-0.0357)	0.0562 (0.0562-0.0562)	0.997	0.997	0.984	0.996	0.999	0.956	1	0.992		43125528
NM_032778.4	MINA	1	43125528-43162240	1	0	0.0314 (0.0314-0.0314)	0.0023 (0.0023-0.0023)	0.0357 (0.0357-0.0357)	0.0562 (0.0562-0.0562)	0.997	0.997	0.984	0.996	0.999	0.956	1	0.992		43125528
NM_153182.2	MINA	1	43125528-43162310	1	0	0.0314 (0.0314-0.0314)	0.0023 (0.0023-0.0023)	0.0357 (0.0357-0.0357)	0.0562 (0.0562-0.0562)	0.997	0.997	0.984	0.996	0.999	0.956	1	0.992		43125528
NM_025910.2	MINA	1	43128978-43155452	1	0	0.0314 (0.0314-0.0314)	0.0023 (0.0023-0.0023)	0.0357 (0.0357-0.0357)	0.0562 (0.0562-0.0562)	0.997	0.997	0.984	0.996	0.999	0.956	1	0.992		43128978
NM_001081190.1	GABRR3	1	43172856-43218330	2	0	0.0053 (0.0005-0.0101)	0.0082 (0.0001-0.0162)	0.0072 (0.0005-0.0139)	0.0005 (0.0001-0.001)	1	0.997	0.998	0.999	0.68	0.929	0.841	0.692		43172856
NM_001105580.1	GABRR3	1	43172900-43218330	2	0	0.0053 (0.0005-0.0101)	0.0082 (0.0001-0.0162)	0.0072 (0.0005-0.0139)	0.0005 (0.0001-0.001)	1	0.997	0.998	0.999	0.68	0.929	0.841	0.692		43172900
NM_001033404.2	GM813	1	43891194-43895827	1	0	0.014 (0.014-0.014)	0.0041 (0.0041-0.0041)	0.0104 (0.0104-0.0104)	0.0276 (0.0276-0.0276)	1	0.997	0.998	0.996	0.979	0.956	0.969	0.976		43891194
NM_175011.2	E330017A01RIK	1	43891199-43895834	1	0	0.014 (0.014-0.014)	0.0041 (0.0041-0.0041)	0.0104 (0.0104-0.0104)	0.0276 (0.0276-0.0276)	1	0.997	0.998	0.996	0.979	0.956	0.969	0.976		43891199
NM_018784.2	ST3GAL6	1	43997969-44082046	2	0	0.0131 (0.0007-0.0255)	0.0202 (0.0012-0.0392)	0.0005 (0-0.001)	0.0186 (0-0.0372)	1	0.997	0.999	0.996	0.835	0.975	0.641	0.924		43997969
NM_006100.2	ST3GAL6	1	43997972-44082648	2	0	0.0131 (0.0007-0.0255)	0.0202 (0.0012-0.0392)	0.0005 (0-0.001)	0.0186 (0-0.0372)	1	0.997	0.999	0.996	0.835	0.975	0.641	0.924		43997972
NM_028523.3	DCBLD2	1	44082840-44176317	3	0	0.0414 (0.0152-0.067)	0.051 (0.0221-0.101)	0.0103 (0-0.02)	0.0629 (0.0047-0.0999)	0.998	0.991	0.998	0.996	0.991	1	0.817	0.987		44082840
NM_080927.3	DCBLD2	1	44083566-44176379	3	0	0.0414 (0.0152-0.067)	0.051 (0.0221-0.101)	0.0103 (0-0.02)	0.0629 (0.0047-0.0999)	0.998	0.991	0.998	0.996	0.991	1	0.817	0.987		44083566
NM_007739.2	COL8A1	1	44931793-45111081	3	0	0.0667 (0.0129-0.1427)	0.1172 (0.0208-0.2854)	0.0268 (0.0001-0.0748)	0.056 (0.0178-0.0823)	0.977	0.895	0.998	0.996	1	1	0.956	0.983		44931793
NM_001850.3	COL8A1	1	44931829-45108544	3	0	0.0667 (0.0129-0.1427)	0.1172 (0.0208-0.2854)	0.0268 (0.0001-0.0748)	0.056 (0.0178-0.0823)	0.977	0.895	0.998	0.996	1	1	0.956	0.983		44931829
NM_020351.2	COL8A1	1	44931829-45108544	3	0	0.0667 (0.0129-0.1427)	0.1172 (0.0208-0.2854)	0.0268 (0.0001-0.0748)	0.056 (0.0178-0.0823)	0.977	0.895	0.998	0.996	1	1	0.956	0.983		44931829
NM_032359.2	C3ORF26	1	45123329-45518364	9	0	0.0759 (0.0252-0.1749)	0.1079 (0.0054-0.3268)	0.1 (0.0132-0.251)	0.0198 (0.0009-0.0486)	0.965	0.871	0.963	0.996	1	1	1	0.71		45123329
NM_025599.3	C3ORF26	1	45123332-45518376	9	0	0.0759 (0.0252-0.1749)	0.1079 (0.0054-0.3268)	0.1 (0.0132-0.251)	0.0198 (0.0009-0.0486)	0.965	0.871	0.963	0.996	1	1	1	0.71		45123332
NM_182909.2	FILIP1L	1	45138118-45439484	6	0	0.0739 (0.036-0.1307)	0.0932 (0.0715-0.1373)	0.114 (0.0132-0.251)	0.0144 (0.0009-0.0263)	0.968	0.924	0.963	0.996	1	1	1	0.763		45138118
NM_001042459.1	FILIP1L	1	45150384-45439484	6	0	0.0739 (0.036-0.1307)	0.0932 (0.0715-0.1373)	0.114 (0.0132-0.251)	0.0144 (0.0009-0.0263)	0.968	0.924	0.963	0.996	1	1	1	0.763		45150384
NM_026254.2	TBC1D23	1	45631145-45687991	1	0	0.0139 (0.0139-0.0139)	0.0139 (0.0139-0.0139)	0.0018 (0.0018-0.0018)	0.0259 (0.0259-0.0259)	1	0.997	0.998	0.996	0.979	0.99	0.914	0.976		45631145
NM_018309.1	TBC1D23	1	45631235-45686430	1	0	0.0139 (0.0139-0.0139)	0.0139 (0.0139-0.0139)	0.0018 (0.0018-0.0018)	0.0259 (0.0259-0.0259)	1	0.997	0.998	0.996	0.979	0.99	0.914	0.976		45631235
NM_019631.3	TMEM45A	1	46053258-46171516	1	0	0.1016 (0.1016-0.1016)	0.1991 (0.1991-0.1991)	0.028 (0.028-0.028)	0.0778 (0.0778-0.0778)	0.939	0.862	0.991	0.993	1	1	1	1		46053258
NM_018004.1	TMEM45A	1	46053278-46171049	1	0	0.1016 (0.1016-0.1016)	0.1991 (0.1991-0.1991)	0.028 (0.028-0.028)	0.0778 (0.0778-0.0778)	0.939	0.862	0.991	0.993	1	1	1	1		46053278
NM_032787.1	GPR128	1	46191756-46254958	2	0	0.1687 (0.0915-0.2459)	0.1876 (0.0853-0.2898)	0.015 (0.0144-0.0155)	0.3036 (0.1736-0.4335)	0.787	0.857	0.998	0.67	1	1	0.937	1		46191756
NM_172825.2	GPR128	1	46191762-46254682	2	0	0.1687 (0.0915-0.2459)	0.1876 (0.0853-0.2898)	0.015 (0.0144-0.0155)	0.3036 (0.1736-0.4335)	0.787	0.857	0.998	0.67	1	1	0.937	1		46191762
NM_001007565.1	TFG	1	46265554-46298000	1	0	0.0448 (0.0448-0.0448)	0.0647 (0.0647-0.0647)	0.0697 (0.0697-0.0697)	0.0001 (0.0001-0.0001)	0.989	0.959	0.98	0.996	1	1	1	0.8		46265554
NM_006070.4	TFG	1	46265554-46298000	1	0	0.0448 (0.0448-0.0448)	0.0647 (0.0647-0.0647)	0.0697 (0.0697-0.0697)	0.0001 (0.0001-0.0001)	0.989	0.959	0.98	0.996	1	1	1	0.8		46265554
NM_019678.2	TFG	1	46265767-46297998	1	0	0.0448 (0.0448-0.0448)	0.0647 (0.0647-0.0647)	0.0697 (0.0697-0.0697)	0.0001 (0.0001-0.0001)	0.989	0.959	0.98	0.996	1	1	1	0.8		46265767
NM_015429.2	ABI3BP	1	46298306-46583702	9	0	0.0909 (0.0126-0.2506)	0.0608 (0.0045-0.1826)	0.0846 (0.0006-0.2025)	0.1272 (0.0007-0.4935)	0.919	0.993	0.978	0.841	1	1	1	1		46298306
NM_001014399.1	ABI3BP	1	46299179-46583630	9	0	0.0909 (0.0126-0.2506)	0.0608 (0.0045-0.1826)	0.0846 (0.0006-0.2025)	0.1272 (0.0007-0.4935)	0.919	0.993	0.978	0.841	1	1	1	1		46299179
NM_001014422.1	ABI3BP	1	46299179-46583630	9	0	0.0909 (0.0126-0.2506)	0.0608 (0.0045-0.1826)	0.0846 (0.0006-0.2025)	0.1272 (0.0007-0.4935)	0.919	0.993	0.978	0.841	1	1	1	1		46299179
NM_001014423.1	ABI3BP	1	46299179-46583630	9	0	0.0909 (0.0126-0.2506)	0.0608 (0.0045-0.1826)	0.0846 (0.0006-0.2025)	0.1272 (0.0007-0.4935)	0.919	0.993	0.978	0.841	1	1	1	1		46299179
NM_001014424.1	ABI3BP	1	46299179-46583630	9	0	0.0909 (0.0126-0.2506)	0.0608 (0.0045-0.1826)	0.0846 (0.0006-0.2025)	0.1272 (0.0007-0.4935)	0.919	0.993	0.978	0.841	1	1	1	1		46299179
NM_178790.3	ABI3BP	1	46299179-46583630	9	0	0.0909 (0.0126-0.2506)	0.0608 (0.0045-0.1826)	0.0846 (0.0006-0.2025)	0.1272 (0.0007-0.4935)	0.919	0.993	0.978	0.841	1	1	1	1		46299179
NM_174876.3	IMPG2	1	46846757-46924208	3	0	0.0696 (0.0189-0.1186)	0.1077 (0.0365-0.1471)	0.088 (0.004-0.204)	0.0132 (0.0046-0.0187)	0.97	0.912	0.978	0.996	1	1	1	0.87		46846757
NM_016247.2	IMPG2	1	46850117-46924189	3	0	0.0696 (0.0189-0.1186)	0.1077 (0.0365-0.1471)	0.088 (0.004-0.204)	0.0132 (0.0046-0.0187)	0.97	0.912	0.978	0.996	1	1	1	0.87		46850117
NM_001003971.1	SENP7	1	46925185-46969674	1	0	0.0415 (0.0415-0.0415)	0.034 (0.034-0.034)	0.0807 (0.0807-0.0807)	0.0099 (0.0099-0.0099)	0.992	0.985	0.978	0.996	1	1	1	0.936		46925185
NM_025483.3	SENP7	1	46925185-46969674	1	0	0.0415 (0.0415-0.0415)	0.034 (0.034-0.034)	0.0807 (0.0807-0.0807)	0.0099 (0.0099-0.0099)	0.992	0.985	0.978	0.996	1	1	1	0.936		46925185
NM_001077203.1	SENP7	1	46925216-46969674	1	0	0.0415 (0.0415-0.0415)	0.034 (0.034-0.034)	0.0807 (0.0807-0.0807)	0.0099 (0.0099-0.0099)	0.992	0.985	0.978	0.996	1	1	1	0.936		46925216
NM_020654.3	SENP7	1	46925216-46969674	1	0	0.0415 (0.0415-0.0415)	0.034 (0.034-0.034)	0.0807 (0.0807-0.0807)	0.0099 (0.0099-0.0099)	0.992	0.985	0.978	0.996	1	1	1	0.936		46925216
NM_001024622.2	PCNP	1	47107070-47121947	1	0	0.2304 (0.2304-0.2304)	0.0062 (0.0062-0.0062)	0.2964 (0.2964-0.2964)	0.3886 (0.3886-0.3886)	0.774	0.997	0.804	0.695	1	0.975	1	1		47107070
NM_020357.1	PCNP	1	47107102-47121949	1	0	0.2304 (0.2304-0.2304)	0.0062 (0.0062-0.0062)	0.2964 (0.2964-0.2964)	0.3886 (0.3886-0.3886)	0.774	0.997	0.804	0.695	1	0.975	1	1		47107102
NM_014415.3	ZBTB11	1	47132395-47163611	1	0	0.1874 (0.1874-0.1874)	0.0379 (0.0379-0.0379)	0.1643 (0.1643-0.1643)	0.36 (0.36-0.36)	0.819	0.977	0.963	0.695	1	1	1	1		47132395
NM_028815.3	CEP97	1	47182442-47205651	1	0	0.0271 (0.0271-0.0271)	0.053 (0.053-0.053)	0.0211 (0.0211-0.0211)	0.0072 (0.0072-0.0072)	0.998	0.975	0.994	0.996	0.997	1	0.999	0.926		47182442
NM_024548.2	CEP97	1	47182469-47204834	1	0	0.0271 (0.0271-0.0271)	0.053 (0.053-0.053)	0.0211 (0.0211-0.0211)	0.0072 (0.0072-0.0072)	0.998	0.975	0.994	0.996	0.997	1	0.999	0.926		47182469
NM_145037.1	FAM55C	1	47215838-47271667	1	0	0.0715 (0.0715-0.0715)	0.0504 (0.0504-0.0504)	0.1411 (0.1411-0.1411)	0.0229 (0.0229-0.0229)	0.964	0.975	0.963	0.996	1	1	1	0.973		47215838
NM_178720.4	ZPLD1	1	48028136-48108137	2	0	0.0516 (0.035-0.0682)	0.0891 (0.0686-0.1095)	0.0604 (0.0265-0.0943)	0.0052 (0.0006-0.0099)	0.994	0.938	0.98	0.996	1	1	1	0.87		48028136
NM_175056.1	ZPLD1	1	48052126-48109256	2	0	0.0516 (0.035-0.0682)	0.0891 (0.0686-0.1095)	0.0604 (0.0265-0.0943)	0.0052 (0.0006-0.0099)	0.994	0.938	0.98	0.996	1	1	1	0.87		48052126
NM_001627.2	ALCAM	1	50452491-50683628	4	0	0.0357 (0.011-0.0587)	0.0276 (0.0155-0.0378)	0.0103 (0.0001-0.0217)	0.0692 (0.0174-0.1167)	1	0.997	0.998	0.996	0.971	0.956	0.732	0.987		50452491
NM_009655.2	ALCAM	1	50452534-50683716	4	0	0.0357 (0.011-0.0587)	0.0276 (0.0155-0.0378)	0.0103 (0.0001-0.0217)	0.0692 (0.0174-0.1167)	1	0.997	0.998	0.996	0.971	0.956	0.732	0.987		50452534
NM_001033238.1	CBLB	1	50777059-51002871	4	0	0.0319 (0.001-0.1193)	0.0343 (0.0002-0.1273)	0.0054 (0.0002-0.0122)	0.0561 (0.0006-0.2185)	1	0.997	0.998	0.996	0.927	0.985	0.641	0.976		50777059
NM_170662.3	CBLB	1	50779881-51002858	4	0	0.0319 (0.001-0.1193)	0.0343 (0.0002-0.1273)	0.0054 (0.0002-0.0122)	0.0561 (0.0006-0.2185)	1	0.997	0.998	0.996	0.927	0.985	0.641	0.976		50779881
NM_020235.4	BBX	1	52699255-52992016	8	0	0.0588 (0.0114-0.1585)	0.0299 (0.0003-0.1093)	0.1033 (0.0112-0.2991)	0.0432 (0-0.1515)	0.997	0.997	0.963	0.996	0.998	0.927	1	0.918		52699255
NM_027444.2	BBX	1	52699281-52992010	8	0	0.0588 (0.0114-0.1585)	0.0299 (0.0003-0.1093)	0.1033 (0.0112-0.2991)	0.0432 (0-0.1515)	0.997	0.997	0.963	0.996	0.998	0.927	1	0.918		52699281
NM_010816.1	MORC1	1	54473440-54630132	3	0	0.0502 (0.0221-0.0835)	0.0283 (0.0002-0.0468)	0.0451 (0.0275-0.0709)	0.0772 (0.0008-0.1668)	0.997	0.997	0.994	0.996	0.999	0.981	0.999	0.994		54473440
NM_014429.2	MORC1	1	54473487-54630669	3	0	0.0502 (0.0221-0.0835)	0.0283 (0.0002-0.0468)	0.0451 (0.0275-0.0709)	0.0772 (0.0008-0.1668)	0.997	0.997	0.994	0.996	0.999	0.981	0.999	0.994		54473487
NM_005459.2	GUCA1C	1	54636807-54676373	2	0	0.0671 (0.0071-0.1271)	0.0177 (0.0043-0.031)	0.0586 (0.0142-0.1031)	0.1251 (0.0029-0.2473)	0.972	0.997	0.98	0.943	1	0.965	1	1		54636807
NM_016388.2	TRAT1	1	54728001-54774780	1	0	0.0404 (0.0404-0.0404)	0.0408 (0.0408-0.0408)	0.0052 (0.0052-0.0052)	0.0751 (0.0751-0.0751)	0.993	0.975	0.998	0.993	1	1	0.949	1		54728001
NM_198297.3	TRAT1	1	54728769-54774686	1	0	0.0404 (0.0404-0.0404)	0.0408 (0.0408-0.0408)	0.0052 (0.0052-0.0052)	0.0751 (0.0751-0.0751)	0.993	0.975	0.998	0.993	1	1	0.949	1		54728769
NM_014648.2	DZIP3	1	54871441-54993372	1	0	0.0289 (0.0289-0.0289)	0.0179 (0.0179-0.0179)	0.0576 (0.0576-0.0576)	0.0112 (0.0112-0.0112)	0.997	0.997	0.98	0.996	0.998	0.998	1	0.941		54871441
NM_001110017.1	DZIP3	1	54871446-54993603	1	0	0.0289 (0.0289-0.0289)	0.0179 (0.0179-0.0179)	0.0576 (0.0576-0.0576)	0.0112 (0.0112-0.0112)	0.997	0.997	0.98	0.996	0.998	0.998	1	0.941		54871446
NM_027341.2	DZIP3	1	54871446-54993603	1	0	0.0289 (0.0289-0.0289)	0.0179 (0.0179-0.0179)	0.0576 (0.0576-0.0576)	0.0112 (0.0112-0.0112)	0.997	0.997	0.98	0.996	0.998	0.998	1	0.941		54871446
NM_172616.2	KIAA1524	1	54993676-55021215	1	0	0.0151 (0.0151-0.0151)	0.0301 (0.0301-0.0301)	0.0076 (0.0076-0.0076)	0.0075 (0.0075-0.0075)	1	0.99	0.998	0.996	0.979	1	0.956	0.927		54993676
NM_020890.1	KIAA1524	1	54993699-55020856	1	0	0.0151 (0.0151-0.0151)	0.0301 (0.0301-0.0301)	0.0076 (0.0076-0.0076)	0.0075 (0.0075-0.0075)	1	0.99	0.998	0.996	0.979	1	0.956	0.927		54993699
NM_014981.1	MYH15	1	55038849-55231038	6	0	0.07 (0.0038-0.1556)	0.1042 (0-0.311)	0.0623 (0.0019-0.1513)	0.0435 (0.0016-0.1152)	0.977	0.895	0.984	0.996	1	1	1	0.928		55038849
NM_007072.2	HHLA2	1	55231689-55343511	1	0	0.0424 (0.0424-0.0424)	0.067 (0.067-0.067)	0.06 (0.06-0.06)	0.0002 (0.0002-0.0002)	0.992	0.959	0.98	0.996	1	1	1	0.87		55231689
NM_018010.3	IFT57	1	55413973-55471113	2	0	0.031 (0.0196-0.0424)	0.0392 (0.011-0.0675)	0.034 (0.0087-0.0594)	0.0197 (0.0003-0.0391)	0.999	0.994	0.997	0.996	0.988	1	0.999	0.926		55413973
NM_028680.3	IFT57	1	55414199-55470124	2	0	0.031 (0.0196-0.0424)	0.0392 (0.011-0.0675)	0.034 (0.0087-0.0594)	0.0197 (0.0003-0.0391)	0.999	0.994	0.997	0.996	0.988	1	0.999	0.926		55414199
NM_001025079.1	CD47	1	55589584-55656786	1	0	0.0122 (0.0122-0.0122)	0.0023 (0.0023-0.0023)	0.0233 (0.0233-0.0233)	0.011 (0.011-0.011)	1	0.997	0.994	0.996	0.971	0.956	0.999	0.941		55589584
NM_001777.3	CD47	1	55589584-55656786	1	0	0.0122 (0.0122-0.0122)	0.0023 (0.0023-0.0023)	0.0233 (0.0233-0.0233)	0.011 (0.011-0.011)	1	0.997	0.994	0.996	0.971	0.956	0.999	0.941		55589584
NM_198793.2	CD47	1	55589584-55656786	1	0	0.0122 (0.0122-0.0122)	0.0023 (0.0023-0.0023)	0.0233 (0.0233-0.0233)	0.011 (0.011-0.011)	1	0.997	0.994	0.996	0.971	0.956	0.999	0.941		55589584
NM_010581.3	CD47	1	55589605-55653581	1	0	0.0122 (0.0122-0.0122)	0.0023 (0.0023-0.0023)	0.0233 (0.0233-0.0233)	0.011 (0.011-0.011)	1	0.997	0.994	0.996	0.971	0.956	0.999	0.941		55589605
NM_001080721.1	CD47	1	55589723-55652934	1	0	0.0122 (0.0122-0.0122)	0.0023 (0.0023-0.0023)	0.0233 (0.0233-0.0233)	0.011 (0.011-0.011)	1	0.997	0.994	0.996	0.971	0.956	0.999	0.941		55589723
NM_005816.4	CD96	1	56980871-57100676	1	0	0.0271 (0.0271-0.0271)	0.0501 (0.0501-0.0501)	0.0032 (0.0032-0.0032)	0.0279 (0.0279-0.0279)	0.997	0.975	0.998	0.996	0.997	1	0.929	0.976		56980871
NM_198196.2	CD96	1	56980871-57100676	1	0	0.0271 (0.0271-0.0271)	0.0501 (0.0501-0.0501)	0.0032 (0.0032-0.0032)	0.0279 (0.0279-0.0279)	0.997	0.975	0.998	0.996	0.997	1	0.929	0.976		56980871
NM_032465.2	CD96	1	56980888-57099101	1	0	0.0271 (0.0271-0.0271)	0.0501 (0.0501-0.0501)	0.0032 (0.0032-0.0032)	0.0279 (0.0279-0.0279)	0.997	0.975	0.998	0.996	0.997	1	0.929	0.976		56980888
NM_153268.1	PLCXD2	1	57122067-57306341	3	0	0.0347 (0.007-0.0511)	0.0232 (0.01-0.0486)	0.019 (0.0081-0.0378)	0.062 (0-0.0965)	1	0.997	0.998	0.996	0.979	0.956	0.929	0.987		57122067
NM_153412.3	PHLDB2	1	57315423-57426741	2	0	0.0168 (0.0022-0.0314)	0.0053 (0.0042-0.0064)	0.0139 (0.0003-0.0275)	0.0313 (0.0022-0.0604)	1	0.997	0.998	0.996	0.901	0.899	0.937	0.952		57315423
NM_145753.1	PHLDB2	1	57334219-57426769	1	0	0.0022 (0.0022-0.0022)	0.0042 (0.0042-0.0042)	0.0003 (0.0003-0.0003)	0.0022 (0.0022-0.0022)	1	0.997	0.998	0.996	0.747	0.956	0.817	0.876		57334219
NM_018394.2	ABHD10	1	57435751-57452256	1	0	0.0267 (0.0267-0.0267)	0.0282 (0.0282-0.0282)	0.0489 (0.0489-0.0489)	0.0028 (0.0028-0.0028)	0.998	0.991	0.98	0.996	0.997	1	1	0.882		57435751
NM_001008272.1	TAGLN3	1	57457467-57471949	1	0	0.0105 (0.0105-0.0105)	0.0192 (0.0192-0.0192)	0.0112 (0.0112-0.0112)	0.0011 (0.0011-0.0011)	1	0.997	0.998	0.996	0.969	0.999	0.978	0.87		57457467
NM_013259.2	TAGLN3	1	57457467-57471949	1	0	0.0105 (0.0105-0.0105)	0.0192 (0.0192-0.0192)	0.0112 (0.0112-0.0112)	0.0011 (0.0011-0.0011)	1	0.997	0.998	0.996	0.969	0.999	0.978	0.87		57457467
NM_001008273.1	TAGLN3	1	57457892-57471949	1	0	0.0105 (0.0105-0.0105)	0.0192 (0.0192-0.0192)	0.0112 (0.0112-0.0112)	0.0011 (0.0011-0.0011)	1	0.997	0.998	0.996	0.969	0.999	0.978	0.87		57457892
NM_019754.3	TAGLN3	1	57457957-57471944	1	0	0.0105 (0.0105-0.0105)	0.0192 (0.0192-0.0192)	0.0112 (0.0112-0.0112)	0.0011 (0.0011-0.0011)	1	0.997	0.998	0.996	0.969	0.999	0.978	0.87		57457957
NM_001042575.1	TMPRSS7	1	57502514-57543868	1	0	0.0303 (0.0303-0.0303)	0.0341 (0.0341-0.0341)	0.0544 (0.0544-0.0544)	0.0024 (0.0024-0.0024)	0.997	0.987	0.98	0.996	0.998	1	1	0.876		57502514
NM_172455.2	TMPRSS7	1	57506954-57543893	1	0	0.0303 (0.0303-0.0303)	0.0341 (0.0341-0.0341)	0.0544 (0.0544-0.0544)	0.0024 (0.0024-0.0024)	0.997	0.987	0.98	0.996	0.998	1	1	0.876		57506954
NM_183061.1	SLC9A10	1	57623388-57738387	1	0	0.0256 (0.0256-0.0256)	0.0361 (0.0361-0.0361)	0.0406 (0.0406-0.0406)	0.0001 (0.0001-0.0001)	0.998	0.983	0.98	0.996	0.997	1	1	0.8		57623388
NM_198106.3	SLC9A10	1	57626054-57738332	1	0	0.0256 (0.0256-0.0256)	0.0361 (0.0361-0.0361)	0.0406 (0.0406-0.0406)	0.0001 (0.0001-0.0001)	0.998	0.983	0.98	0.996	0.997	1	1	0.8		57626054
NM_010818.3	CD200	1	57772271-57795296	1	0	0.0586 (0.0586-0.0586)	0.0015 (0.0015-0.0015)	0.0758 (0.0758-0.0758)	0.0985 (0.0985-0.0985)	0.972	0.997	0.98	0.961	1	0.929	1	1		57772271
NM_001004196.2	CD200	1	57772328-57795457	1	0	0.0586 (0.0586-0.0586)	0.0015 (0.0015-0.0015)	0.0758 (0.0758-0.0758)	0.0985 (0.0985-0.0985)	0.972	0.997	0.98	0.961	1	0.929	1	1		57772328
NM_005944.5	CD200	1	57772328-57795457	1	0	0.0586 (0.0586-0.0586)	0.0015 (0.0015-0.0015)	0.0758 (0.0758-0.0758)	0.0985 (0.0985-0.0985)	0.972	0.997	0.98	0.961	1	0.929	1	1		57772328
NM_026402.3	ATG3	1	58041841-58076797	1	0	0.0509 (0.0509-0.0509)	0.0916 (0.0916-0.0916)	0.057 (0.057-0.057)	0.0041 (0.0041-0.0041)	0.98	0.927	0.98	0.996	1	1	1	0.915		58041841
NM_022488.3	ATG3	1	58042481-58076556	1	0	0.0509 (0.0509-0.0509)	0.0916 (0.0916-0.0916)	0.057 (0.057-0.057)	0.0041 (0.0041-0.0041)	0.98	0.927	0.98	0.996	1	1	1	0.915		58042481
NM_172506.2	BOC	1	58758829-58836401	2	0	0.0257 (0.0226-0.0288)	0.0396 (0.0387-0.0405)	0.0245 (0.0017-0.0472)	0.013 (0.0004-0.0256)	1	0.994	0.998	0.996	0.971	0.999	0.972	0.892		58758829
NM_033254.2	BOC	1	58759839-58836397	2	0	0.0257 (0.0226-0.0288)	0.0396 (0.0387-0.0405)	0.0245 (0.0017-0.0472)	0.013 (0.0004-0.0256)	1	0.994	0.998	0.996	0.971	0.999	0.972	0.892		58759839
NM_017699.2	SIDT1	1	59068660-59180530	4	0	0.0548 (0.0157-0.0942)	0.0951 (0-0.1798)	0.0489 (0.0205-0.0857)	0.0206 (0.0009-0.0398)	0.996	0.924	0.994	0.996	0.999	1	0.999	0.87		59068660
NM_198034.2	SIDT1	1	59068999-59180142	4	0	0.0548 (0.0157-0.0942)	0.0951 (0-0.1798)	0.0489 (0.0205-0.0857)	0.0206 (0.0009-0.0398)	0.996	0.924	0.994	0.996	0.999	1	0.999	0.87		59068999
NM_017577.4	GRAMD1C	1	59352975-59452459	1	0	0.0549 (0.0549-0.0549)	0.0023 (0.0023-0.0023)	0.0675 (0.0675-0.0675)	0.0948 (0.0948-0.0948)	0.977	0.997	0.98	0.971	1	0.956	1	1		59352975
NM_173570.2	ZDHHC23	1	59453118-59468119	1	0	0.0261 (0.0261-0.0261)	0.0039 (0.0039-0.0039)	0.0254 (0.0254-0.0254)	0.0491 (0.0491-0.0491)	0.998	0.997	0.992	0.996	0.997	0.956	1	0.987		59453118
NM_001007460.1	ZDHHC23	1	59454039-59463551	1	0	0.0261 (0.0261-0.0261)	0.0039 (0.0039-0.0039)	0.0254 (0.0254-0.0254)	0.0491 (0.0491-0.0491)	0.998	0.997	0.992	0.996	0.997	0.956	1	0.987		59454039
NM_000796.3	DRD3	1	59625164-59683629	1	0	0.0234 (0.0234-0.0234)	0.0391 (0.0391-0.0391)	0.0005 (0.0005-0.0005)	0.0307 (0.0307-0.0307)	0.998	0.976	0.998	0.996	0.995	1	0.817	0.981		59625164
NM_033663.3	DRD3	1	59625164-59683629	1	0	0.0234 (0.0234-0.0234)	0.0391 (0.0391-0.0391)	0.0005 (0.0005-0.0005)	0.0307 (0.0307-0.0307)	0.998	0.976	0.998	0.996	0.995	1	0.817	0.981		59625164
NM_007877.1	DRD3	1	59625170-59671997	1	0	0.0234 (0.0234-0.0234)	0.0391 (0.0391-0.0391)	0.0005 (0.0005-0.0005)	0.0307 (0.0307-0.0307)	0.998	0.976	0.998	0.996	0.995	1	0.817	0.981		59625170
NM_015642.3	ZBTB20	1	59809385-60699713	19	0	0.0743 (0.0005-0.2192)	0.0574 (0.0004-0.2585)	0.0877 (0-0.4185)	0.078 (0.001-0.1988)	0.968	0.997	0.966	0.996	1	0.99	1	0.992		59809385
NM_019778.1	ZBTB20	1	59809402-59934856	3	0	0.0578 (0.0035-0.1314)	0.1062 (0.0031-0.2585)	0.0132 (0-0.039)	0.054 (0.0067-0.0967)	0.992	0.913	0.998	0.996	1	1	0.841	0.979		59809402
NM_008083.2	GAP43	1	61276078-61377777	4	0	0.0423 (0.0232-0.0692)	0.0644 (0.0194-0.0949)	0.0054 (0.0011-0.0128)	0.0571 (0.0313-0.1139)	0.999	0.975	0.999	0.996	0.988	1	0.641	0.976		61276078
NM_002045.2	GAP43	1	61276139-61377716	4	0	0.0423 (0.0232-0.0692)	0.0644 (0.0194-0.0949)	0.0054 (0.0011-0.0128)	0.0571 (0.0313-0.1139)	0.999	0.975	0.999	0.996	0.988	1	0.641	0.976		61276139
NM_002338.2	LSAMP	1	61454943-62293641	18	0	0.0696 (0.0029-0.18)	0.0796 (0.0034-0.2227)	0.0545 (0.0003-0.3314)	0.0747 (0.0014-0.2994)	0.981	0.94	0.998	0.996	1	1	0.971	0.987		61454943
NM_175548.3	LSAMP	1	61488221-62293205	18	0	0.0696 (0.0029-0.18)	0.0796 (0.0034-0.2227)	0.0545 (0.0003-0.3314)	0.0747 (0.0014-0.2994)	0.981	0.94	0.998	0.996	1	1	0.971	0.987		61488221
NM_152539.1	C3ORF30	1	64931634-64936276	1	0	0.0489 (0.0489-0.0489)	0.0628 (0.0628-0.0628)	0.0013 (0.0013-0.0013)	0.0825 (0.0825-0.0825)	0.981	0.959	0.998	0.981	1	1	0.887	1		64931634
NM_006952.3	UPK1B	1	64956091-64985063	1	0	0.0595 (0.0595-0.0595)	0.1037 (0.1037-0.1037)	0.0029 (0.0029-0.0029)	0.0719 (0.0719-0.0719)	0.97	0.92	0.998	0.993	1	1	0.929	1		64956091
NM_178924.4	UPK1B	1	64956111-64985047	1	0	0.0595 (0.0595-0.0595)	0.1037 (0.1037-0.1037)	0.0029 (0.0029-0.0029)	0.0719 (0.0719-0.0719)	0.97	0.92	0.998	0.993	1	1	0.929	1		64956111
NM_019804.3	B4GALT4	1	64993511-65012596	1	0	0.0597 (0.0597-0.0597)	0.0996 (0.0996-0.0996)	0.0013 (0.0013-0.0013)	0.0781 (0.0781-0.0781)	0.97	0.924	0.998	0.993	1	1	0.887	1		64993511
NM_003778.3	B4GALT4	1	64993540-65024360	1	0	0.0597 (0.0597-0.0597)	0.0996 (0.0996-0.0996)	0.0013 (0.0013-0.0013)	0.0781 (0.0781-0.0781)	0.97	0.924	0.998	0.993	1	1	0.887	1		64993540
NM_212543.1	B4GALT4	1	64993540-65024360	1	0	0.0597 (0.0597-0.0597)	0.0996 (0.0996-0.0996)	0.0013 (0.0013-0.0013)	0.0781 (0.0781-0.0781)	0.97	0.924	0.998	0.993	1	1	0.887	1		64993540
NM_001127498.1	B4GALT4	1	64994132-65012597	1	0	0.0597 (0.0597-0.0597)	0.0996 (0.0996-0.0996)	0.0013 (0.0013-0.0013)	0.0781 (0.0781-0.0781)	0.97	0.924	0.998	0.993	1	1	0.887	1		64994132
NM_020260.2	CDGAP	1	65057777-65179048	4	0	0.0717 (0.0168-0.1634)	0.0424 (0.0127-0.0945)	0.0434 (0.0048-0.0695)	0.1294 (0.0139-0.3262)	0.969	0.997	0.998	0.903	1	0.99	0.994	1		65057777
NM_020754.2	CDGAP	1	65057783-65178769	4	0	0.0717 (0.0168-0.1634)	0.0424 (0.0127-0.0945)	0.0434 (0.0048-0.0695)	0.1294 (0.0139-0.3262)	0.969	0.997	0.998	0.903	1	0.99	0.994	1		65057783
NM_020231.3	KTELC1	1	65221800-65244315	1	0	0.0372 (0.0372-0.0372)	0.0248 (0.0248-0.0248)	0.0737 (0.0737-0.0737)	0.013 (0.013-0.013)	0.996	0.994	0.98	0.996	1	1	1	0.941		65221800
NM_152305.1	KTELC1	1	65221800-65247052	1	0	0.0372 (0.0372-0.0372)	0.0248 (0.0248-0.0248)	0.0737 (0.0737-0.0737)	0.013 (0.013-0.013)	0.996	0.994	0.98	0.996	1	1	1	0.941		65221800
NM_172380.3	KTELC1	1	65221852-65246915	1	0	0.0372 (0.0372-0.0372)	0.0248 (0.0248-0.0248)	0.0737 (0.0737-0.0737)	0.013 (0.013-0.013)	0.996	0.994	0.98	0.996	1	1	1	0.941		65221852
NM_005191.3	CD80	1	65270373-65300073	1	0	0.0212 (0.0212-0.0212)	0.0092 (0.0092-0.0092)	0.0424 (0.0424-0.0424)	0.0121 (0.0121-0.0121)	0.998	0.997	0.98	0.996	0.991	0.989	1	0.941		65270373
NM_001003147.1	CD80	1	65271409-65300176	1	0	0.0212 (0.0212-0.0212)	0.0092 (0.0092-0.0092)	0.0424 (0.0424-0.0424)	0.0121 (0.0121-0.0121)	0.998	0.997	0.98	0.996	0.991	0.989	1	0.941		65271409
NM_009855.2	CD80	1	65276324-65298676	1	0	0.0212 (0.0212-0.0212)	0.0092 (0.0092-0.0092)	0.0424 (0.0424-0.0424)	0.0121 (0.0121-0.0121)	0.998	0.997	0.98	0.996	0.991	0.989	1	0.941		65276324
NM_134102.4	PLA1A	1	65324815-65352311	1	0	0.0153 (0.0153-0.0153)	0.0138 (0.0138-0.0138)	0.0292 (0.0292-0.0292)	0.0029 (0.0029-0.0029)	1	0.997	0.99	0.996	0.98	0.99	1	0.882		65324815
NM_015900.1	PLA1A	1	65325045-65352305	1	0	0.0153 (0.0153-0.0153)	0.0138 (0.0138-0.0138)	0.0292 (0.0292-0.0292)	0.0029 (0.0029-0.0029)	1	0.997	0.99	0.996	0.98	0.99	1	0.882		65325045
NM_005694.1	COX17	1	65400335-65408185	1	0	0.0367 (0.0367-0.0367)	0.0178 (0.0178-0.0178)	0.019 (0.019-0.019)	0.0734 (0.0734-0.0734)	0.996	0.997	0.996	0.993	1	0.997	0.999	1		65400335
NM_001017429.2	COX17	1	65400341-65408204	1	0	0.0367 (0.0367-0.0367)	0.0178 (0.0178-0.0178)	0.019 (0.019-0.019)	0.0734 (0.0734-0.0734)	0.996	0.997	0.996	0.993	1	0.997	0.999	1		65400341
NM_001081025.1	C3ORF15	1	65426696-65579886	3	0	0.0507 (0.0093-0.0769)	0.0312 (0.0183-0.0454)	0.0248 (0.0062-0.0363)	0.0961 (0.0032-0.1534)	0.997	0.997	0.998	0.975	0.999	0.989	0.954	1		65426696
NM_033364.3	C3ORF15	1	65426699-65601447	3	0	0.0507 (0.0093-0.0769)	0.0312 (0.0183-0.0454)	0.0248 (0.0062-0.0363)	0.0961 (0.0032-0.1534)	0.997	0.997	0.998	0.975	0.999	0.989	0.954	1		65426699
NM_003889.3	NR1I2	1	65639233-65673700	1	0	0.0542 (0.0542-0.0542)	0.0972 (0.0972-0.0972)	0.0042 (0.0042-0.0042)	0.0612 (0.0612-0.0612)	0.977	0.924	0.998	0.996	1	1	0.938	0.995		65639233
NM_033013.2	NR1I2	1	65639233-65673700	1	0	0.0542 (0.0542-0.0542)	0.0972 (0.0972-0.0972)	0.0042 (0.0042-0.0042)	0.0612 (0.0612-0.0612)	0.977	0.924	0.998	0.996	1	1	0.938	0.995		65639233
NM_001098404.1	NR1I2	1	65640610-65673509	1	0	0.0542 (0.0542-0.0542)	0.0972 (0.0972-0.0972)	0.0042 (0.0042-0.0042)	0.0612 (0.0612-0.0612)	0.977	0.924	0.998	0.996	1	1	0.938	0.995		65640610
NM_010936.3	NR1I2	1	65640610-65673509	1	0	0.0542 (0.0542-0.0542)	0.0972 (0.0972-0.0972)	0.0042 (0.0042-0.0042)	0.0612 (0.0612-0.0612)	0.977	0.924	0.998	0.996	1	1	0.938	0.995		65640610
NM_022002.2	NR1I2	1	65641322-65673700	1	0	0.0542 (0.0542-0.0542)	0.0972 (0.0972-0.0972)	0.0042 (0.0042-0.0042)	0.0612 (0.0612-0.0612)	0.977	0.924	0.998	0.996	1	1	0.938	0.995		65641322
NM_019827.6	GSK3B	1	65675369-65899447	5	0	0.062 (0.0001-0.1611)	0.0126 (0.0001-0.0429)	0.0558 (0.0001-0.1255)	0.1175 (0-0.315)	0.992	0.997	0.991	0.928	1	0.799	1	1		65675369
NM_002093.2	GSK3B	1	65680793-65898153	5	0	0.062 (0.0001-0.1611)	0.0126 (0.0001-0.0429)	0.0558 (0.0001-0.1255)	0.1175 (0-0.315)	0.992	0.997	0.991	0.928	1	0.799	1	1		65680793
NM_153394.2	GPR156	1	65975132-66083376	2	0	0.1151 (0.0847-0.1455)	0.0167 (0.0024-0.031)	0.1245 (0.0548-0.1942)	0.2041 (0.1682-0.2399)	0.912	0.997	0.966	0.807	1	0.963	1	1		65975132
NM_153002.1	GPR156	1	65976843-66055136	1	0	0.1455 (0.1455-0.1455)	0.0024 (0.0024-0.0024)	0.1942 (0.1942-0.1942)	0.2399 (0.2399-0.2399)	0.88	0.997	0.919	0.834	1	0.956	1	1		65976843
NM_173825.3	RABL3	1	66383740-66490150	3	0	0.1106 (0.0019-0.1894)	0.2023 (0.0022-0.3523)	0.0118 (0.0001-0.0242)	0.1178 (0.0034-0.1918)	0.903	0.8	0.998	0.943	1	1	0.817	1		66383740
NM_001042499.1	RABL3	1	66384747-66490141	3	0	0.1106 (0.0019-0.1894)	0.2023 (0.0022-0.3523)	0.0118 (0.0001-0.0242)	0.1178 (0.0034-0.1918)	0.903	0.8	0.998	0.943	1	1	0.817	1		66384747
NM_014980.2	STXBP5L	1	66666519-66994204	7	0	0.0886 (0.0245-0.1587)	0.0458 (0.0001-0.1422)	0.1108 (0.0173-0.2112)	0.109 (0.0001-0.2712)	0.937	0.997	0.963	0.94	1	0.99	1	1		66666519
NM_001114611.1	STXBP5L	1	66666529-66996550	7	0	0.0886 (0.0245-0.1587)	0.0458 (0.0001-0.1422)	0.1108 (0.0173-0.2112)	0.109 (0.0001-0.2712)	0.937	0.997	0.963	0.94	1	0.99	1	1		66666529
NM_001114612.1	STXBP5L	1	66666529-66996550	7	0	0.0886 (0.0245-0.1587)	0.0458 (0.0001-0.1422)	0.1108 (0.0173-0.2112)	0.109 (0.0001-0.2712)	0.937	0.997	0.963	0.94	1	0.99	1	1		66666529
NM_001114613.1	STXBP5L	1	66666529-66996550	7	0	0.0886 (0.0245-0.1587)	0.0458 (0.0001-0.1422)	0.1108 (0.0173-0.2112)	0.109 (0.0001-0.2712)	0.937	0.997	0.963	0.94	1	0.99	1	1		66666529
NM_172440.3	STXBP5L	1	66666529-66996550	7	0	0.0886 (0.0245-0.1587)	0.0458 (0.0001-0.1422)	0.1108 (0.0173-0.2112)	0.109 (0.0001-0.2712)	0.937	0.997	0.963	0.94	1	0.99	1	1		66666529
NM_199420.3	POLQ	1	67003312-67109722	2	0	0.1552 (0.1548-0.1556)	0.0024 (0.0022-0.0025)	0.2083 (0.2081-0.2085)	0.2549 (0.2536-0.2561)	0.819	0.997	0.836	0.709	1	0.799	1	1		67003312
NM_029977.1	POLQ	1	67003334-67109698	2	0	0.1552 (0.1548-0.1556)	0.0024 (0.0022-0.0025)	0.2083 (0.2081-0.2085)	0.2549 (0.2536-0.2561)	0.819	0.997	0.836	0.709	1	0.799	1	1		67003334
NM_001012659.1	ARGFX	1	67130132-67147676	1	0	0.1858 (0.1858-0.1858)	0.0001 (0.0001-0.0001)	0.2844 (0.2844-0.2844)	0.2729 (0.2729-0.2729)	0.819	0.997	0.812	0.781	1	0.799	1	1		67130132
NM_004487.3	GOLGB1	1	67210630-67284785	2	0	0.0622 (0.0124-0.112)	0.0181 (0.0162-0.0201)	0.0634 (0.017-0.1098)	0.1051 (0.0001-0.2101)	0.979	0.997	0.98	0.961	1	0.972	1	1		67210630
NM_134111.2	EAF2	1	67285107-67419161	1	0	0.1014 (0.1014-0.1014)	0.1059 (0.1059-0.1059)	0.0114 (0.0114-0.0114)	0.1869 (0.1869-0.1869)	0.939	0.918	0.998	0.878	1	1	0.978	1		67285107
NM_001023570.2	IQCB1	1	67308190-67354255	1	0	0.1014 (0.1014-0.1014)	0.1059 (0.1059-0.1059)	0.0114 (0.0114-0.0114)	0.1869 (0.1869-0.1869)	0.939	0.918	0.998	0.878	1	1	0.978	1		67308190
NM_001023571.2	IQCB1	1	67308190-67354255	1	0	0.1014 (0.1014-0.1014)	0.1059 (0.1059-0.1059)	0.0114 (0.0114-0.0114)	0.1869 (0.1869-0.1869)	0.939	0.918	0.998	0.878	1	1	0.978	1		67308190
NM_177128.3	IQCB1	1	67308712-67354230	1	0	0.1014 (0.1014-0.1014)	0.1059 (0.1059-0.1059)	0.0114 (0.0114-0.0114)	0.1869 (0.1869-0.1869)	0.939	0.918	0.998	0.878	1	1	0.978	1		67308712
NM_021301.2	SLC15A2	1	67508419-67542911	1	0	0.0305 (0.0305-0.0305)	0.001 (0.001-0.001)	0.0386 (0.0386-0.0386)	0.0519 (0.0519-0.0519)	0.997	0.997	0.98	0.996	0.998	0.927	1	0.991		67508419
NM_134109.1	ILDR1	1	67549909-67584962	2	0	0.0405 (0.022-0.059)	0.081 (0.0441-0.118)	0.0191 (0.0109-0.0274)	0.0214 (0.0112-0.0317)	0.998	0.951	0.998	0.996	0.997	1	0.956	0.926		67549909
NM_175924.2	ILDR1	1	67550347-67584928	2	0	0.0405 (0.022-0.059)	0.081 (0.0441-0.118)	0.0191 (0.0109-0.0274)	0.0214 (0.0112-0.0317)	0.998	0.951	0.998	0.996	0.997	1	0.956	0.926		67550347
NM_175862.3	CD86	1	67611920-67679271	1	0	0.0878 (0.0878-0.0878)	0.1751 (0.1751-0.1751)	0.0516 (0.0516-0.0516)	0.0366 (0.0366-0.0366)	0.945	0.871	0.98	0.996	1	1	1	0.987		67611920
NM_001003146.1	CD86	1	67612044-67678369	1	0	0.0878 (0.0878-0.0878)	0.1751 (0.1751-0.1751)	0.0516 (0.0516-0.0516)	0.0366 (0.0366-0.0366)	0.945	0.871	0.98	0.996	1	1	1	0.987		67612044
NM_000388.3	CASR	1	67725048-67814374	3	0	0.0202 (0.0029-0.0408)	0.0258 (0.0042-0.0475)	0.0024 (0-0.0047)	0.0324 (0-0.0724)	1	0.997	0.999	0.996	0.84	0.968	0.641	0.933		67725048
NM_013803.2	CASR	1	67725130-67813779	3	0	0.0202 (0.0029-0.0408)	0.0258 (0.0042-0.0475)	0.0024 (0-0.0047)	0.0324 (0-0.0724)	1	0.997	0.999	0.996	0.84	0.968	0.641	0.933		67725130
NM_001081509.1	CASR	1	67781790-67812894	1	0	0.0168 (0.0168-0.0168)	0.0257 (0.0257-0.0257)	0.0000 (0.0000-0.0000)	0.0248 (0.0248-0.0248)	0.999	0.994	0.998	0.996	0.985	1	0.641	0.973		67781790
NM_001017928.2	CCDC58	1	67883930-67904774	1	0	0.1371 (0.1371-0.1371)	0.1211 (0.1211-0.1211)	0.0272 (0.0272-0.0272)	0.263 (0.263-0.263)	0.896	0.905	0.992	0.794	1	1	1	1		67883930
NM_198645.1	CCDC58	1	67883941-67905292	1	0	0.1371 (0.1371-0.1371)	0.1211 (0.1211-0.1211)	0.0272 (0.0272-0.0272)	0.263 (0.263-0.263)	0.896	0.905	0.992	0.794	1	1	1	1		67883941
NM_002264.2	KPNA1	1	67957317-68030302	1	0	0.0165 (0.0165-0.0165)	0.031 (0.031-0.031)	0.0024 (0.0024-0.0024)	0.0162 (0.0162-0.0162)	0.999	0.99	0.998	0.996	0.985	1	0.926	0.958		67957317
NM_008465.5	KPNA1	1	67960313-68030262	1	0	0.0165 (0.0165-0.0165)	0.031 (0.031-0.031)	0.0024 (0.0024-0.0024)	0.0162 (0.0162-0.0162)	0.999	0.99	0.998	0.996	0.985	1	0.926	0.958		67960313
NM_024610.4	HSPBAP1	1	68150760-68206834	1	0	0.0000 (0.0000-0.0000)	0.0000 (0.0000-0.0000)	0.0000 (0.0000-0.0000)	0.0000 (0.0000-0.0000)	1	0.997	0.998	0.996	0.351	0.654	0.641	0.692		68150760
NM_175111.3	HSPBAP1	1	68151048-68206844	1	0	0.0000 (0.0000-0.0000)	0.0000 (0.0000-0.0000)	0.0000 (0.0000-0.0000)	0.0000 (0.0000-0.0000)	1	0.997	0.998	0.996	0.351	0.654	0.641	0.692		68151048
NM_032839.2	DIRC2	1	68208142-68298205	3	0	0.1089 (0.0806-0.1599)	0.0585 (0-0.088)	0.198 (0.1279-0.3195)	0.0701 (0.0074-0.1305)	0.911	0.979	0.773	0.996	1	1	1	0.987		68208142
NM_153550.3	DIRC2	1	68208162-68298727	3	0	0.1089 (0.0806-0.1599)	0.0585 (0-0.088)	0.198 (0.1279-0.3195)	0.0701 (0.0074-0.1305)	0.911	0.979	0.773	0.996	1	1	1	0.987		68208162
NM_013661.2	SEMA5B	1	68325897-68449674	2	0	0.2498 (0.1859-0.3136)	0.0431 (0.0318-0.0544)	0.4746 (0.353-0.5961)	0.2316 (0.1728-0.2903)	0.526	0.993	0.301	0.776	1	1	1	1		68325897
NM_001031702.2	SEMA5B	1	68325905-68449703	2	0	0.2498 (0.1859-0.3136)	0.0431 (0.0318-0.0544)	0.4746 (0.353-0.5961)	0.2316 (0.1728-0.2903)	0.526	0.993	0.301	0.776	1	1	1	1		68325905
NM_028295.1	PDIA5	1	68498449-68588255	2	0	0.0553 (0.0469-0.0637)	0.0229 (0.0084-0.0374)	0.1082 (0.0892-0.1272)	0.0348 (0.0266-0.043)	0.991	0.997	0.968	0.996	1	0.989	1	0.963		68498449
NM_006810.2	PDIA5	1	68498519-68588178	2	0	0.0553 (0.0469-0.0637)	0.0229 (0.0084-0.0374)	0.1082 (0.0892-0.1272)	0.0348 (0.0266-0.043)	0.991	0.997	0.968	0.996	1	0.989	1	0.963		68498519
NM_133704.4	SEC22A	1	68644311-68729998	3	0	0.0238 (0.0009-0.0365)	0.0444 (0.0008-0.069)	0.0232 (0.0002-0.0348)	0.0039 (0.0016-0.0058)	1	0.994	0.998	0.996	0.896	0.999	0.941	0.71		68644311
NM_012430.3	SEC22A	1	68644349-68727224	3	0	0.0238 (0.0009-0.0365)	0.0444 (0.0008-0.069)	0.0232 (0.0002-0.0348)	0.0039 (0.0016-0.0058)	1	0.994	0.998	0.996	0.896	0.999	0.941	0.71		68644349
NM_001012765.4	ADCY5	1	68756169-68923823	5	0	0.1251 (0.0063-0.2599)	0.0556 (0.0095-0.1311)	0.2418 (0.0095-0.4932)	0.0779 (0-0.2423)	0.799	0.993	0.449	0.996	1	1	1	0.992		68756169
NM_183357.1	ADCY5	1	68756907-68923351	5	0	0.1251 (0.0063-0.2599)	0.0556 (0.0095-0.1311)	0.2418 (0.0095-0.4932)	0.0779 (0-0.2423)	0.799	0.993	0.449	0.996	1	1	1	0.992		68756907
NM_023587.2	PTPLB	1	68963516-69052476	2	0	0.0833 (0.0141-0.1524)	0.0092 (0.0058-0.0126)	0.1417 (0.0084-0.2749)	0.0989 (0.0281-0.1697)	0.948	0.997	0.963	0.975	1	0.931	1	1		68963516
NM_198402.3	PTPLB	1	68966057-69052467	2	0	0.0833 (0.0141-0.1524)	0.0092 (0.0058-0.0126)	0.1417 (0.0084-0.2749)	0.0989 (0.0281-0.1697)	0.948	0.997	0.963	0.975	1	0.931	1	1		68966057
NM_053025.3	MYLK	1	69080368-69354254	2	0	0.0818 (0.0302-0.1334)	0.0251 (0.0025-0.0477)	0.1321 (0.0429-0.2212)	0.0882 (0.0001-0.1764)	0.948	0.997	0.963	0.993	1	0.99	1	1		69080368
NM_053026.3	MYLK	1	69080368-69354254	2	0	0.0818 (0.0302-0.1334)	0.0251 (0.0025-0.0477)	0.1321 (0.0429-0.2212)	0.0882 (0.0001-0.1764)	0.948	0.997	0.963	0.993	1	0.99	1	1		69080368
NM_053027.3	MYLK	1	69080368-69354254	2	0	0.0818 (0.0302-0.1334)	0.0251 (0.0025-0.0477)	0.1321 (0.0429-0.2212)	0.0882 (0.0001-0.1764)	0.948	0.997	0.963	0.993	1	0.99	1	1		69080368
NM_053028.3	MYLK	1	69080368-69354254	2	0	0.0818 (0.0302-0.1334)	0.0251 (0.0025-0.0477)	0.1321 (0.0429-0.2212)	0.0882 (0.0001-0.1764)	0.948	0.997	0.963	0.993	1	0.99	1	1		69080368
NM_053031.2	MYLK	1	69080368-69087022	1	0	0.0302 (0.0302-0.0302)	0.0477 (0.0477-0.0477)	0.0429 (0.0429-0.0429)	0.0001 (0.0001-0.0001)	0.997	0.975	0.98	0.996	0.998	1	1	0.8		69080368
NM_053032.2	MYLK	1	69080368-69087022	1	0	0.0302 (0.0302-0.0302)	0.0477 (0.0477-0.0477)	0.0429 (0.0429-0.0429)	0.0001 (0.0001-0.0001)	0.997	0.975	0.98	0.996	0.998	1	1	0.8		69080368
NM_139300.3	MYLK	1	69080370-69274896	2	0	0.0818 (0.0302-0.1334)	0.0251 (0.0025-0.0477)	0.1321 (0.0429-0.2212)	0.0882 (0.0001-0.1764)	0.948	0.997	0.963	0.993	1	0.99	1	1		69080370
NM_022757.4	CCDC14	1	69383495-69443407	1	0	0.0109 (0.0109-0.0109)	0.0121 (0.0121-0.0121)	0.0009 (0.0009-0.0009)	0.0196 (0.0196-0.0196)	1	0.997	0.998	0.996	0.971	0.99	0.841	0.97		69383495
NM_030744.2	ROPN1	1	69460749-69493838	1	0	0.0076 (0.0076-0.0076)	0.0109 (0.0109-0.0109)	0.0000 (0.0000-0.0000)	0.0118 (0.0118-0.0118)	1	0.997	0.998	0.996	0.926	0.99	0.641	0.941		69460749
NM_017578.2	ROPN1	1	69460765-69494763	1	0	0.0076 (0.0076-0.0076)	0.0109 (0.0109-0.0109)	0.0000 (0.0000-0.0000)	0.0118 (0.0118-0.0118)	1	0.997	0.998	0.996	0.926	0.99	0.641	0.941		69460765
NM_001024660.2	KALRN	1	69610945-70302464	14	0	0.0611 (0.0179-0.2152)	0.051 (0.0181-0.1509)	0.0725 (0-0.2169)	0.0598 (0-0.4007)	0.997	0.997	0.98	0.996	0.997	0.984	1	0.95		69610945
NM_003947.3	KALRN	1	69610945-70122681	10	0	0.0411 (0.0179-0.0809)	0.0588 (0.0272-0.1509)	0.0569 (0-0.1142)	0.0077 (0-0.0373)	1	0.994	0.994	1	0.871	0.999	0.999	0.434		69610945
NM_007064.2	KALRN	1	70182660-70302464	3	0	0.1316 (0.0519-0.2152)	0.0336 (0.0181-0.0546)	0.1162 (0.0056-0.2169)	0.2452 (0.0953-0.4007)	0.833	0.997	0.966	0.693	1	0.99	1	1		70182660
NM_002213.3	ITGB5	1	70377411-70493246	3	0	0.0486 (0.0106-0.0992)	0.0617 (0.0018-0.1515)	0.0749 (0.0098-0.1459)	0.0091 (0.0001-0.0201)	0.997	0.975	0.98	0.996	0.998	1	1	0.87		70377411
NM_010580.1	ITGB5	1	70377623-70493247	3	0	0.0486 (0.0106-0.0992)	0.0617 (0.0018-0.1515)	0.0749 (0.0098-0.1459)	0.0091 (0.0001-0.0201)	0.997	0.975	0.98	0.996	0.998	1	1	0.87		70377623
NM_033049.2	MUC13	1	70510291-70537797	1	0	0.142 (0.142-0.142)	0.0423 (0.0423-0.0423)	0.1042 (0.1042-0.1042)	0.2794 (0.2794-0.2794)	0.89	0.975	0.968	0.776	1	1	1	1		70510291
NM_010739.2	MUC13	1	70510298-70538156	1	0	0.142 (0.142-0.142)	0.0423 (0.0423-0.0423)	0.1042 (0.1042-0.1042)	0.2794 (0.2794-0.2794)	0.89	0.975	0.968	0.776	1	1	1	1		70510298
NM_024628.5	SLC12A8	1	70705159-70853883	2	0	0.0293 (0.0235-0.0352)	0.0171 (0.0152-0.019)	0.0381 (0.0058-0.0704)	0.0329 (0.0201-0.0456)	1	0.997	0.994	0.996	0.985	0.96	0.999	0.955		70705159
NM_001083902.1	SLC12A8	1	70705171-70852751	2	0	0.0293 (0.0235-0.0352)	0.0171 (0.0152-0.019)	0.0381 (0.0058-0.0704)	0.0329 (0.0201-0.0456)	1	0.997	0.994	0.996	0.985	0.96	0.999	0.955		70705171
NM_134251.2	SLC12A8	1	70705171-70853035	2	0	0.0293 (0.0235-0.0352)	0.0171 (0.0152-0.019)	0.0381 (0.0058-0.0704)	0.0329 (0.0201-0.0456)	1	0.997	0.994	0.996	0.985	0.96	0.999	0.955		70705171
NM_080557.2	SNX4	1	71078832-71131722	1	0	0.0975 (0.0975-0.0975)	0.0683 (0.0683-0.0683)	0.1926 (0.1926-0.1926)	0.0315 (0.0315-0.0315)	0.939	0.958	0.919	0.996	1	1	1	0.984		71078832
NM_003794.2	SNX4	1	71078838-71131759	1	0	0.0975 (0.0975-0.0975)	0.0683 (0.0683-0.0683)	0.1926 (0.1926-0.1926)	0.0315 (0.0315-0.0315)	0.939	0.958	0.919	0.996	1	1	1	0.984		71078838
NM_022776.3	OSBPL11	1	71146769-71238122	1	0	0.0998 (0.0998-0.0998)	0.07 (0.07-0.07)	0.1972 (0.1972-0.1972)	0.0322 (0.0322-0.0322)	0.939	0.958	0.914	0.996	1	1	1	0.984		71146769
NM_176840.2	OSBPL11	1	71146813-71238605	1	0	0.0998 (0.0998-0.0998)	0.07 (0.07-0.07)	0.1972 (0.1972-0.1972)	0.0322 (0.0322-0.0322)	0.939	0.958	0.914	0.996	1	1	1	0.984		71146813
NM_001081255.1	LRCH3	1	71431815-71536493	2	0	0.2352 (0.1405-0.33)	0.0839 (0.0111-0.1567)	0.4562 (0.2527-0.6598)	0.1656 (0.1577-0.1734)	0.581	0.942	0.309	0.872	1	1	1	1		71431815
NM_032773.2	LRCH3	1	71447375-71536453	1	0	0.33 (0.33-0.33)	0.1567 (0.1567-0.1567)	0.6598 (0.6598-0.6598)	0.1734 (0.1734-0.1734)	0.581	0.871	0.343	0.892	1	1	1	1		71447375
NM_027226.3	FYTTD1	1	71540839-71573478	1	0	0.0608 (0.0608-0.0608)	0.0129 (0.0129-0.0129)	0.0524 (0.0524-0.0524)	0.1171 (0.1171-0.1171)	0.969	0.997	0.98	0.947	1	0.99	1	1		71540839
NM_001011537.1	FYTTD1	1	71541648-71573606	1	0	0.0608 (0.0608-0.0608)	0.0129 (0.0129-0.0129)	0.0524 (0.0524-0.0524)	0.1171 (0.1171-0.1171)	0.969	0.997	0.98	0.947	1	0.99	1	1		71541648
NM_032288.5	FYTTD1	1	71541648-71573606	1	0	0.0608 (0.0608-0.0608)	0.0129 (0.0129-0.0129)	0.0524 (0.0524-0.0524)	0.1171 (0.1171-0.1171)	0.969	0.997	0.98	0.947	1	0.99	1	1		71541648
NM_001110147.1	TNK2	1	71756354-71796560	1	0	0.0651 (0.0651-0.0651)	0.0735 (0.0735-0.0735)	0.005 (0.005-0.005)	0.1167 (0.1167-0.1167)	0.968	0.951	0.998	0.945	1	1	0.946	1		71756354
NM_016788.3	TNK2	1	71756354-71796560	1	0	0.0651 (0.0651-0.0651)	0.0735 (0.0735-0.0735)	0.005 (0.005-0.005)	0.1167 (0.1167-0.1167)	0.968	0.951	0.998	0.945	1	1	0.946	1		71756354
NM_001010938.1	TNK2	1	71756355-71781751	1	0	0.0651 (0.0651-0.0651)	0.0735 (0.0735-0.0735)	0.005 (0.005-0.005)	0.1167 (0.1167-0.1167)	0.968	0.951	0.998	0.945	1	1	0.946	1		71756355
NM_005781.4	TNK2	1	71756355-71796622	1	0	0.0651 (0.0651-0.0651)	0.0735 (0.0735-0.0735)	0.005 (0.005-0.005)	0.1167 (0.1167-0.1167)	0.968	0.951	0.998	0.945	1	1	0.946	1		71756355
NM_001128148.1	TFRC	1	71806220-71836134	1	0	0.1134 (0.1134-0.1134)	0.2003 (0.2003-0.2003)	0.1332 (0.1332-0.1332)	0.0068 (0.0068-0.0068)	0.929	0.862	0.966	0.996	1	1	1	0.926		71806220
NM_003234.2	TFRC	1	71806220-71836075	1	0	0.1134 (0.1134-0.1134)	0.2003 (0.2003-0.2003)	0.1332 (0.1332-0.1332)	0.0068 (0.0068-0.0068)	0.929	0.862	0.966	0.996	1	1	1	0.926		71806220
NM_011638.3	TFRC	1	71806224-71836029	1	0	0.1134 (0.1134-0.1134)	0.2003 (0.2003-0.2003)	0.1332 (0.1332-0.1332)	0.0068 (0.0068-0.0068)	0.929	0.862	0.966	0.996	1	1	1	0.926		71806224
NM_001003111.1	TFRC	1	71809014-71829468	1	0	0.1134 (0.1134-0.1134)	0.2003 (0.2003-0.2003)	0.1332 (0.1332-0.1332)	0.0068 (0.0068-0.0068)	0.929	0.862	0.966	0.996	1	1	1	0.926		71809014
NM_145932.3	OSTALPHA	1	71965313-71983360	1	0	0.0848 (0.0848-0.0848)	0.0068 (0.0068-0.0068)	0.095 (0.095-0.095)	0.1527 (0.1527-0.1527)	0.945	0.997	0.968	0.923	1	0.975	1	1		71965313
NM_152672.4	OSTALPHA	1	71965446-71983426	1	0	0.0848 (0.0848-0.0848)	0.0068 (0.0068-0.0068)	0.095 (0.095-0.095)	0.1527 (0.1527-0.1527)	0.945	0.997	0.968	0.923	1	0.975	1	1		71965446
NM_025329.3	TCTEX1D2	1	72061138-72088449	1	0	0.0165 (0.0165-0.0165)	0.0317 (0.0317-0.0317)	0.0033 (0.0033-0.0033)	0.0146 (0.0146-0.0146)	0.999	0.99	0.998	0.996	0.985	1	0.932	0.952		72061138
NM_152773.2	TCTEX1D2	1	72061141-72088628	1	0	0.0165 (0.0165-0.0165)	0.0317 (0.0317-0.0317)	0.0033 (0.0033-0.0033)	0.0146 (0.0146-0.0146)	0.999	0.99	0.998	0.996	0.985	1	0.932	0.952		72061141
NM_015562.1	UBXN7	1	72111836-72129231	1	0	0.1713 (0.1713-0.1713)	0.006 (0.006-0.006)	0.2151 (0.2151-0.2151)	0.2929 (0.2929-0.2929)	0.838	0.997	0.887	0.776	1	0.97	1	1		72111836
NM_152699.4	SENP5	1	72471222-72495114	1	0	0.0494 (0.0494-0.0494)	0.0026 (0.0026-0.0026)	0.0865 (0.0865-0.0865)	0.0592 (0.0592-0.0592)	0.981	0.997	0.978	0.996	1	0.956	1	0.994		72471222
NM_177103.4	SENP5	1	72471222-72495117	1	0	0.0494 (0.0494-0.0494)	0.0026 (0.0026-0.0026)	0.0865 (0.0865-0.0865)	0.0592 (0.0592-0.0592)	0.981	0.997	0.978	0.996	1	0.956	1	0.994		72471222
NM_013900.2	MFI2	1	72568867-72594854	1	0	0.0749 (0.0749-0.0749)	0.043 (0.043-0.043)	0.0321 (0.0321-0.0321)	0.1494 (0.1494-0.1494)	0.961	0.975	0.987	0.927	1	1	1	1		72568867
NM_005929.4	MFI2	1	72570772-72594800	1	0	0.0749 (0.0749-0.0749)	0.043 (0.043-0.043)	0.0321 (0.0321-0.0321)	0.1494 (0.1494-0.1494)	0.961	0.975	0.987	0.927	1	1	1	1		72570772
NM_033316.3	MFI2	1	72583921-72594800	1	0	0.0749 (0.0749-0.0749)	0.043 (0.043-0.043)	0.0321 (0.0321-0.0321)	0.1494 (0.1494-0.1494)	0.961	0.975	0.987	0.927	1	1	1	1		72583921
NM_001098424.1	DLG1	1	72605141-72904227	2	0	0.0235 (0.0175-0.0295)	0.007 (0.0032-0.0107)	0.0372 (0.0158-0.0585)	0.0263 (0.0192-0.0334)	1	0.997	0.994	0.996	0.969	0.927	0.999	0.941		72605141
NM_004087.2	DLG1	1	72605141-72904227	2	0	0.0235 (0.0175-0.0295)	0.007 (0.0032-0.0107)	0.0372 (0.0158-0.0585)	0.0263 (0.0192-0.0334)	1	0.997	0.994	0.996	0.969	0.927	0.999	0.941		72605141
NM_007862.2	DLG1	1	72605507-72903617	2	0	0.0235 (0.0175-0.0295)	0.007 (0.0032-0.0107)	0.0372 (0.0158-0.0585)	0.0263 (0.0192-0.0334)	1	0.997	0.994	0.996	0.969	0.927	0.999	0.941		72605507
NM_004051.4	BDH1	1	73085022-73122470	2	0	0.024 (0.0064-0.0416)	0.031 (0.001-0.061)	0.0349 (0.0062-0.0637)	0.0061 (0-0.0121)	1	0.997	0.995	0.996	0.971	0.99	0.999	0.87		73085022
NM_203314.2	BDH1	1	73085022-73122470	2	0	0.024 (0.0064-0.0416)	0.031 (0.001-0.061)	0.0349 (0.0062-0.0637)	0.0061 (0-0.0121)	1	0.997	0.995	0.996	0.971	0.99	0.999	0.87		73085022
NM_203315.2	BDH1	1	73085022-73127854	2	0	0.024 (0.0064-0.0416)	0.031 (0.001-0.061)	0.0349 (0.0062-0.0637)	0.0061 (0-0.0121)	1	0.997	0.995	0.996	0.971	0.99	0.999	0.87		73085022
NM_001122683.1	BDH1	1	73085073-73122499	2	0	0.024 (0.0064-0.0416)	0.031 (0.001-0.061)	0.0349 (0.0062-0.0637)	0.0061 (0-0.0121)	1	0.997	0.995	0.996	0.971	0.99	0.999	0.87		73085073
NM_175177.4	BDH1	1	73085073-73127919	2	0	0.024 (0.0064-0.0416)	0.031 (0.001-0.061)	0.0349 (0.0062-0.0637)	0.0061 (0-0.0121)	1	0.997	0.995	0.996	0.971	0.99	0.999	0.87		73085073
NM_012287.4	ACAP2	1	73272262-73443824	2	0	0.0696 (0.0312-0.108)	0.0195 (0.0132-0.0258)	0.1139 (0.0181-0.2097)	0.0753 (0.0622-0.0884)	0.969	0.997	0.966	0.996	1	0.975	1	0.996		73272262
NM_030138.2	ACAP2	1	73272262-73443823	2	0	0.0696 (0.0312-0.108)	0.0195 (0.0132-0.0258)	0.1139 (0.0181-0.2097)	0.0753 (0.0622-0.0884)	0.969	0.997	0.966	0.996	1	0.975	1	0.996		73272262
NM_152531.4	C3ORF21	1	73448056-73624817	4	0	0.0732 (0.0374-0.1764)	0.008 (0.0001-0.0306)	0.1307 (0.0581-0.3353)	0.0809 (0.0525-0.1633)	0.968	0.997	0.932	0.996	1	0.799	1	0.996		73448056
NM_198626.1	C3ORF21	1	73448106-73625500	5	0	0.0923 (0.0374-0.1764)	0.0715 (0.0001-0.3253)	0.1337 (0.0581-0.3353)	0.0718 (0.0354-0.1633)	0.932	0.975	0.898	0.996	1	1	1	0.987		73448106
NM_178069.5	LSG1	1	74189718-74212296	1	0	0.0184 (0.0184-0.0184)	0.0368 (0.0368-0.0368)	0.0089 (0.0089-0.0089)	0.0095 (0.0095-0.0095)	0.999	0.979	0.998	0.996	0.991	1	0.966	0.936		74189718
NM_018385.1	LSG1	1	74189840-74212257	1	0	0.0184 (0.0184-0.0184)	0.0368 (0.0368-0.0368)	0.0089 (0.0089-0.0089)	0.0095 (0.0095-0.0095)	0.999	0.979	0.998	0.996	0.991	1	0.966	0.936		74189840
NM_001128094.1	ATP13A3	1	74410341-74489486	1	0	0.0094 (0.0094-0.0094)	0.0188 (0.0188-0.0188)	0.005 (0.005-0.005)	0.0045 (0.0045-0.0045)	1	0.997	0.998	0.996	0.948	0.999	0.946	0.918		74410341
NM_001128096.1	ATP13A3	1	74410341-74489486	1	0	0.0094 (0.0094-0.0094)	0.0188 (0.0188-0.0188)	0.005 (0.005-0.005)	0.0045 (0.0045-0.0045)	1	0.997	0.998	0.996	0.948	0.999	0.946	0.918		74410341
NM_024524.3	ATP13A3	1	74425213-74489487	1	0	0.0094 (0.0094-0.0094)	0.0188 (0.0188-0.0188)	0.005 (0.005-0.005)	0.0045 (0.0045-0.0045)	1	0.997	0.998	0.996	0.948	0.999	0.946	0.918		74425213
NM_015560.1	OPA1	1	75160481-75253802	3	0	0.0906 (0.076-0.105)	0.0885 (0.0756-0.0996)	0.0132 (0.0104-0.0169)	0.17 (0.142-0.1985)	0.939	0.94	0.998	0.834	1	1	0.841	1		75160481
NM_130831.1	OPA1	1	75160481-75253802	3	0	0.0906 (0.076-0.105)	0.0885 (0.0756-0.0996)	0.0132 (0.0104-0.0169)	0.17 (0.142-0.1985)	0.939	0.94	0.998	0.834	1	1	0.841	1		75160481
NM_130832.1	OPA1	1	75160481-75253802	3	0	0.0906 (0.076-0.105)	0.0885 (0.0756-0.0996)	0.0132 (0.0104-0.0169)	0.17 (0.142-0.1985)	0.939	0.94	0.998	0.834	1	1	0.841	1		75160481
NM_130833.1	OPA1	1	75160481-75253802	3	0	0.0906 (0.076-0.105)	0.0885 (0.0756-0.0996)	0.0132 (0.0104-0.0169)	0.17 (0.142-0.1985)	0.939	0.94	0.998	0.834	1	1	0.841	1		75160481
NM_130834.1	OPA1	1	75160481-75253802	3	0	0.0906 (0.076-0.105)	0.0885 (0.0756-0.0996)	0.0132 (0.0104-0.0169)	0.17 (0.142-0.1985)	0.939	0.94	0.998	0.834	1	1	0.841	1		75160481
NM_130835.1	OPA1	1	75160481-75253802	3	0	0.0906 (0.076-0.105)	0.0885 (0.0756-0.0996)	0.0132 (0.0104-0.0169)	0.17 (0.142-0.1985)	0.939	0.94	0.998	0.834	1	1	0.841	1		75160481
NM_130836.1	OPA1	1	75160481-75253802	3	0	0.0906 (0.076-0.105)	0.0885 (0.0756-0.0996)	0.0132 (0.0104-0.0169)	0.17 (0.142-0.1985)	0.939	0.94	0.998	0.834	1	1	0.841	1		75160481
NM_130837.1	OPA1	1	75160481-75253802	3	0	0.0906 (0.076-0.105)	0.0885 (0.0756-0.0996)	0.0132 (0.0104-0.0169)	0.17 (0.142-0.1985)	0.939	0.94	0.998	0.834	1	1	0.841	1		75160481
NM_133752.2	OPA1	1	75162761-75253945	3	0	0.0906 (0.076-0.105)	0.0885 (0.0756-0.0996)	0.0132 (0.0104-0.0169)	0.17 (0.142-0.1985)	0.939	0.94	0.998	0.834	1	1	0.841	1		75162761
NM_172613.3	ATP13A4	1	75290936-75438869	1	0	0.0301 (0.0301-0.0301)	0.0001 (0.0001-0.0001)	0.0432 (0.0432-0.0432)	0.0469 (0.0469-0.0469)	0.997	0.997	0.98	0.996	0.998	0.799	1	0.987		75290936
NM_032279.2	ATP13A4	1	75291026-75439103	1	0	0.0301 (0.0301-0.0301)	0.0001 (0.0001-0.0001)	0.0432 (0.0432-0.0432)	0.0469 (0.0469-0.0469)	0.997	0.997	0.98	0.996	0.998	0.799	1	0.987		75291026
NM_175650.3	ATP13A5	1	75462109-75578620	1	0	0.2123 (0.2123-0.2123)	0.2725 (0.2725-0.2725)	0.0059 (0.0059-0.0059)	0.3585 (0.3585-0.3585)	0.787	0.831	0.998	0.695	1	1	0.956	1		75462109
NM_198505.2	ATP13A5	1	75462300-75578089	1	0	0.2123 (0.2123-0.2123)	0.2725 (0.2725-0.2725)	0.0059 (0.0059-0.0059)	0.3585 (0.3585-0.3585)	0.787	0.831	0.998	0.695	1	1	0.956	1		75462300
NM_178496.2	C3ORF59	1	76029035-76151944	2	0	0.0811 (0.0656-0.0967)	0.0605 (0.0403-0.0806)	0.0298 (0.0028-0.0569)	0.1531 (0.1133-0.193)	0.948	0.975	0.998	0.889	1	1	0.991	1		76029035
NM_177718.3	C3ORF59	1	76029322-76151945	2	0	0.0811 (0.0656-0.0967)	0.0605 (0.0403-0.0806)	0.0298 (0.0028-0.0569)	0.1531 (0.1133-0.193)	0.948	0.975	0.998	0.889	1	1	0.991	1		76029322
NM_004113.3	FGF12	1	76215982-76833671	11	0	0.0582 (0.0084-0.125)	0.0526 (0-0.1345)	0.0793 (0.0008-0.2414)	0.0427 (0.0004-0.1182)	0.998	0.997	0.98	0.996	0.997	0.99	1	0.876		76215982
NM_010199.2	FGF12	1	76216025-76833958	11	0	0.0582 (0.0084-0.125)	0.0526 (0-0.1345)	0.0793 (0.0008-0.2414)	0.0427 (0.0004-0.1182)	0.998	0.997	0.98	0.996	0.997	0.99	1	0.876		76216025
NM_183064.3	FGF12	1	76554907-76833936	4	0	0.0588 (0.0111-0.1133)	0.0855 (0.0011-0.1345)	0.0604 (0.0008-0.1991)	0.0306 (0.0063-0.0594)	0.995	0.94	0.982	0.996	1	1	1	0.918		76554907
NM_021032.2	FGF12	1	76554943-76833671	4	0	0.0588 (0.0111-0.1133)	0.0855 (0.0011-0.1345)	0.0604 (0.0008-0.1991)	0.0306 (0.0063-0.0594)	0.995	0.94	0.982	0.996	1	1	1	0.918		76554943
NM_001025615.2	CCDC50	1	77537424-77622527	1	0	0.0883 (0.0883-0.0883)	0.1756 (0.1756-0.1756)	0.0327 (0.0327-0.0327)	0.0568 (0.0568-0.0568)	0.943	0.871	0.987	0.996	1	1	1	0.992		77537424
NM_026202.3	CCDC50	1	77537424-77622527	1	0	0.0883 (0.0883-0.0883)	0.1756 (0.1756-0.1756)	0.0327 (0.0327-0.0327)	0.0568 (0.0568-0.0568)	0.943	0.871	0.987	0.996	1	1	1	0.992		77537424
NM_174908.2	CCDC50	1	77543496-77622820	1	0	0.0883 (0.0883-0.0883)	0.1756 (0.1756-0.1756)	0.0327 (0.0327-0.0327)	0.0568 (0.0568-0.0568)	0.943	0.871	0.987	0.996	1	1	1	0.992		77543496
NM_178335.1	CCDC50	1	77543496-77622820	1	0	0.0883 (0.0883-0.0883)	0.1756 (0.1756-0.1756)	0.0327 (0.0327-0.0327)	0.0568 (0.0568-0.0568)	0.943	0.871	0.987	0.996	1	1	1	0.992		77543496
NM_198112.2	OSTN	1	77683030-77718591	1	0	0.2401 (0.2401-0.2401)	0.445 (0.445-0.445)	0.0293 (0.0293-0.0293)	0.2461 (0.2461-0.2461)	0.732	0.692	0.99	0.826	1	1	1	1		77683030
NM_001013761.1	LOC647309	1	77962852-78005614	1	0	0.085 (0.085-0.085)	0.1634 (0.1634-0.1634)	0.0172 (0.0172-0.0172)	0.0745 (0.0745-0.0745)	0.945	0.871	0.998	0.993	1	1	0.999	1		77962852
NM_002182.2	IL1RAP	1	78200410-78342715	4	0	0.1516 (0.0689-0.2252)	0.101 (0.0043-0.2173)	0.0974 (0.0003-0.2331)	0.2563 (0.0806-0.424)	0.703	0.918	0.968	0.551	1	1	1	1		78200410
NM_008364.1	IL1RAP	1	78201779-78342717	4	0	0.1516 (0.0689-0.2252)	0.101 (0.0043-0.2173)	0.0974 (0.0003-0.2331)	0.2563 (0.0806-0.424)	0.703	0.918	0.968	0.551	1	1	1	1		78201779
NM_134470.2	IL1RAP	1	78220711-78342715	3	0	0.1791 (0.1202-0.2252)	0.1332 (0.009-0.2173)	0.0892 (0.0003-0.2331)	0.3149 (0.187-0.424)	0.664	0.871	0.978	0.542	1	1	1	1		78220711
NM_134103.1	IL1RAP	1	78220737-78342718	3	0	0.1791 (0.1202-0.2252)	0.1332 (0.009-0.2173)	0.0892 (0.0003-0.2331)	0.3149 (0.187-0.424)	0.664	0.871	0.978	0.542	1	1	1	1		78220737
NM_006580.2	CLDN16	1	78467968-78488876	1	0	0.0885 (0.0885-0.0885)	0.0073 (0.0073-0.0073)	0.1596 (0.1596-0.1596)	0.0988 (0.0988-0.0988)	0.943	0.997	0.963	0.961	1	0.981	1	1		78467968
NM_053241.4	CLDN16	1	78468415-78488925	1	0	0.0885 (0.0885-0.0885)	0.0073 (0.0073-0.0073)	0.1596 (0.1596-0.1596)	0.0988 (0.0988-0.0988)	0.943	0.997	0.963	0.961	1	0.981	1	1		78468415
NM_016674.3	CLDN1	1	78592995-78610665	1	0	0.0008 (0.0008-0.0008)	0.0016 (0.0016-0.0016)	0.0005 (0.0005-0.0005)	0.0003 (0.0003-0.0003)	1	0.997	0.998	0.996	0.682	0.931	0.817	0.87		78592995
NM_021101.3	CLDN1	1	78593011-78610680	1	0	0.0008 (0.0008-0.0008)	0.0016 (0.0016-0.0016)	0.0005 (0.0005-0.0005)	0.0003 (0.0003-0.0003)	1	0.997	0.998	0.996	0.682	0.931	0.817	0.87		78593011
NM_018192.2	LEPREL1	1	78749359-79008985	1	0	0.025 (0.025-0.025)	0.0049 (0.0049-0.0049)	0.0221 (0.0221-0.0221)	0.0478 (0.0478-0.0478)	0.998	0.997	0.994	0.996	0.997	0.956	0.999	0.987		78749359
NM_173379.2	LEPREL1	1	78749453-79008161	1	0	0.025 (0.025-0.025)	0.0049 (0.0049-0.0049)	0.0221 (0.0221-0.0221)	0.0478 (0.0478-0.0478)	0.998	0.997	0.994	0.996	0.997	0.956	0.999	0.987		78749453
NM_001114978.1	TP63	1	79086612-79369124	2	0	0.1509 (0.1016-0.2003)	0.0048 (0.0041-0.0055)	0.2318 (0.1256-0.338)	0.2162 (0.1752-0.2572)	0.819	0.997	0.763	0.776	1	0.899	1	1		79086612
NM_001114980.1	TP63	1	79086612-79207369	2	0	0.1509 (0.1016-0.2003)	0.0048 (0.0041-0.0055)	0.2318 (0.1256-0.338)	0.2162 (0.1752-0.2572)	0.819	0.997	0.763	0.776	1	0.899	1	1		79086612
NM_001114981.1	TP63	1	79086612-79207369	2	0	0.1509 (0.1016-0.2003)	0.0048 (0.0041-0.0055)	0.2318 (0.1256-0.338)	0.2162 (0.1752-0.2572)	0.819	0.997	0.763	0.776	1	0.899	1	1		79086612
NM_003722.4	TP63	1	79086612-79369124	2	0	0.1509 (0.1016-0.2003)	0.0048 (0.0041-0.0055)	0.2318 (0.1256-0.338)	0.2162 (0.1752-0.2572)	0.819	0.997	0.763	0.776	1	0.899	1	1		79086612
NM_001127259.1	TP63	1	79086619-79369567	2	0	0.1509 (0.1016-0.2003)	0.0048 (0.0041-0.0055)	0.2318 (0.1256-0.338)	0.2162 (0.1752-0.2572)	0.819	0.997	0.763	0.776	1	0.899	1	1		79086619
NM_001127260.1	TP63	1	79086619-79369567	2	0	0.1509 (0.1016-0.2003)	0.0048 (0.0041-0.0055)	0.2318 (0.1256-0.338)	0.2162 (0.1752-0.2572)	0.819	0.997	0.763	0.776	1	0.899	1	1		79086619
NM_001127262.1	TP63	1	79086619-79207369	2	0	0.1509 (0.1016-0.2003)	0.0048 (0.0041-0.0055)	0.2318 (0.1256-0.338)	0.2162 (0.1752-0.2572)	0.819	0.997	0.763	0.776	1	0.899	1	1		79086619
NM_001127264.1	TP63	1	79086619-79207369	2	0	0.1509 (0.1016-0.2003)	0.0048 (0.0041-0.0055)	0.2318 (0.1256-0.338)	0.2162 (0.1752-0.2572)	0.819	0.997	0.763	0.776	1	0.899	1	1		79086619
NM_011641.2	TP63	1	79086619-79207369	2	0	0.1509 (0.1016-0.2003)	0.0048 (0.0041-0.0055)	0.2318 (0.1256-0.338)	0.2162 (0.1752-0.2572)	0.819	0.997	0.763	0.776	1	0.899	1	1		79086619
NM_001114979.1	TP63	1	79102342-79369124	2	0	0.1509 (0.1016-0.2003)	0.0048 (0.0041-0.0055)	0.2318 (0.1256-0.338)	0.2162 (0.1752-0.2572)	0.819	0.997	0.763	0.776	1	0.899	1	1		79102342
NM_001114982.1	TP63	1	79102342-79207369	2	0	0.1509 (0.1016-0.2003)	0.0048 (0.0041-0.0055)	0.2318 (0.1256-0.338)	0.2162 (0.1752-0.2572)	0.819	0.997	0.763	0.776	1	0.899	1	1		79102342
NM_001127261.1	TP63	1	79103220-79369567	2	0	0.1509 (0.1016-0.2003)	0.0048 (0.0041-0.0055)	0.2318 (0.1256-0.338)	0.2162 (0.1752-0.2572)	0.819	0.997	0.763	0.776	1	0.899	1	1		79103220
NM_001127263.1	TP63	1	79103220-79207369	2	0	0.1509 (0.1016-0.2003)	0.0048 (0.0041-0.0055)	0.2318 (0.1256-0.338)	0.2162 (0.1752-0.2572)	0.819	0.997	0.763	0.776	1	0.899	1	1		79103220
NM_001127265.1	TP63	1	79103220-79207369	2	0	0.1509 (0.1016-0.2003)	0.0048 (0.0041-0.0055)	0.2318 (0.1256-0.338)	0.2162 (0.1752-0.2572)	0.819	0.997	0.763	0.776	1	0.899	1	1		79103220
NM_198485.2	TPRG1	1	79746567-79903971	1	0	0.259 (0.259-0.259)	0.153 (0.153-0.153)	0.1074 (0.1074-0.1074)	0.5166 (0.5166-0.5166)	0.703	0.871	0.968	0.551	1	1	1	1		79746567
NM_175165.3	TPRG1	1	79750088-79904027	1	0	0.259 (0.259-0.259)	0.153 (0.153-0.153)	0.1074 (0.1074-0.1074)	0.5166 (0.5166-0.5166)	0.703	0.871	0.968	0.551	1	1	1	1		79750088
NM_005578.2	LPP	1	80182159-80908166	12	0	0.081 (0.0071-0.3388)	0.0491 (0.0006-0.1819)	0.0597 (0.0002-0.1896)	0.1342 (0.0074-0.6769)	0.941	0.997	0.994	0.769	1	0.981	0.999	1		80182159
NM_178665.4	LPP	1	80185670-80966249	14	0	0.0751 (0.0017-0.3388)	0.0484 (0.0006-0.1819)	0.0614 (0.0002-0.1896)	0.1156 (0.001-0.6769)	0.967	0.997	0.994	0.841	1	0.965	1	1		80185670
NM_001706.3	BCL6	1	81357313-81381544	1	0	0.1216 (0.1216-0.1216)	0.221 (0.221-0.221)	0.0112 (0.0112-0.0112)	0.1327 (0.1327-0.1327)	0.919	0.862	0.998	0.943	1	1	0.978	1		81357313
NM_009744.3	BCL6	1	81357553-81381537	1	0	0.1216 (0.1216-0.1216)	0.221 (0.221-0.221)	0.0112 (0.0112-0.0112)	0.1327 (0.1327-0.1327)	0.919	0.862	0.998	0.943	1	1	0.978	1		81357553
NM_001031849.1	MASP1	1	81814499-81856296	1	0	0.0028 (0.0028-0.0028)	0.0013 (0.0013-0.0013)	0.0056 (0.0056-0.0056)	0.0015 (0.0015-0.0015)	1	0.997	0.998	0.996	0.772	0.929	0.956	0.87		81814499
NM_001879.4	MASP1	1	81814499-81881845	2	0	0.0432 (0.0028-0.0836)	0.0667 (0.0013-0.1321)	0.003 (0.0004-0.0056)	0.0599 (0.0015-0.1182)	0.997	0.974	0.998	0.996	0.998	1	0.764	0.987		81814499
NM_139125.2	MASP1	1	81814499-81867196	1	0	0.0028 (0.0028-0.0028)	0.0013 (0.0013-0.0013)	0.0056 (0.0056-0.0056)	0.0015 (0.0015-0.0015)	1	0.997	0.998	0.996	0.772	0.929	0.956	0.87		81814499
NM_008555.2	MASP1	1	81814781-81880420	2	0	0.0432 (0.0028-0.0836)	0.0667 (0.0013-0.1321)	0.003 (0.0004-0.0056)	0.0599 (0.0015-0.1182)	0.997	0.974	0.998	0.996	0.998	1	0.764	0.987		81814781
NM_145933.3	ST6GAL1	1	82009788-82163976	3	0	0.0404 (0.0059-0.0905)	0.0739 (0.0113-0.1729)	0.0412 (0.0052-0.0814)	0.0061 (0-0.017)	0.998	0.964	0.997	0.996	0.991	1	0.999	0.8		82009788
NM_173216.1	ST6GAL1	1	82009788-82163603	3	0	0.0404 (0.0059-0.0905)	0.0739 (0.0113-0.1729)	0.0412 (0.0052-0.0814)	0.0061 (0-0.017)	0.998	0.964	0.997	0.996	0.991	1	0.999	0.8		82009788
NM_173217.1	ST6GAL1	1	82009788-82163603	3	0	0.0404 (0.0059-0.0905)	0.0739 (0.0113-0.1729)	0.0412 (0.0052-0.0814)	0.0061 (0-0.017)	0.998	0.964	0.997	0.996	0.991	1	0.999	0.8		82009788
NM_000893.2	KNG1	1	82363728-82380345	1	0	0.0252 (0.0252-0.0252)	0.0104 (0.0104-0.0104)	0.0149 (0.0149-0.0149)	0.0503 (0.0503-0.0503)	0.998	0.997	0.998	0.996	0.997	0.99	0.989	0.987		82363728
NM_001102409.1	KNG1	1	82363728-82380351	1	0	0.0252 (0.0252-0.0252)	0.0104 (0.0104-0.0104)	0.0149 (0.0149-0.0149)	0.0503 (0.0503-0.0503)	0.998	0.997	0.998	0.996	0.997	0.99	0.989	0.987		82363728
NM_001102410.1	KNG1	1	82363728-82379059	1	0	0.0252 (0.0252-0.0252)	0.0104 (0.0104-0.0104)	0.0149 (0.0149-0.0149)	0.0503 (0.0503-0.0503)	0.998	0.997	0.998	0.996	0.997	0.99	0.989	0.987		82363728
NM_001102411.1	KNG1	1	82363728-82379049	1	0	0.0252 (0.0252-0.0252)	0.0104 (0.0104-0.0104)	0.0149 (0.0149-0.0149)	0.0503 (0.0503-0.0503)	0.998	0.997	0.998	0.996	0.997	0.99	0.989	0.987		82363728
NM_001102412.1	KNG1	1	82363728-82379049	1	0	0.0252 (0.0252-0.0252)	0.0104 (0.0104-0.0104)	0.0149 (0.0149-0.0149)	0.0503 (0.0503-0.0503)	0.998	0.997	0.998	0.996	0.997	0.99	0.989	0.987		82363728
NM_001102416.1	KNG1	1	82363728-82378864	1	0	0.0252 (0.0252-0.0252)	0.0104 (0.0104-0.0104)	0.0149 (0.0149-0.0149)	0.0503 (0.0503-0.0503)	0.998	0.997	0.998	0.996	0.997	0.99	0.989	0.987		82363728
NM_023125.3	KNG1	1	82363728-82380729	1	0	0.0252 (0.0252-0.0252)	0.0104 (0.0104-0.0104)	0.0149 (0.0149-0.0149)	0.0503 (0.0503-0.0503)	0.998	0.997	0.998	0.996	0.997	0.99	0.989	0.987		82363728
NM_201375.2	KNG1	1	82363728-82379059	1	0	0.0252 (0.0252-0.0252)	0.0104 (0.0104-0.0104)	0.0149 (0.0149-0.0149)	0.0503 (0.0503-0.0503)	0.998	0.997	0.998	0.996	0.997	0.99	0.989	0.987		82363728
NM_014375.2	FETUB	1	82432718-82448084	1	0	0.0141 (0.0141-0.0141)	0.0011 (0.0011-0.0011)	0.0255 (0.0255-0.0255)	0.0159 (0.0159-0.0159)	1	0.997	0.992	0.996	0.979	0.929	1	0.955		82432718
NM_001083904.1	FETUB	1	82432836-82447438	1	0	0.0141 (0.0141-0.0141)	0.0011 (0.0011-0.0011)	0.0255 (0.0255-0.0255)	0.0159 (0.0159-0.0159)	1	0.997	0.992	0.996	0.979	0.929	1	0.955		82432836
NM_001083905.1	FETUB	1	82432836-82456943	1	0	0.0141 (0.0141-0.0141)	0.0011 (0.0011-0.0011)	0.0255 (0.0255-0.0255)	0.0159 (0.0159-0.0159)	1	0.997	0.992	0.996	0.979	0.929	1	0.955		82432836
NM_021564.2	FETUB	1	82432836-82448000	1	0	0.0141 (0.0141-0.0141)	0.0011 (0.0011-0.0011)	0.0255 (0.0255-0.0255)	0.0159 (0.0159-0.0159)	1	0.997	0.992	0.996	0.979	0.929	1	0.955		82432836
NM_001622.2	AHSG	1	82483863-82490852	1	0	0.0564 (0.0564-0.0564)	0.0377 (0.0377-0.0377)	0.1119 (0.1119-0.1119)	0.0197 (0.0197-0.0197)	0.977	0.979	0.968	0.996	1	1	1	0.971		82483863
NM_013465.1	AHSG	1	82483868-82490848	1	0	0.0564 (0.0564-0.0564)	0.0377 (0.0377-0.0377)	0.1119 (0.1119-0.1119)	0.0197 (0.0197-0.0197)	0.977	0.979	0.968	0.996	1	1	1	0.971		82483868
NM_001081368.1	TBCCD1	1	82534331-82560994	1	0	0.1254 (0.1254-0.1254)	0.0000 (0.0000-0.0000)	0.1876 (0.1876-0.1876)	0.1886 (0.1886-0.1886)	0.918	0.997	0.926	0.872	1	0.654	1	1		82534331
NM_018138.2	TBCCD1	1	82537747-82560661	1	0	0.1254 (0.1254-0.1254)	0.0000 (0.0000-0.0000)	0.1876 (0.1876-0.1876)	0.1886 (0.1886-0.1886)	0.918	0.997	0.926	0.872	1	0.654	1	1		82537747
NM_001080744.1	DGKG	1	82745855-82972325	7	0	0.0515 (0.0122-0.0633)	0.0214 (0.0015-0.1245)	0.0589 (0.0242-0.078)	0.0744 (0.0039-0.1066)	0.998	0.997	0.991	0.996	0.991	0.878	1	0.987		82745855
NM_001080745.1	DGKG	1	82745855-82972325	7	0	0.0515 (0.0122-0.0633)	0.0214 (0.0015-0.1245)	0.0589 (0.0242-0.078)	0.0744 (0.0039-0.1066)	0.998	0.997	0.991	0.996	0.991	0.878	1	0.987		82745855
NM_001346.2	DGKG	1	82745855-82972325	7	0	0.0515 (0.0122-0.0633)	0.0214 (0.0015-0.1245)	0.0589 (0.0242-0.078)	0.0744 (0.0039-0.1066)	0.998	0.997	0.991	0.996	0.991	0.878	1	0.987		82745855
NM_138650.1	DGKG	1	82796299-82970117	6	0	0.0508 (0.0122-0.0633)	0.0242 (0.0015-0.1245)	0.0584 (0.0242-0.078)	0.07 (0.0039-0.1066)	0.998	0.997	0.99	0.996	0.991	0.926	1	0.987		82796299
NM_004454.1	ETV5	1	83007593-83066900	2	0	0.024 (0.0176-0.0305)	0.0125 (0.0061-0.0189)	0.0301 (0.0017-0.0586)	0.0295 (0.0268-0.0321)	1	0.997	0.998	0.996	0.971	0.956	0.993	0.943		83007593
NM_023794.2	ETV5	1	83007640-83066900	2	0	0.024 (0.0176-0.0305)	0.0125 (0.0061-0.0189)	0.0301 (0.0017-0.0586)	0.0295 (0.0268-0.0321)	1	0.997	0.998	0.996	0.971	0.956	0.993	0.943		83007640
NM_183029.2	IGF2BP2	1	83273922-83445836	5	0	0.0895 (0.0226-0.1282)	0.0365 (0.021-0.059)	0.0647 (0.0305-0.0887)	0.1675 (0.0003-0.2563)	0.939	0.997	0.98	0.776	1	0.975	1	1		83273922
NM_001007225.1	IGF2BP2	1	83274273-83445836	5	0	0.0895 (0.0226-0.1282)	0.0365 (0.021-0.059)	0.0647 (0.0305-0.0887)	0.1675 (0.0003-0.2563)	0.939	0.997	0.98	0.776	1	0.975	1	1		83274273
NM_006548.4	IGF2BP2	1	83274273-83445836	5	0	0.0895 (0.0226-0.1282)	0.0365 (0.021-0.059)	0.0647 (0.0305-0.0887)	0.1675 (0.0003-0.2563)	0.939	0.997	0.98	0.776	1	0.975	1	1		83274273
NM_021627.2	SENP2	1	83458543-83493462	1	0	0.1905 (0.1905-0.1905)	0.0048 (0.0048-0.0048)	0.2467 (0.2467-0.2467)	0.3201 (0.3201-0.3201)	0.819	0.997	0.851	0.752	1	0.956	1	1		83458543
NM_029457.2	SENP2	1	83458543-83493390	1	0	0.1905 (0.1905-0.1905)	0.0048 (0.0048-0.0048)	0.2467 (0.2467-0.2467)	0.3201 (0.3201-0.3201)	0.819	0.997	0.851	0.752	1	0.956	1	1		83458543
NM_153093.3	AF366264	1	83458852-83474931	1	0	0.1905 (0.1905-0.1905)	0.0048 (0.0048-0.0048)	0.2467 (0.2467-0.2467)	0.3201 (0.3201-0.3201)	0.819	0.997	0.851	0.752	1	0.956	1	1		83458852
NM_053264.1	4930444G20RIK	1	83459611-83472951	1	0	0.1905 (0.1905-0.1905)	0.0048 (0.0048-0.0048)	0.2467 (0.2467-0.2467)	0.3201 (0.3201-0.3201)	0.819	0.997	0.851	0.752	1	0.956	1	1		83459611
NM_001083894.1	LIPH	1	83508857-83562287	1	0	0.0453 (0.0453-0.0453)	0.0535 (0.0535-0.0535)	0.0799 (0.0799-0.0799)	0.0026 (0.0026-0.0026)	0.989	0.974	0.978	0.996	1	1	1	0.88		83508857
NM_139248.2	LIPH	1	83508911-83561861	1	0	0.0453 (0.0453-0.0453)	0.0535 (0.0535-0.0535)	0.0799 (0.0799-0.0799)	0.0026 (0.0026-0.0026)	0.989	0.974	0.978	0.996	1	1	1	0.88		83508911
NM_153404.2	LIPH	1	83508948-83561451	1	0	0.0453 (0.0453-0.0453)	0.0535 (0.0535-0.0535)	0.0799 (0.0799-0.0799)	0.0026 (0.0026-0.0026)	0.989	0.974	0.978	0.996	1	1	1	0.88		83508948
NM_025693.3	TMEM41A	1	83568588-83577284	1	0	0.0126 (0.0126-0.0126)	0.0005 (0.0005-0.0005)	0.0155 (0.0155-0.0155)	0.0218 (0.0218-0.0218)	1	0.997	0.998	0.996	0.971	0.899	0.994	0.973		83568588
NM_080652.2	TMEM41A	1	83568602-83576814	1	0	0.0126 (0.0126-0.0126)	0.0005 (0.0005-0.0005)	0.0155 (0.0155-0.0155)	0.0218 (0.0218-0.0218)	1	0.997	0.998	0.996	0.971	0.899	0.994	0.973		83568602
NM_172821.3	MAP3K13	1	83580417-83629439	1	0	0.0072 (0.0072-0.0072)	0.0005 (0.0005-0.0005)	0.0082 (0.0082-0.0082)	0.0128 (0.0128-0.0128)	1	0.997	0.998	0.996	0.92	0.899	0.96	0.941		83580417
NM_004721.3	MAP3K13	1	83583995-83681025	1	0	0.0072 (0.0072-0.0072)	0.0005 (0.0005-0.0005)	0.0082 (0.0082-0.0082)	0.0128 (0.0128-0.0128)	1	0.997	0.998	0.996	0.92	0.899	0.96	0.941		83583995
NM_001966.2	EHHADH	1	83750152-83804960	2	0	0.0662 (0.0143-0.1182)	0.1254 (0.0221-0.2287)	0.0495 (0-0.099)	0.0237 (0.0207-0.0268)	0.977	0.895	0.984	0.996	1	1	1	0.931		83750152
NM_023737.2	EHHADH	1	83750154-83804531	2	0	0.0662 (0.0143-0.1182)	0.1254 (0.0221-0.2287)	0.0495 (0-0.099)	0.0237 (0.0207-0.0268)	0.977	0.895	0.984	0.996	1	1	1	0.931		83750154
NM_001001881.1	C3ORF70	1	83856157-83983135	1	0	0.0522 (0.0522-0.0522)	0.0636 (0.0636-0.0636)	0.0024 (0.0024-0.0024)	0.0908 (0.0908-0.0908)	0.979	0.959	0.998	0.977	1	1	0.926	1		83856157
NM_001025266.1	C3ORF70	1	83856264-83983135	1	0	0.0522 (0.0522-0.0522)	0.0636 (0.0636-0.0636)	0.0024 (0.0024-0.0024)	0.0908 (0.0908-0.0908)	0.979	0.959	0.998	0.977	1	1	0.926	1		83856264
NM_001009921.2	VPS8	1	83990081-84281028	5	0	0.0838 (0.0004-0.2771)	0.1357 (0.0007-0.5317)	0.094 (0.0001-0.2447)	0.0215 (0.0003-0.055)	0.945	0.862	0.968	0.996	1	1	1	0.87		83990081
NM_015303.3	VPS8	1	83990081-84281028	5	0	0.0838 (0.0004-0.2771)	0.1357 (0.0007-0.5317)	0.094 (0.0001-0.2447)	0.0215 (0.0003-0.055)	0.945	0.862	0.968	0.996	1	1	1	0.87		83990081
NM_001081366.1	VPS8	1	83990083-84281063	5	0	0.0838 (0.0004-0.2771)	0.1357 (0.0007-0.5317)	0.094 (0.0001-0.2447)	0.0215 (0.0003-0.055)	0.945	0.862	0.968	0.996	1	1	1	0.87		83990083
NM_004443.3	EPHB3	1	84485283-84506095	1	0	0.09 (0.09-0.09)	0.1298 (0.1298-0.1298)	0.0002 (0.0002-0.0002)	0.1401 (0.1401-0.1401)	0.941	0.895	0.998	0.942	1	1	0.797	1		84485283
NM_010143.1	EPHB3	1	84485283-84506091	1	0	0.09 (0.09-0.09)	0.1298 (0.1298-0.1298)	0.0002 (0.0002-0.0002)	0.1401 (0.1401-0.1401)	0.941	0.895	0.998	0.942	1	1	0.797	1		84485283
NM_144635.3	FAM131A	1	84720475-84725568	1	0	0.0667 (0.0667-0.0667)	0.0021 (0.0021-0.0021)	0.0845 (0.0845-0.0845)	0.1135 (0.1135-0.1135)	0.968	0.997	0.978	0.948	1	0.956	1	1		84720475
NM_133778.2	2900046G09RIK	1	84720485-84726638	1	0	0.0667 (0.0667-0.0667)	0.0021 (0.0021-0.0021)	0.0845 (0.0845-0.0845)	0.1135 (0.1135-0.1135)	0.968	0.997	0.978	0.948	1	0.956	1	1		84720485
NM_198629.1	EG328644	1	84808371-84810007	1	0	0.019 (0.019-0.019)	0.0287 (0.0287-0.0287)	0.0000 (0.0000-0.0000)	0.0284 (0.0284-0.0284)	0.998	0.991	0.998	0.996	0.991	1	0.641	0.976		84808371
NM_013790.2	ABCC5	1	85058808-85141221	1	0	0.0916 (0.0916-0.0916)	0.1832 (0.1832-0.1832)	0.0481 (0.0481-0.0481)	0.0436 (0.0436-0.0436)	0.941	0.871	0.98	0.996	1	1	1	0.987		85058808
NM_005688.2	ABCC5	1	85058845-85141221	1	0	0.0916 (0.0916-0.0916)	0.1832 (0.1832-0.1832)	0.0481 (0.0481-0.0481)	0.0436 (0.0436-0.0436)	0.941	0.871	0.98	0.996	1	1	1	0.987		85058845
NM_001128100.1	ABCC5	1	85061841-85141214	1	0	0.0916 (0.0916-0.0916)	0.1832 (0.1832-0.1832)	0.0481 (0.0481-0.0481)	0.0436 (0.0436-0.0436)	0.941	0.871	0.98	0.996	1	1	1	0.987		85061841
NM_183158.2	CYP2AB1	1	85152463-85173458	1	0	0.1082 (0.1082-0.1082)	0.0135 (0.0135-0.0135)	0.1102 (0.1102-0.1102)	0.201 (0.201-0.201)	0.933	0.997	0.968	0.865	1	0.99	1	1		85152463
NM_001033237.1	YEATS2	1	85255291-85334109	1	0	0.147 (0.147-0.147)	0.1113 (0.1113-0.1113)	0.0414 (0.0414-0.0414)	0.2884 (0.2884-0.2884)	0.88	0.918	0.98	0.776	1	1	1	1		85255291
NM_018023.3	YEATS2	1	85255300-85357947	1	0	0.147 (0.147-0.147)	0.1113 (0.1113-0.1113)	0.0414 (0.0414-0.0414)	0.2884 (0.2884-0.2884)	0.88	0.918	0.98	0.776	1	1	1	1		85255300
NM_130446.2	KLHL6	1	85486598-85542881	1	0	0.2245 (0.2245-0.2245)	0.1173 (0.1173-0.1173)	0.1073 (0.1073-0.1073)	0.449 (0.449-0.449)	0.779	0.907	0.968	0.649	1	1	1	1		85486598
NM_183390.1	KLHL6	1	85486688-85539881	1	0	0.2245 (0.2245-0.2245)	0.1173 (0.1173-0.1173)	0.1073 (0.1073-0.1073)	0.449 (0.449-0.449)	0.779	0.907	0.968	0.649	1	1	1	1		85486688
NM_015078.2	MCF2L2	1	85641902-85900453	5	0	0.094 (0.054-0.1615)	0.0432 (0.0162-0.0946)	0.0991 (0.0001-0.3123)	0.1398 (0.0877-0.2048)	0.928	0.997	0.968	0.855	1	0.99	1	1		85641902
NM_032047.4	B3GNT5	1	85798040-85815486	1	0	0.1064 (0.1064-0.1064)	0.0221 (0.0221-0.0221)	0.0924 (0.0924-0.0924)	0.2048 (0.2048-0.2048)	0.937	0.994	0.973	0.855	1	0.999	1	1		85798040
NM_014398.3	LAMP3	1	85909929-85941760	1	0	0.0955 (0.0955-0.0955)	0.0588 (0.0588-0.0588)	0.1901 (0.1901-0.1901)	0.0375 (0.0375-0.0375)	0.939	0.964	0.921	0.996	1	1	1	0.987		85909929
NM_023644.4	MCCC1	1	85948568-86007576	2	0	0.0282 (0.0029-0.0535)	0.0415 (0.0053-0.0777)	0.0002 (0.0001-0.0003)	0.0429 (0.0031-0.0827)	1	0.994	1	0.996	0.979	1	0.641	0.973		85948568
NM_020166.3	MCCC1	1	85948591-86007271	2	0	0.0282 (0.0029-0.0535)	0.0415 (0.0053-0.0777)	0.0002 (0.0001-0.0003)	0.0429 (0.0031-0.0827)	1	0.994	1	0.996	0.979	1	0.641	0.973		85948591
NM_033623.5	DCUN1D1	1	86038822-86065437	1	0	0.1204 (0.1204-0.1204)	0.0079 (0.0079-0.0079)	0.2138 (0.2138-0.2138)	0.1394 (0.1394-0.1394)	0.919	0.997	0.898	0.943	1	0.985	1	1		86038822
NM_020640.2	DCUN1D1	1	86047126-86065040	1	0	0.1204 (0.1204-0.1204)	0.0079 (0.0079-0.0079)	0.2138 (0.2138-0.2138)	0.1394 (0.1394-0.1394)	0.919	0.997	0.898	0.943	1	0.985	1	1		86047126
NM_014616.1	ATP11B	1	86092987-86214277	1	0	0.0148 (0.0148-0.0148)	0.0214 (0.0214-0.0214)	0.0231 (0.0231-0.0231)	0.0000 (0.0000-0.0000)	1	0.994	0.994	0.996	0.979	0.999	0.999	0.692		86092987
NM_029570.3	ATP11B	1	86095333-86214266	1	0	0.0148 (0.0148-0.0148)	0.0214 (0.0214-0.0214)	0.0231 (0.0231-0.0231)	0.0000 (0.0000-0.0000)	1	0.994	0.994	0.996	0.979	0.999	0.999	0.692		86095333
NR_004053.2	SOX2OT	1	87333473-87469628	3	0	0.0212 (0.0006-0.0319)	0.0377 (0.0003-0.0595)	0.0239 (0.0011-0.0386)	0.0019 (0.0003-0.0043)	1	0.997	0.998	1	0.856	0.99	0.946	0.692		87333473
NM_026222.2	CCDC39	1	88379517-88427049	1	0	0.01 (0.01-0.01)	0.0126 (0.0126-0.0126)	0.0004 (0.0004-0.0004)	0.0172 (0.0172-0.0172)	1	0.997	0.998	0.996	0.962	0.99	0.817	0.962		88379517
NM_181426.1	CCDC39	1	88379545-88431868	1	0	0.01 (0.01-0.01)	0.0126 (0.0126-0.0126)	0.0004 (0.0004-0.0004)	0.0172 (0.0172-0.0172)	1	0.997	0.998	0.996	0.962	0.99	0.817	0.962		88379545
NM_016559.1	PEX5L	1	89114376-89449456	7	0	0.0843 (0.0124-0.1884)	0.0785 (0.019-0.2284)	0.0466 (0.0001-0.1649)	0.1277 (0.0116-0.3621)	0.941	0.959	0.998	0.865	1	1	0.978	1		89114376
NM_021483.2	PEX5L	1	89319983-89447919	4	0	0.0945 (0.0124-0.1884)	0.0881 (0.0236-0.2284)	0.0425 (0.0001-0.1649)	0.1529 (0.0116-0.3621)	0.932	0.938	0.998	0.841	1	1	0.992	1		89319983
NM_001013024.2	USP13	1	89465078-89635725	3	0	0.0406 (0.0216-0.0685)	0.0696 (0.0339-0.1329)	0.0081 (0.0032-0.0162)	0.0441 (0.0181-0.0581)	0.998	0.975	0.998	0.996	0.991	1	0.806	0.968		89465078
NM_003940.1	USP13	1	89467188-89635657	3	0	0.0406 (0.0216-0.0685)	0.0696 (0.0339-0.1329)	0.0081 (0.0032-0.0162)	0.0441 (0.0181-0.0581)	0.998	0.975	0.998	0.996	0.991	1	0.806	0.968		89467188
NM_029017.1	MRPL47	1	89671746-89688744	1	0	0.0025 (0.0025-0.0025)	0.0034 (0.0034-0.0034)	0.0041 (0.0041-0.0041)	0.0000 (0.0000-0.0000)	1	0.997	0.998	0.996	0.747	0.956	0.937	0.692		89671746
NM_020409.2	MRPL47	1	89671764-89689048	1	0	0.0025 (0.0025-0.0025)	0.0034 (0.0034-0.0034)	0.0041 (0.0041-0.0041)	0.0000 (0.0000-0.0000)	1	0.997	0.998	0.996	0.747	0.956	0.937	0.692		89671764
NM_177988.1	MRPL47	1	89671764-89689048	1	0	0.0025 (0.0025-0.0025)	0.0034 (0.0034-0.0034)	0.0041 (0.0041-0.0041)	0.0000 (0.0000-0.0000)	1	0.997	0.998	0.996	0.747	0.956	0.937	0.692		89671764
NM_004301.3	ACTL6A	1	89689108-89720584	1	0	0.104 (0.104-0.104)	0.0189 (0.0189-0.0189)	0.1983 (0.1983-0.1983)	0.0947 (0.0947-0.0947)	0.939	0.997	0.913	0.97	1	0.999	1	1		89689108
NM_177989.2	ACTL6A	1	89689108-89720584	1	0	0.104 (0.104-0.104)	0.0189 (0.0189-0.0189)	0.1983 (0.1983-0.1983)	0.0947 (0.0947-0.0947)	0.939	0.997	0.913	0.97	1	0.999	1	1		89689108
NM_178042.2	ACTL6A	1	89689108-89720584	1	0	0.104 (0.104-0.104)	0.0189 (0.0189-0.0189)	0.1983 (0.1983-0.1983)	0.0947 (0.0947-0.0947)	0.939	0.997	0.913	0.97	1	0.999	1	1		89689108
NM_019673.2	ACTL6A	1	89689113-89720728	1	0	0.104 (0.104-0.104)	0.0189 (0.0189-0.0189)	0.1983 (0.1983-0.1983)	0.0947 (0.0947-0.0947)	0.939	0.997	0.913	0.97	1	0.999	1	1		89689113
NM_021629.3	GNB4	1	89944488-90118740	1	0	0.1719 (0.1719-0.1719)	0.0189 (0.0189-0.0189)	0.1806 (0.1806-0.1806)	0.3163 (0.3163-0.3163)	0.837	0.996	0.93	0.76	1	0.999	1	1		89944488
NM_024200.3	MFN1	1	89986634-90037292	1	0	0.1719 (0.1719-0.1719)	0.0189 (0.0189-0.0189)	0.1806 (0.1806-0.1806)	0.3163 (0.3163-0.3163)	0.837	0.996	0.93	0.76	1	0.999	1	1		89986634
NM_171828.1	KCNMB3	1	90177823-90189096	1	0	0.1415 (0.1415-0.1415)	0.2724 (0.2724-0.2724)	0.0295 (0.0295-0.0295)	0.1227 (0.1227-0.1227)	0.89	0.831	0.99	0.943	1	1	1	1		90177823
NM_171830.1	KCNMB3	1	90182921-90189136	1	0	0.1415 (0.1415-0.1415)	0.2724 (0.2724-0.2724)	0.0295 (0.0295-0.0295)	0.1227 (0.1227-0.1227)	0.89	0.831	0.99	0.943	1	1	1	1		90182921
NM_014407.3	KCNMB3	1	90183018-90189136	1	0	0.1415 (0.1415-0.1415)	0.2724 (0.2724-0.2724)	0.0295 (0.0295-0.0295)	0.1227 (0.1227-0.1227)	0.89	0.831	0.99	0.943	1	1	1	1		90183018
NM_006218.2	PIK3CA	1	90197592-90282154	1	0	0.0503 (0.0503-0.0503)	0.0000 (0.0000-0.0000)	0.0753 (0.0753-0.0753)	0.0756 (0.0756-0.0756)	0.98	0.997	0.98	0.993	1	0.654	1	1		90197592
NM_009517.2	ZMAT3	1	90326590-90384095	2	0	0.1185 (0.0221-0.2149)	0.2139 (0.0031-0.4247)	0.0456 (0.0218-0.0693)	0.0961 (0.0413-0.1509)	0.903	0.831	0.99	0.98	1	1	1	1		90326590
NM_022470.2	ZMAT3	1	90326602-90377645	2	0	0.1185 (0.0221-0.2149)	0.2139 (0.0031-0.4247)	0.0456 (0.0218-0.0693)	0.0961 (0.0413-0.1509)	0.903	0.831	0.99	0.98	1	1	1	1		90326602
NM_152240.1	ZMAT3	1	90326602-90377645	2	0	0.1185 (0.0221-0.2149)	0.2139 (0.0031-0.4247)	0.0456 (0.0218-0.0693)	0.0961 (0.0413-0.1509)	0.903	0.831	0.99	0.98	1	1	1	1		90326602
NM_028231.2	KCNMB2	1	90496013-90533709	1	0	0.0153 (0.0153-0.0153)	0.0302 (0.0302-0.0302)	0.0048 (0.0048-0.0048)	0.011 (0.011-0.011)	1	0.99	0.998	0.996	0.98	1	0.944	0.941		90496013
NM_005832.3	KCNMB2	1	90496598-90533709	1	0	0.0153 (0.0153-0.0153)	0.0302 (0.0302-0.0302)	0.0048 (0.0048-0.0048)	0.011 (0.011-0.011)	1	0.99	0.998	0.996	0.98	1	0.944	0.941		90496598
NM_181361.1	KCNMB2	1	90496598-90533709	1	0	0.0153 (0.0153-0.0153)	0.0302 (0.0302-0.0302)	0.0048 (0.0048-0.0048)	0.011 (0.011-0.011)	1	0.99	0.998	0.996	0.98	1	0.944	0.941		90496598
NM_207015.2	NAALADL2	1	93627820-94717381	20	0	0.0604 (0.0054-0.114)	0.0636 (0.0046-0.1952)	0.0569 (0.0032-0.1905)	0.0608 (0-0.2199)	0.998	0.994	0.998	0.996	0.992	1	0.982	0.941		93627820
NM_014932.2	NLGN1	1	95302238-96193737	15	0	0.0602 (0.0034-0.1819)	0.071 (0.0009-0.3356)	0.0436 (0.0022-0.173)	0.0659 (0.0001-0.2141)	0.998	0.975	0.998	0.996	0.997	1	0.929	0.973		95302238
NM_138666.2	NLGN1	1	95302439-96194647	15	0	0.0602 (0.0034-0.1819)	0.071 (0.0009-0.3356)	0.0436 (0.0022-0.173)	0.0659 (0.0001-0.2141)	0.998	0.975	0.998	0.996	0.997	1	0.929	0.973		95302439
NM_031955.3	SPATA16	1	96421026-96713539	4	0	0.0643 (0.0209-0.1067)	0.099 (0-0.1745)	0.0159 (0.0009-0.0311)	0.0779 (0.0204-0.1719)	0.981	0.918	0.998	0.996	1	1	0.817	0.993		96421026
NM_029150.2	SPATA16	1	96421030-96713549	4	0	0.0643 (0.0209-0.1067)	0.099 (0-0.1745)	0.0159 (0.0009-0.0311)	0.0779 (0.0204-0.1719)	0.981	0.918	0.998	0.996	1	1	0.817	0.993		96421030
NM_027583.1	SPATA16	1	96421040-96680624	3	0	0.0733 (0.0209-0.1067)	0.1073 (0-0.1745)	0.0156 (0.0009-0.0311)	0.0971 (0.0317-0.1719)	0.968	0.913	0.998	0.975	1	1	0.888	1		96421040
NM_018098.4	ECT2	1	96825339-96880720	1	0	0.0136 (0.0136-0.0136)	0.0197 (0.0197-0.0197)	0.0212 (0.0212-0.0212)	0.0000 (0.0000-0.0000)	1	0.995	0.994	0.996	0.979	0.999	0.999	0.692		96825339
NM_007900.2	ECT2	1	96825344-96885601	1	0	0.0136 (0.0136-0.0136)	0.0197 (0.0197-0.0197)	0.0212 (0.0212-0.0212)	0.0000 (0.0000-0.0000)	1	0.995	0.994	0.996	0.979	0.999	0.999	0.692		96825344
NM_020792.3	AADACL1	1	96934962-96999477	1	0	0.0378 (0.0378-0.0378)	0.0298 (0.0298-0.0298)	0.0737 (0.0737-0.0737)	0.0098 (0.0098-0.0098)	0.996	0.99	0.98	0.996	1	1	1	0.939		96934962
NM_178772.3	AADACL1	1	96935115-96999416	1	0	0.0378 (0.0378-0.0378)	0.0298 (0.0298-0.0298)	0.0737 (0.0737-0.0737)	0.0098 (0.0098-0.0098)	0.996	0.99	0.98	0.996	1	1	1	0.939		96935115
NM_022763.2	FNDC3B	1	97237767-97594475	2	0	0.1012 (0.0936-0.1088)	0.1004 (0.0507-0.1501)	0.1737 (0.1299-0.2176)	0.0295 (0.0007-0.0582)	0.932	0.924	0.898	0.996	1	1	1	0.944		97237767
NM_173182.2	FNDC3B	1	97237768-97594538	2	0	0.1012 (0.0936-0.1088)	0.1004 (0.0507-0.1501)	0.1737 (0.1299-0.2176)	0.0295 (0.0007-0.0582)	0.932	0.924	0.898	0.996	1	1	1	0.944		97237768
NM_008875.3	PLD1	1	97998875-98159143	3	0	0.0591 (0.0319-0.0729)	0.0197 (0.0132-0.0243)	0.1019 (0.0189-0.1435)	0.0556 (0.0496-0.0636)	0.991	0.997	0.968	0.996	1	0.956	1	0.98		97998875
NM_002662.2	PLD1	1	98029126-98159751	3	0	0.0591 (0.0319-0.0729)	0.0197 (0.0132-0.0243)	0.1019 (0.0189-0.1435)	0.0556 (0.0496-0.0636)	0.991	0.997	0.968	0.996	1	0.956	1	0.98		98029126
NM_015028.1	TNIK	1	98270824-98672913	4	0	0.0352 (0.0104-0.0839)	0.0164 (0.0013-0.0263)	0.0246 (0.0014-0.0712)	0.0647 (0.0105-0.1621)	1	0.997	0.998	0.996	0.969	0.899	0.929	0.987		98270824
NM_172861.3	SLC7A14	1	99118603-99234060	1	0	0.1341 (0.1341-0.1341)	0.1607 (0.1607-0.1607)	0.007 (0.007-0.007)	0.2347 (0.2347-0.2347)	0.903	0.871	0.998	0.838	1	1	0.956	1		99118603
NM_020949.2	SLC7A14	1	99118609-99234372	1	0	0.1341 (0.1341-0.1341)	0.1607 (0.1607-0.1607)	0.007 (0.007-0.007)	0.2347 (0.2347-0.2347)	0.903	0.871	0.998	0.838	1	1	0.956	1		99118609
NM_002740.5	PRKCI	1	99431398-99502415	2	0	0.1396 (0.033-0.2463)	0.1211 (0.0176-0.2247)	0.03 (0.0154-0.0446)	0.2678 (0.0659-0.4696)	0.849	0.895	0.998	0.706	1	1	0.993	1		99431398
NM_008857.3	PRKCI	1	99431401-99502417	2	0	0.1396 (0.033-0.2463)	0.1211 (0.0176-0.2247)	0.03 (0.0154-0.0446)	0.2678 (0.0659-0.4696)	0.849	0.895	0.998	0.706	1	1	0.993	1		99431401
NM_024947.3	PHC3	1	99539627-99623593	1	0	0.2965 (0.2965-0.2965)	0.593 (0.593-0.593)	0.1541 (0.1541-0.1541)	0.1425 (0.1425-0.1425)	0.628	0.522	0.963	0.94	1	1	1	1		99539627
NM_153421.1	PHC3	1	99539647-99615680	1	0	0.2965 (0.2965-0.2965)	0.593 (0.593-0.593)	0.1541 (0.1541-0.1541)	0.1425 (0.1425-0.1425)	0.628	0.522	0.963	0.94	1	1	1	1		99539647
NM_014373.1	GPR160	1	99624351-99693043	2	0	0.108 (0.0725-0.1435)	0.1841 (0.1424-0.2257)	0.0275 (0.0005-0.0545)	0.1125 (0.0207-0.2043)	0.919	0.86	0.998	0.949	1	1	0.982	1		99624351
NM_003262.3	SEC62	1	99728250-99766772	1	0	0.2005 (0.2005-0.2005)	0.0199 (0.0199-0.0199)	0.3662 (0.3662-0.3662)	0.2153 (0.2153-0.2153)	0.791	0.995	0.712	0.842	1	0.999	1	1		99728250
NM_027016.2	SEC62	1	99733465-99767086	1	0	0.2005 (0.2005-0.2005)	0.0199 (0.0199-0.0199)	0.3662 (0.3662-0.3662)	0.2153 (0.2153-0.2153)	0.791	0.995	0.712	0.842	1	0.999	1	1		99733465
NM_182610.2	SAMD7	1	99787351-99811917	1	0	0.0152 (0.0152-0.0152)	0.0004 (0.0004-0.0004)	0.0196 (0.0196-0.0196)	0.0255 (0.0255-0.0255)	1	0.997	0.994	0.996	0.982	0.878	0.999	0.973		99787351
NM_029489.2	SAMD7	1	99788667-99811959	1	0	0.0152 (0.0152-0.0152)	0.0004 (0.0004-0.0004)	0.0196 (0.0196-0.0196)	0.0255 (0.0255-0.0255)	1	0.997	0.994	0.996	0.982	0.878	0.999	0.973		99788667
NM_153353.3	LRRC34	1	99904061-99940297	1	0	0.0859 (0.0859-0.0859)	0.0017 (0.0017-0.0017)	0.1135 (0.1135-0.1135)	0.1425 (0.1425-0.1425)	0.945	0.997	0.968	0.94	1	0.93	1	1		99904061
NM_027941.1	LRRC34	1	99909627-99940597	1	0	0.0859 (0.0859-0.0859)	0.0017 (0.0017-0.0017)	0.1135 (0.1135-0.1135)	0.1425 (0.1425-0.1425)	0.945	0.997	0.968	0.94	1	0.93	1	1		99909627
NM_004991.1	MDS1	1	100075531-100634375	13	0	0.0924 (0.0055-0.236)	0.1214 (0.0009-0.386)	0.0621 (0.0019-0.1318)	0.0937 (0.0037-0.3187)	0.89	0.831	0.992	0.949	1	1	1	1		100075531
NM_021442.2	MDS1	1	100075826-100379837	7	0	0.0934 (0.0116-0.1802)	0.136 (0.0009-0.3601)	0.0785 (0.0019-0.1318)	0.0659 (0.0046-0.2637)	0.919	0.849	0.98	0.996	1	1	1	0.984		100075826
NM_001105078.2	EVI1	1	100635659-100705233	1	0	0.1824 (0.1824-0.1824)	0.0043 (0.0043-0.0043)	0.2376 (0.2376-0.2376)	0.3054 (0.3054-0.3054)	0.819	0.997	0.851	0.773	1	0.956	1	1		100635659
NM_001105077.2	EVI1	1	100637101-100705233	1	0	0.1824 (0.1824-0.1824)	0.0043 (0.0043-0.0043)	0.2376 (0.2376-0.2376)	0.3054 (0.3054-0.3054)	0.819	0.997	0.851	0.773	1	0.956	1	1		100637101
NM_005241.2	EVI1	1	100637101-100705233	1	0	0.1824 (0.1824-0.1824)	0.0043 (0.0043-0.0043)	0.2376 (0.2376-0.2376)	0.3054 (0.3054-0.3054)	0.819	0.997	0.851	0.773	1	0.956	1	1		100637101
NM_007963.1	EVI1	1	100651676-100703818	1	0	0.1824 (0.1824-0.1824)	0.0043 (0.0043-0.0043)	0.2376 (0.2376-0.2376)	0.3054 (0.3054-0.3054)	0.819	0.997	0.851	0.773	1	0.956	1	1		100651676
NR_021485.1	C3ORF50	1	100981198-101003936	1	0	0.2294 (0.2294-0.2294)	0.2 (0.2-0.2)	0.047 (0.047-0.047)	0.4411 (0.4411-0.4411)	0.779	0.862	0.98	0.649	1	1	1	1		100981198
NM_175193.5	GOLIM4	1	101721001-101805157	1	0	0.0856 (0.0856-0.0856)	0.1313 (0.1313-0.1313)	0.0001 (0.0001-0.0001)	0.1256 (0.1256-0.1256)	0.945	0.895	0.998	0.943	1	1	0.732	1		101721001
NM_014498.3	GOLIM4	1	101721204-101803857	1	0	0.0856 (0.0856-0.0856)	0.1313 (0.1313-0.1313)	0.0001 (0.0001-0.0001)	0.1256 (0.1256-0.1256)	0.945	0.895	0.998	0.943	1	1	0.732	1		101721204
NM_009250.1	SERPINI1	1	102095281-102179132	2	0	0.0063 (0.0022-0.0104)	0.0119 (0.0039-0.0199)	0.0061 (0.0027-0.0094)	0.001 (0.0001-0.002)	1	0.997	0.998	0.996	0.682	0.956	0.817	0.692		102095281
NM_001122752.1	SERPINI1	1	102097523-102179234	2	0	0.0063 (0.0022-0.0104)	0.0119 (0.0039-0.0199)	0.0061 (0.0027-0.0094)	0.001 (0.0001-0.002)	1	0.997	0.998	0.996	0.682	0.956	0.817	0.692		102097523
NM_005025.4	SERPINI1	1	102097523-102179155	2	0	0.0063 (0.0022-0.0104)	0.0119 (0.0039-0.0199)	0.0061 (0.0027-0.0094)	0.001 (0.0001-0.002)	1	0.997	0.998	0.996	0.682	0.956	0.817	0.692		102097523
NM_019745.3	PDCD10	1	102179992-102228198	1	0	0.0395 (0.0395-0.0395)	0.0479 (0.0479-0.0479)	0.0688 (0.0688-0.0688)	0.0019 (0.0019-0.0019)	0.994	0.975	0.98	0.996	1	1	1	0.87		102179992
NM_145859.1	PDCD10	1	102180011-102227564	1	0	0.0395 (0.0395-0.0395)	0.0479 (0.0479-0.0479)	0.0688 (0.0688-0.0688)	0.0019 (0.0019-0.0019)	0.994	0.975	0.98	0.996	1	1	1	0.87		102180011
NM_145860.1	PDCD10	1	102180032-102227564	1	0	0.0395 (0.0395-0.0395)	0.0479 (0.0479-0.0479)	0.0688 (0.0688-0.0688)	0.0019 (0.0019-0.0019)	0.994	0.975	0.98	0.996	1	1	1	0.87		102180032
NM_007217.3	PDCD10	1	102180069-102227564	1	0	0.0395 (0.0395-0.0395)	0.0479 (0.0479-0.0479)	0.0688 (0.0688-0.0688)	0.0019 (0.0019-0.0019)	0.994	0.975	0.98	0.996	1	1	1	0.87		102180069
NM_178824.3	WDR49	1	102294285-102466412	3	0	0.1127 (0.0094-0.2901)	0.0797 (0.0188-0.1439)	0.0594 (0.0051-0.1462)	0.199 (0.0043-0.5802)	0.891	0.958	0.98	0.776	1	1	1	1		102294285
NM_026460.2	SERPINI2	1	102471462-102507522	1	0	0.0668 (0.0668-0.0668)	0.1147 (0.1147-0.1147)	0.0025 (0.0025-0.0025)	0.0831 (0.0831-0.0831)	0.968	0.913	0.998	0.98	1	1	0.929	1		102471462
NM_006217.3	SERPINI2	1	102471474-102507532	1	0	0.0668 (0.0668-0.0668)	0.1147 (0.1147-0.1147)	0.0025 (0.0025-0.0025)	0.0831 (0.0831-0.0831)	0.968	0.913	0.998	0.98	1	1	0.929	1		102471474
NM_024687.2	ZBBX	1	102557174-102693662	1	0	0.0179 (0.0179-0.0179)	0.0253 (0.0253-0.0253)	0.0001 (0.0001-0.0001)	0.0282 (0.0282-0.0282)	0.999	0.994	0.998	0.996	0.991	1	0.732	0.976		102557174
NM_172515.2	ZBBX	1	102577848-102692403	1	0	0.0179 (0.0179-0.0179)	0.0253 (0.0253-0.0253)	0.0001 (0.0001-0.0001)	0.0282 (0.0282-0.0282)	0.999	0.994	0.998	0.996	0.991	1	0.732	0.976		102577848
NM_001041.2	SI	1	104781017-104907750	3	0	0.0156 (0.015-0.0163)	0.0002 (0.0001-0.0003)	0.0214 (0.0197-0.0227)	0.0251 (0.0244-0.0261)	1	1	0.998	0.996	0.746	0.213	0.937	0.918		104781017
NM_001081137.1	SI	1	104785292-104907747	3	0	0.0156 (0.015-0.0163)	0.0002 (0.0001-0.0003)	0.0214 (0.0197-0.0227)	0.0251 (0.0244-0.0261)	1	1	0.998	0.996	0.746	0.213	0.937	0.918		104785292
NM_001018031.1	OTOL1	1	107734604-107771391	2	0	0.0615 (0.0541-0.069)	0.0292 (0.0239-0.0345)	0.1222 (0.1075-0.1368)	0.0332 (0.0202-0.0463)	0.979	0.997	0.966	0.996	1	0.99	1	0.958		107734604
NM_001080440.1	OTOL1	1	107734919-107746426	1	0	0.0541 (0.0541-0.0541)	0.0345 (0.0345-0.0345)	0.1075 (0.1075-0.1075)	0.0202 (0.0202-0.0202)	0.977	0.985	0.968	0.996	1	1	1	0.973		107734919
NM_015938.3	NMD3	1	108009114-108045321	1	0	0.0803 (0.0803-0.0803)	0.0441 (0.0441-0.0441)	0.1604 (0.1604-0.1604)	0.0363 (0.0363-0.0363)	0.948	0.975	0.963	0.996	1	1	1	0.987		108009114
NM_178726.3	PPM1L	1	108272456-108514127	4	0	0.1473 (0.0186-0.2751)	0.1844 (0.0106-0.4424)	0.0465 (0.0062-0.1157)	0.211 (0.0372-0.5489)	0.721	0.767	0.995	0.695	1	1	0.999	1		108272456
NM_139245.2	PPM1L	1	108272982-108513735	4	0	0.1473 (0.0186-0.2751)	0.1844 (0.0106-0.4424)	0.0465 (0.0062-0.1157)	0.211 (0.0372-0.5489)	0.721	0.767	0.995	0.695	1	1	0.999	1		108272982
NM_001002800.1	SMC4	1	108847833-108881393	1	0	0.0643 (0.0643-0.0643)	0.1088 (0.1088-0.1088)	0.0018 (0.0018-0.0018)	0.0823 (0.0823-0.0823)	0.968	0.918	0.998	0.98	1	1	0.911	1		108847833
NM_005496.3	SMC4	1	108847833-108880458	1	0	0.0643 (0.0643-0.0643)	0.1088 (0.1088-0.1088)	0.0018 (0.0018-0.0018)	0.0823 (0.0823-0.0823)	0.968	0.918	0.998	0.98	1	1	0.911	1		108847833
NM_133786.3	SMC4	1	108848556-108881403	1	0	0.0643 (0.0643-0.0643)	0.1088 (0.1088-0.1088)	0.0018 (0.0018-0.0018)	0.0823 (0.0823-0.0823)	0.968	0.918	0.998	0.98	1	1	0.911	1		108848556
NM_020800.1	IFT80	1	108881498-108996115	2	0	0.0635 (0.0291-0.098)	0.0811 (0.0292-0.133)	0.0817 (0.0038-0.1597)	0.0277 (0.0012-0.0542)	0.977	0.951	0.98	0.996	1	1	1	0.941		108881498
NM_026641.1	IFT80	1	108881852-108996094	2	0	0.0635 (0.0291-0.098)	0.0811 (0.0292-0.133)	0.0817 (0.0038-0.1597)	0.0277 (0.0012-0.0542)	0.977	0.951	0.98	0.996	1	1	1	0.941		108881852
NM_001113419.1	SCHIP1	1	109336940-110283061	22	0	0.0865 (0.0003-0.332)	0.0918 (0.0001-0.3861)	0.1264 (0-0.5887)	0.0411 (0.0004-0.206)	0.894	0.875	0.648	0.996	1	1	1	0.87		109336940
NM_001113420.1	SCHIP1	1	109336940-110005761	14	0	0.1186 (0.0003-0.332)	0.1295 (0.0001-0.3861)	0.1767 (0-0.5887)	0.0495 (0.0004-0.206)	0.617	0.767	0.301	0.996	1	1	1	0.916		109336940
NM_001113421.1	SCHIP1	1	109336940-110005761	14	0	0.1186 (0.0003-0.332)	0.1295 (0.0001-0.3861)	0.1767 (0-0.5887)	0.0495 (0.0004-0.206)	0.617	0.767	0.301	0.996	1	1	1	0.916		109336940
NM_013928.5	SCHIP1	1	109336940-109399649	1	0	0.0003 (0.0003-0.0003)	0.0003 (0.0003-0.0003)	0.0000 (0.0000-0.0000)	0.0005 (0.0005-0.0005)	1	0.997	0.998	0.996	0.575	0.878	0.641	0.87		109336940
NM_014575.2	SCHIP1	1	109336972-110005687	14	0	0.1186 (0.0003-0.332)	0.1295 (0.0001-0.3861)	0.1767 (0-0.5887)	0.0495 (0.0004-0.206)	0.617	0.767	0.301	0.996	1	1	1	0.916		109336972
NM_001042705.1	IQCJ	1	110015137-110283085	8	0	0.0303 (0.0022-0.0913)	0.0259 (0.0003-0.1501)	0.0384 (0.0001-0.1778)	0.0265 (0.0022-0.0738)	1	0.997	0.998	0.996	0.684	0.89	0.937	0.87		110015137
NM_177585.3	IQCJ	1	110016544-110283073	7	0	0.0303 (0.0022-0.0913)	0.0266 (0.0003-0.1501)	0.0425 (0.0001-0.1778)	0.0218 (0.0022-0.0738)	1	0.997	0.998	0.996	0.747	0.924	0.96	0.854		110016544
NM_001042706.1	IQCJ	1	110016797-110283085	7	0	0.0303 (0.0022-0.0913)	0.0266 (0.0003-0.1501)	0.0425 (0.0001-0.1778)	0.0218 (0.0022-0.0738)	1	0.997	0.998	0.996	0.747	0.924	0.96	0.854		110016797
NM_025813.3	MFSD1	1	110553789-110581512	1	0	0.0638 (0.0638-0.0638)	0.1231 (0.1231-0.1231)	0.0137 (0.0137-0.0137)	0.0546 (0.0546-0.0546)	0.968	0.899	0.998	0.996	1	1	0.987	0.992		110553789
NM_022736.1	MFSD1	1	110553941-110581487	1	0	0.0638 (0.0638-0.0638)	0.1231 (0.1231-0.1231)	0.0137 (0.0137-0.0137)	0.0546 (0.0546-0.0546)	0.968	0.899	0.998	0.996	1	1	0.987	0.992		110553941
NM_002888.2	RARRES1	1	110660519-110691810	1	0	0.0875 (0.0875-0.0875)	0.1348 (0.1348-0.1348)	0.0001 (0.0001-0.0001)	0.1275 (0.1275-0.1275)	0.945	0.895	0.998	0.943	1	1	0.732	1		110660519
NM_206963.1	RARRES1	1	110660519-110702752	1	0	0.0875 (0.0875-0.0875)	0.1348 (0.1348-0.1348)	0.0001 (0.0001-0.0001)	0.1275 (0.1275-0.1275)	0.945	0.895	0.998	0.943	1	1	0.732	1		110660519
NM_024996.5	GFM1	1	110705207-110756046	1	0	0.0145 (0.0145-0.0145)	0.0289 (0.0289-0.0289)	0.0056 (0.0056-0.0056)	0.0091 (0.0091-0.0091)	1	0.99	0.998	0.996	0.979	1	0.956	0.934		110705207
NM_138591.2	GFM1	1	110706261-110756054	1	0	0.0145 (0.0145-0.0145)	0.0289 (0.0289-0.0289)	0.0056 (0.0056-0.0056)	0.0091 (0.0091-0.0091)	1	0.99	0.998	0.996	0.979	1	0.956	0.934		110706261
NM_025822.3	RSRC1	1	110823715-111295571	5	0	0.0687 (0.0243-0.1213)	0.0527 (0.0014-0.0827)	0.0487 (0.0236-0.0927)	0.1047 (0.0078-0.2403)	0.977	0.994	0.998	0.948	1	0.999	0.999	1		110823715
NM_016625.2	RSRC1	1	110825126-111295543	5	0	0.0687 (0.0243-0.1213)	0.0527 (0.0014-0.0827)	0.0487 (0.0236-0.0927)	0.1047 (0.0078-0.2403)	0.977	0.994	0.998	0.948	1	0.999	0.999	1		110825126
NM_145820.1	VEPH1	1	112049293-112306595	5	0	0.069 (0.0163-0.1908)	0.0346 (0.0017-0.0808)	0.0813 (0.0002-0.1622)	0.0911 (0.0015-0.3686)	0.977	0.997	0.98	0.98	1	0.964	1	1		112049293
NM_024621.1	VEPH1	1	112053755-112306595	5	0	0.069 (0.0163-0.1908)	0.0346 (0.0017-0.0808)	0.0813 (0.0002-0.1622)	0.0911 (0.0015-0.3686)	0.977	0.997	0.98	0.98	1	0.964	1	1		112053755
NM_002852.3	PTX3	1	112140913-112146897	1	0	0.035 (0.035-0.035)	0.0222 (0.0222-0.0222)	0.0696 (0.0696-0.0696)	0.0131 (0.0131-0.0131)	0.996	0.994	0.98	0.996	0.999	0.999	1	0.941		112140913
NM_008987.3	PTX3	1	112140951-112146934	1	0	0.035 (0.035-0.035)	0.0222 (0.0222-0.0222)	0.0696 (0.0696-0.0696)	0.0131 (0.0131-0.0131)	0.996	0.994	0.98	0.996	0.999	0.999	1	0.941		112140951
NM_020307.2	CCNL1	1	112621360-112634522	1	0	0.0476 (0.0476-0.0476)	0.0319 (0.0319-0.0319)	0.0943 (0.0943-0.0943)	0.0165 (0.0165-0.0165)	0.981	0.99	0.971	0.996	1	1	1	0.958		112621360
NM_019937.3	CCNL1	1	112621939-112634523	1	0	0.0476 (0.0476-0.0476)	0.0319 (0.0319-0.0319)	0.0943 (0.0943-0.0943)	0.0165 (0.0165-0.0165)	0.981	0.99	0.971	0.996	1	1	1	0.958		112621939
NM_001004316.1	LEKR1	1	112748072-112950787	3	0	0.0259 (0.008-0.0388)	0.0046 (0.0002-0.0119)	0.034 (0.0121-0.0471)	0.0389 (0-0.0676)	1	0.997	0.998	0.996	0.92	0.799	0.978	0.95		112748072
NM_178892.5	TIPARP	1	113103888-113131947	1	0	0.0392 (0.0392-0.0392)	0.0687 (0.0687-0.0687)	0.002 (0.002-0.002)	0.047 (0.047-0.047)	0.995	0.958	0.998	0.996	1	1	0.916	0.987		113103888
NM_015508.3	TIPARP	1	113104254-113131970	1	0	0.0392 (0.0392-0.0392)	0.0687 (0.0687-0.0687)	0.002 (0.002-0.002)	0.047 (0.047-0.047)	0.995	0.958	0.998	0.996	1	1	0.916	0.987		113104254
NM_003471.3	KCNAB1	1	113279507-113779734	4	0	0.0301 (0.0103-0.0517)	0.0122 (0.0008-0.0223)	0.0212 (0.0015-0.0516)	0.0569 (0.0185-0.0966)	1	0.997	0.998	0.996	0.92	0.878	0.895	0.976		113279507
NM_172159.3	KCNAB1	1	113279507-113587753	3	0	0.0367 (0.0196-0.0517)	0.016 (0.007-0.0223)	0.0244 (0.0015-0.0516)	0.0697 (0.0351-0.0966)	0.999	0.997	0.998	0.996	0.985	0.931	0.951	0.987		113279507
NM_172160.2	KCNAB1	1	113279507-113808022	5	0	0.0348 (0.0103-0.0534)	0.029 (0.0008-0.0963)	0.0178 (0.0015-0.0516)	0.0574 (0.0185-0.0966)	1	0.997	0.998	0.996	0.922	0.956	0.817	0.973		113279507
NM_010597.3	KCNAB1	1	113280540-113586975	3	0	0.0367 (0.0196-0.0517)	0.016 (0.007-0.0223)	0.0244 (0.0015-0.0516)	0.0697 (0.0351-0.0966)	0.999	0.997	0.998	0.996	0.985	0.931	0.951	0.987		113280540
NM_001104592.1	UNKNOWN	1	113867886-113887035	1	0	0.0959 (0.0959-0.0959)	0.1637 (0.1637-0.1637)	0.1208 (0.1208-0.1208)	0.0032 (0.0032-0.0032)	0.939	0.871	0.966	0.996	1	1	1	0.897		113867886
NM_001104614.1	VMN2R3	1	113867886-113891970	1	0	0.0959 (0.0959-0.0959)	0.1637 (0.1637-0.1637)	0.1208 (0.1208-0.1208)	0.0032 (0.0032-0.0032)	0.939	0.871	0.966	0.996	1	1	1	0.897		113867886
NM_001104615.1	EG637053	1	113867886-113887035	1	0	0.0959 (0.0959-0.0959)	0.1637 (0.1637-0.1637)	0.1208 (0.1208-0.1208)	0.0032 (0.0032-0.0032)	0.939	0.871	0.966	0.996	1	1	1	0.897		113867886
NM_001104618.1	EG667060	1	113867886-113887035	1	0	0.0959 (0.0959-0.0959)	0.1637 (0.1637-0.1637)	0.1208 (0.1208-0.1208)	0.0032 (0.0032-0.0032)	0.939	0.871	0.966	0.996	1	1	1	0.897		113867886
NM_001104619.1	EG667069	1	113867886-113887035	1	0	0.0959 (0.0959-0.0959)	0.1637 (0.1637-0.1637)	0.1208 (0.1208-0.1208)	0.0032 (0.0032-0.0032)	0.939	0.871	0.966	0.996	1	1	1	0.897		113867886
NM_019918.2	CASRL1	1	113867886-113892333	1	0	0.0959 (0.0959-0.0959)	0.1637 (0.1637-0.1637)	0.1208 (0.1208-0.1208)	0.0032 (0.0032-0.0032)	0.939	0.871	0.966	0.996	1	1	1	0.897		113867886
NM_175674.3	VMN2R7	1	113867886-113887035	1	0	0.0959 (0.0959-0.0959)	0.1637 (0.1637-0.1637)	0.1208 (0.1208-0.1208)	0.0032 (0.0032-0.0032)	0.939	0.871	0.966	0.996	1	1	1	0.897		113867886
NR_003962.1	4930518C23RIK	1	113868173-113887051	1	0	0.0959 (0.0959-0.0959)	0.1637 (0.1637-0.1637)	0.1208 (0.1208-0.1208)	0.0032 (0.0032-0.0032)	0.939	0.871	0.966	0.996	1	1	1	0.897		113868173
NM_001033300.2	GMPS	1	114050993-114096666	2	0	0.3003 (0.268-0.3327)	0.0321 (0.0237-0.0406)	0.3178 (0.2947-0.3409)	0.5511 (0.4855-0.6167)	0.361	0.997	0.673	0.247	1	0.99	1	1		114050993
NM_003875.2	GMPS	1	114053480-114123463	2	0	0.3003 (0.268-0.3327)	0.0321 (0.0237-0.0406)	0.3178 (0.2947-0.3409)	0.5511 (0.4855-0.6167)	0.361	0.997	0.673	0.247	1	0.99	1	1		114053480
NM_183191.2	PLCH1	1	114296892-114531530	2	0	0.1097 (0.1046-0.1148)	0.1273 (0.0785-0.1762)	0.015 (0.0001-0.03)	0.1867 (0.168-0.2054)	0.919	0.895	0.998	0.841	1	1	0.939	1		114296892
NM_014996.1	PLCH1	1	114380240-114531529	2	0	0.1097 (0.1046-0.1148)	0.1273 (0.0785-0.1762)	0.015 (0.0001-0.03)	0.1867 (0.168-0.2054)	0.919	0.895	0.998	0.841	1	1	0.939	1		114380240
NM_000902.3	MME	1	114840220-114958015	1	0	0.0038 (0.0038-0.0038)	0.0001 (0.0001-0.0001)	0.0064 (0.0064-0.0064)	0.005 (0.005-0.005)	1	0.997	0.998	0.996	0.835	0.799	0.956	0.918		114840220
NM_007287.2	MME	1	114840220-114957715	1	0	0.0038 (0.0038-0.0038)	0.0001 (0.0001-0.0001)	0.0064 (0.0064-0.0064)	0.005 (0.005-0.005)	1	0.997	0.998	0.996	0.835	0.799	0.956	0.918		114840220
NM_007288.2	MME	1	114840220-114957455	1	0	0.0038 (0.0038-0.0038)	0.0001 (0.0001-0.0001)	0.0064 (0.0064-0.0064)	0.005 (0.005-0.005)	1	0.997	0.998	0.996	0.835	0.799	0.956	0.918		114840220
NM_007289.2	MME	1	114840220-114957339	1	0	0.0038 (0.0038-0.0038)	0.0001 (0.0001-0.0001)	0.0064 (0.0064-0.0064)	0.005 (0.005-0.005)	1	0.997	0.998	0.996	0.835	0.799	0.956	0.918		114840220
NM_008604.3	MME	1	114840743-114957642	1	0	0.0038 (0.0038-0.0038)	0.0001 (0.0001-0.0001)	0.0064 (0.0064-0.0064)	0.005 (0.005-0.005)	1	0.997	0.998	0.996	0.835	0.799	0.956	0.918		114840743
NM_001114397.1	DHX36	1	115693078-115738065	2	0	0.0409 (0.0321-0.0497)	0.0429 (0.0229-0.0629)	0.0621 (0.0248-0.0993)	0.0178 (0.0087-0.0269)	0.997	0.993	0.98	0.996	0.997	1	1	0.918		115693078
NM_020865.2	DHX36	1	115693078-115738065	2	0	0.0409 (0.0321-0.0497)	0.0429 (0.0229-0.0629)	0.0621 (0.0248-0.0993)	0.0178 (0.0087-0.0269)	0.997	0.993	0.98	0.996	0.997	1	1	0.918		115693078
NM_028136.1	DHX36	1	115693110-115738062	2	0	0.0409 (0.0321-0.0497)	0.0429 (0.0229-0.0629)	0.0621 (0.0248-0.0993)	0.0178 (0.0087-0.0269)	0.997	0.993	0.98	0.996	0.997	1	1	0.918		115693110
NM_001081295.1	SGEF	1	115747600-115889678	1	0	0.0011 (0.0011-0.0011)	0.0000 (0.0000-0.0000)	0.0016 (0.0016-0.0016)	0.0017 (0.0017-0.0017)	1	0.997	0.998	0.996	0.682	0.654	0.888	0.87		115747600
NM_015595.2	SGEF	1	115749008-115889485	1	0	0.0011 (0.0011-0.0011)	0.0000 (0.0000-0.0000)	0.0016 (0.0016-0.0016)	0.0017 (0.0017-0.0017)	1	0.997	0.998	0.996	0.682	0.654	0.888	0.87		115749008
NM_053002.3	MED12L	1	118232597-118642487	10	0	0.1532 (0.0561-0.2337)	0.2525 (0.1022-0.4596)	0.1137 (0.0002-0.3044)	0.0934 (0.0018-0.3337)	0.329	0	0.898	0.961	1	1	1	1		118232597
NM_022788.3	P2RY12	1	118273813-118325367	1	0	0.0561 (0.0561-0.0561)	0.1039 (0.1039-0.1039)	0.0577 (0.0577-0.0577)	0.0067 (0.0067-0.0067)	0.977	0.924	0.98	0.996	1	1	1	0.926		118273813
NM_027571.3	P2RY12	1	118273819-118326181	1	0	0.0561 (0.0561-0.0561)	0.1039 (0.1039-0.1039)	0.0577 (0.0577-0.0577)	0.0067 (0.0067-0.0067)	0.977	0.924	0.98	0.996	1	1	1	0.926		118273819
NM_023915.2	GPR87	1	118351897-118376915	1	0	0.08 (0.08-0.08)	0.1383 (0.1383-0.1383)	0.0034 (0.0034-0.0034)	0.0983 (0.0983-0.0983)	0.948	0.895	0.998	0.961	1	1	0.931	1		118351897
NM_014879.3	P2RY14	1	118393560-118460380	3	0	0.2029 (0.1861-0.217)	0.3257 (0.2913-0.3688)	0.0423 (0.0002-0.1258)	0.2408 (0.0638-0.3337)	0.553	0.404	0.996	0.695	1	1	0.999	1		118393560
NM_001081455.1	P2RY14	1	118426753-118460380	1	0	0.1861 (0.1861-0.1861)	0.3688 (0.3688-0.3688)	0.1258 (0.1258-0.1258)	0.0638 (0.0638-0.0638)	0.819	0.767	0.966	0.996	1	1	1	0.996		118426753
NM_174878.2	CLRN1	1	118792081-118837249	2	0	0.1905 (0.1222-0.2587)	0.1433 (0.0936-0.1931)	0.271 (0.0337-0.5083)	0.1572 (0.0748-0.2395)	0.703	0.871	0.712	0.882	1	1	1	1		118792081
NM_153384.2	CLRN1	1	118792185-118836685	2	0	0.1905 (0.1222-0.2587)	0.1433 (0.0936-0.1931)	0.271 (0.0337-0.5083)	0.1572 (0.0748-0.2395)	0.703	0.871	0.712	0.882	1	1	1	1		118792185
NM_153385.2	CLRN1	1	118792185-118836685	2	0	0.1905 (0.1222-0.2587)	0.1433 (0.0936-0.1931)	0.271 (0.0337-0.5083)	0.1572 (0.0748-0.2395)	0.703	0.871	0.712	0.882	1	1	1	1		118792185
NM_153386.2	CLRN1	1	118792185-118836685	2	0	0.1905 (0.1222-0.2587)	0.1433 (0.0936-0.1931)	0.271 (0.0337-0.5083)	0.1572 (0.0748-0.2395)	0.703	0.871	0.712	0.882	1	1	1	1		118792185
NM_052995.2	CLRN1	1	118816942-118837656	1	0	0.2587 (0.2587-0.2587)	0.1931 (0.1931-0.1931)	0.5083 (0.5083-0.5083)	0.0748 (0.0748-0.0748)	0.703	0.862	0.627	0.993	1	1	1	1		118816942
NM_032025.3	EIF2A	1	119349287-119397244	1	0	0.0482 (0.0482-0.0482)	0.0961 (0.0961-0.0961)	0.0287 (0.0287-0.0287)	0.0198 (0.0198-0.0198)	0.981	0.926	0.99	0.996	1	1	1	0.973		119349287
NM_001005509.1	EIF2A	1	119353139-119397271	1	0	0.0482 (0.0482-0.0482)	0.0961 (0.0961-0.0961)	0.0287 (0.0287-0.0287)	0.0198 (0.0198-0.0198)	0.981	0.926	0.99	0.996	1	1	1	0.973		119353139
NM_001081229.1	TSC22D2	1	119464713-119515440	2	0	0.037 (0.032-0.042)	0.0201 (0.0126-0.0276)	0.0515 (0.0197-0.0833)	0.0394 (0.015-0.0638)	0.998	0.997	0.982	0.996	0.995	0.975	1	0.973		119464713
NM_014779.2	TSC22D2	1	119470685-119515790	1	0	0.042 (0.042-0.042)	0.0276 (0.0276-0.0276)	0.0833 (0.0833-0.0833)	0.015 (0.015-0.015)	0.992	0.993	0.978	0.996	1	1	1	0.954		119470685
NM_001113413.1	RNF13	1	120038358-120199744	2	0	0.1228 (0.1102-0.1354)	0.0837 (0.0691-0.0983)	0.0417 (0.0412-0.0422)	0.243 (0.2193-0.2668)	0.89	0.945	0.992	0.759	1	1	1	1		120038358
NM_007282.4	RNF13	1	120038781-120200249	2	0	0.1228 (0.1102-0.1354)	0.0837 (0.0691-0.0983)	0.0417 (0.0412-0.0422)	0.243 (0.2193-0.2668)	0.89	0.945	0.992	0.759	1	1	1	1		120038781
NM_183381.2	RNF13	1	120038781-120200249	2	0	0.1228 (0.1102-0.1354)	0.0837 (0.0691-0.0983)	0.0417 (0.0412-0.0422)	0.243 (0.2193-0.2668)	0.89	0.945	0.992	0.759	1	1	1	1		120038781
NM_011883.3	RNF13	1	120040205-120199744	2	0	0.1228 (0.1102-0.1354)	0.0837 (0.0691-0.0983)	0.0417 (0.0412-0.0422)	0.243 (0.2193-0.2668)	0.89	0.945	0.992	0.759	1	1	1	1		120040205
NM_133784.2	WWTR1	1	120434345-120582635	4	0	0.0799 (0.0184-0.169)	0.0836 (0.0029-0.2206)	0.0691 (0.0038-0.1648)	0.0872 (0.0059-0.2827)	0.953	0.951	0.98	0.993	1	1	1	1		120434345
NM_015472.3	WWTR1	1	120434451-120579940	4	0	0.0799 (0.0184-0.169)	0.0836 (0.0029-0.2206)	0.0691 (0.0038-0.1648)	0.0872 (0.0059-0.2827)	0.953	0.951	0.98	0.993	1	1	1	1		120434451
NM_000096.3	CP	1	120901329-120950458	2	0	0.1267 (0.1225-0.1308)	0.0301 (0.0205-0.0397)	0.1636 (0.0951-0.2322)	0.1862 (0.1148-0.2577)	0.88	0.997	0.914	0.841	1	0.99	1	1		120901329
NM_001042611.1	CP	1	120901361-120959589	2	0	0.1267 (0.1225-0.1308)	0.0301 (0.0205-0.0397)	0.1636 (0.0951-0.2322)	0.1862 (0.1148-0.2577)	0.88	0.997	0.914	0.841	1	0.99	1	1		120901361
NM_007752.2	CP	1	120901361-120948523	2	0	0.1267 (0.1225-0.1308)	0.0301 (0.0205-0.0397)	0.1636 (0.0951-0.2322)	0.1862 (0.1148-0.2577)	0.88	0.997	0.914	0.841	1	0.99	1	1		120901361
NM_032383.3	HPS3	1	120948662-120992723	1	0	0.0684 (0.0684-0.0684)	0.0243 (0.0243-0.0243)	0.1357 (0.1357-0.1357)	0.0451 (0.0451-0.0451)	0.968	0.994	0.966	0.996	1	1	1	0.987		120948662
NM_080634.3	HPS3	1	120950017-120992630	1	0	0.0684 (0.0684-0.0684)	0.0243 (0.0243-0.0243)	0.1357 (0.1357-0.1357)	0.0451 (0.0451-0.0451)	0.968	0.994	0.966	0.996	1	1	1	0.987		120950017
NM_003071.3	HLTF	1	121020588-121086699	1	0	0.0648 (0.0648-0.0648)	0.0004 (0.0004-0.0004)	0.1029 (0.1029-0.1029)	0.091 (0.091-0.091)	0.968	0.997	0.968	0.975	1	0.878	1	1		121020588
NM_139048.2	HLTF	1	121020588-121086699	1	0	0.0648 (0.0648-0.0648)	0.0004 (0.0004-0.0004)	0.1029 (0.1029-0.1029)	0.091 (0.091-0.091)	0.968	0.997	0.968	0.975	1	0.878	1	1		121020588
NM_009210.2	HLTF	1	121020601-121086699	1	0	0.0648 (0.0648-0.0648)	0.0004 (0.0004-0.0004)	0.1029 (0.1029-0.1029)	0.091 (0.091-0.091)	0.968	0.997	0.968	0.975	1	0.878	1	1		121020601
NM_144959.2	HLTF	1	121020601-121076036	1	0	0.0648 (0.0648-0.0648)	0.0004 (0.0004-0.0004)	0.1029 (0.1029-0.1029)	0.091 (0.091-0.091)	0.968	0.997	0.968	0.975	1	0.878	1	1		121020601
NM_004130.2	GYG1	1	121099442-121140172	1	0	0.0284 (0.0284-0.0284)	0.0342 (0.0342-0.0342)	0.0014 (0.0014-0.0014)	0.0496 (0.0496-0.0496)	0.997	0.985	0.998	0.996	0.997	1	0.887	0.987		121099442
NM_013755.2	GYG1	1	121099442-121137439	1	0	0.0284 (0.0284-0.0284)	0.0342 (0.0342-0.0342)	0.0014 (0.0014-0.0014)	0.0496 (0.0496-0.0496)	0.997	0.985	0.998	0.996	0.997	1	0.887	0.987		121099442
NM_001871.2	CPB1	1	121288646-121325671	1	0	0.0688 (0.0688-0.0688)	0.1338 (0.1338-0.1338)	0.0169 (0.0169-0.0169)	0.0556 (0.0556-0.0556)	0.968	0.895	0.998	0.996	1	1	0.999	0.992		121288646
NM_029706.1	CPB1	1	121288647-121325718	1	0	0.0688 (0.0688-0.0688)	0.1338 (0.1338-0.1338)	0.0169 (0.0169-0.0169)	0.0556 (0.0556-0.0556)	0.968	0.895	0.998	0.996	1	1	0.999	0.992		121288647
NM_001003005.1	CPB1	1	121288830-121325644	1	0	0.0688 (0.0688-0.0688)	0.1338 (0.1338-0.1338)	0.0169 (0.0169-0.0169)	0.0556 (0.0556-0.0556)	0.968	0.895	0.998	0.996	1	1	0.999	0.992		121288830
NM_001085420.1	PLSCR5	1	124129763-124156285	1	0	0.0462 (0.0462-0.0462)	0.0209 (0.0209-0.0209)	0.0924 (0.0924-0.0924)	0.0254 (0.0254-0.0254)	0.987	0.994	0.973	0.996	1	0.999	1	0.973		124129763
NM_021105.2	PLSCR1	1	124225828-124253927	1	0	0.0119 (0.0119-0.0119)	0.0233 (0.0233-0.0233)	0.0094 (0.0094-0.0094)	0.0031 (0.0031-0.0031)	1	0.994	0.998	0.996	0.971	1	0.966	0.894		124225828
NM_178711.3	PLSCR4	1	124467319-124477762	1	0	0.071 (0.071-0.071)	0.0306 (0.0306-0.0306)	0.0407 (0.0407-0.0407)	0.1418 (0.1418-0.1418)	0.963	0.99	0.98	0.94	1	1	1	1		124467319
NM_000935.2	PLOD2	1	124645787-124767545	4	0	0.0829 (0.0133-0.1131)	0.1201 (0.0219-0.203)	0.0715 (0.0002-0.1274)	0.057 (0.0088-0.1917)	0.945	0.871	0.98	0.996	1	1	1	0.976		124645787
NM_182943.2	PLOD2	1	124645787-124767545	4	0	0.0829 (0.0133-0.1131)	0.1201 (0.0219-0.203)	0.0715 (0.0002-0.1274)	0.057 (0.0088-0.1917)	0.945	0.871	0.98	0.996	1	1	1	0.976		124645787
NM_011961.2	PLOD2	1	124646530-124767544	4	0	0.0829 (0.0133-0.1131)	0.1201 (0.0219-0.203)	0.0715 (0.0002-0.1274)	0.057 (0.0088-0.1917)	0.945	0.871	0.98	0.996	1	1	1	0.976		124646530
NM_177909.4	SLC9A9	1	127079553-127826287	12	0	0.0333 (0.0024-0.1634)	0.0253 (0-0.1815)	0.0376 (0.0036-0.2431)	0.0369 (0-0.2472)	1	0.997	0.998	0.996	0.682	0.799	0.887	0.87		127079553
NM_173653.1	SLC9A9	1	127079577-127827346	12	0	0.0333 (0.0024-0.1634)	0.0253 (0-0.1815)	0.0376 (0.0036-0.2431)	0.0369 (0-0.2472)	1	0.997	0.998	0.996	0.682	0.799	0.887	0.87		127079577
NM_029620.2	PCOLCE2	1	128211100-128361696	2	0	0.059 (0.0213-0.0968)	0.1152 (0.0424-0.188)	0.0461 (0.0129-0.0792)	0.0158 (0.0085-0.0231)	0.981	0.907	0.99	0.996	1	1	1	0.916		128211100
NM_013363.2	PCOLCE2	1	128211209-128361697	2	0	0.059 (0.0213-0.0968)	0.1152 (0.0424-0.188)	0.0461 (0.0129-0.0792)	0.0158 (0.0085-0.0231)	0.981	0.907	0.99	0.996	1	1	1	0.916		128211209
NM_003304.4	TRPC1	1	128387820-128450401	1	0	0.0735 (0.0735-0.0735)	0.0000 (0.0000-0.0000)	0.1121 (0.1121-0.1121)	0.1084 (0.1084-0.1084)	0.961	0.997	0.968	0.949	1	0.654	1	1		128387820
NM_011643.2	TRPC1	1	128389379-128450789	1	0	0.0735 (0.0735-0.0735)	0.0000 (0.0000-0.0000)	0.1121 (0.1121-0.1121)	0.1084 (0.1084-0.1084)	0.961	0.997	0.968	0.949	1	0.654	1	1		128389379
NM_002670.1	PLS1	1	128453384-128551206	2	0	0.1258 (0.1246-0.127)	0.0686 (0.0681-0.0691)	0.2514 (0.2491-0.2538)	0.0573 (0.0567-0.058)	0.88	0.969	0.712	0.996	1	1	1	0.987		128453384
NM_001033210.2	PLS1	1	128455162-128585369	4	0	0.0715 (0.0172-0.127)	0.0401 (0.0114-0.0691)	0.1429 (0.0341-0.2538)	0.0317 (0.0061-0.058)	0.969	0.997	0.898	0.996	1	0.99	1	0.918		128455162
NM_019864.1	ATR	1	128603917-128724664	4	0	0.0268 (0.0156-0.0547)	0.042 (0.0115-0.1046)	0.0206 (0.0069-0.0346)	0.0178 (0.0046-0.0493)	1	0.997	0.998	0.996	0.866	0.99	0.887	0.87		128603917
NM_001184.3	ATR	1	128603948-128724836	4	0	0.0268 (0.0156-0.0547)	0.042 (0.0115-0.1046)	0.0206 (0.0069-0.0346)	0.0178 (0.0046-0.0493)	1	0.997	0.998	0.996	0.866	0.99	0.887	0.87		128603948
NM_011916.2	XRN1	1	128725982-128834970	2	0	0.0549 (0.0545-0.0553)	0.1052 (0.1042-0.1062)	0.0107 (0.0102-0.0112)	0.0488 (0.0484-0.0492)	0.991	0.92	0.998	0.996	1	1	0.925	0.984		128725982
NM_001042604.1	XRN1	1	128726023-128839228	2	0	0.0549 (0.0545-0.0553)	0.1052 (0.1042-0.1062)	0.0107 (0.0102-0.0112)	0.0488 (0.0484-0.0492)	0.991	0.92	0.998	0.996	1	1	0.925	0.984		128726023
NM_019001.3	XRN1	1	128726023-128839228	2	0	0.0549 (0.0545-0.0553)	0.1052 (0.1042-0.1062)	0.0107 (0.0102-0.0112)	0.0488 (0.0484-0.0492)	0.991	0.92	0.998	0.996	1	1	0.925	0.984		128726023
NM_001039547.1	GK5	1	128869668-128954834	1	0	0.0087 (0.0087-0.0087)	0.0142 (0.0142-0.0142)	0.0001 (0.0001-0.0001)	0.0117 (0.0117-0.0117)	1	0.997	0.998	0.996	0.934	0.99	0.732	0.941		128869668
NM_177352.4	GK5	1	128869784-128952315	1	0	0.0087 (0.0087-0.0087)	0.0142 (0.0142-0.0142)	0.0001 (0.0001-0.0001)	0.0117 (0.0117-0.0117)	1	0.997	0.998	0.996	0.934	0.99	0.732	0.941		128869784
NM_178667.4	TFDP2	1	128961622-129182176	3	0	0.0995 (0.0257-0.1899)	0.1776 (0.0486-0.3231)	0.0256 (0.0042-0.0664)	0.0952 (0.0207-0.2406)	0.932	0.849	0.998	0.98	1	1	0.956	1		128961622
NM_006286.3	TFDP2	1	129127203-129176276	1	0	0.0828 (0.0828-0.0828)	0.1612 (0.1612-0.1612)	0.0664 (0.0664-0.0664)	0.0207 (0.0207-0.0207)	0.946	0.871	0.98	0.996	1	1	1	0.973		129127203
NM_053268.2	RASA2	1	129548690-129674090	4	0	0.0399 (0.0154-0.0967)	0.0636 (0.001-0.1887)	0.0381 (0.0055-0.0761)	0.018 (0.0012-0.0354)	1	0.976	0.998	0.996	0.985	1	0.978	0.87		129548690
NM_006506.2	RASA2	1	129551689-129674080	4	0	0.0399 (0.0154-0.0967)	0.0636 (0.001-0.1887)	0.0381 (0.0055-0.0761)	0.018 (0.0012-0.0354)	1	0.976	0.998	0.996	0.985	1	0.978	0.87		129551689
NM_001080412.2	ZBTB38	1	129738396-129878591	2	0	0.1041 (0.0761-0.1321)	0.1373 (0.0117-0.2629)	0.113 (0.0826-0.1434)	0.062 (0.0508-0.0732)	0.929	0.871	0.966	0.996	1	1	1	0.987		129738396
NM_175537.3	ZBTB38	1	129742832-129798308	1	0	0.1321 (0.1321-0.1321)	0.2629 (0.2629-0.2629)	0.0826 (0.0826-0.0826)	0.0508 (0.0508-0.0508)	0.908	0.838	0.978	0.996	1	1	1	0.987		129742832
NM_001037172.1	ACPL2	1	129895534-129982077	3	0	0.0853 (0.0405-0.1171)	0.0979 (0.044-0.195)	0.0441 (0.0038-0.0659)	0.114 (0.0342-0.2341)	0.945	0.924	0.994	0.943	1	1	0.999	1		129895534
NM_152282.3	ACPL2	1	129895534-129982077	3	0	0.0853 (0.0405-0.1171)	0.0979 (0.044-0.195)	0.0441 (0.0038-0.0659)	0.114 (0.0342-0.2341)	0.945	0.924	0.994	0.943	1	1	0.999	1		129895534
NM_153420.2	ACPL2	1	129895541-129982079	3	0	0.0853 (0.0405-0.1171)	0.0979 (0.044-0.195)	0.0441 (0.0038-0.0659)	0.114 (0.0342-0.2341)	0.945	0.924	0.994	0.943	1	1	0.999	1		129895541
NM_080862.1	SPSB4	1	130040109-130126261	4	0	0.1363 (0.1097-0.1498)	0.17 (0.067-0.2722)	0.195 (0.1311-0.2993)	0.044 (0.0255-0.0813)	0.787	0.831	0.712	0.996	1	1	1	0.949		130040109
NM_145134.3	SPSB4	1	130040109-130126331	4	0	0.1363 (0.1097-0.1498)	0.17 (0.067-0.2722)	0.195 (0.1311-0.2993)	0.044 (0.0255-0.0813)	0.787	0.831	0.712	0.996	1	1	1	0.949		130040109
NM_001104647.1	SLC25A36	1	130215271-130251242	1	0	0.0262 (0.0262-0.0262)	0.0325 (0.0325-0.0325)	0.001 (0.001-0.001)	0.0452 (0.0452-0.0452)	0.998	0.989	0.998	0.996	0.997	1	0.841	0.987		130215271
NM_018155.2	SLC25A36	1	130215271-130251242	1	0	0.0262 (0.0262-0.0262)	0.0325 (0.0325-0.0325)	0.001 (0.001-0.001)	0.0452 (0.0452-0.0452)	0.998	0.989	0.998	0.996	0.997	1	0.841	0.987		130215271
NM_022319.2	CLSTN2	1	130604640-131396224	15	0	0.0855 (0.0217-0.3479)	0.1131 (0.0207-0.6957)	0.0832 (0.0039-0.2226)	0.0601 (0.0002-0.2185)	0.919	0.849	0.973	0.996	1	1	1	0.95		130604640
NM_022131.1	CLSTN2	1	130615143-131396080	15	0	0.0855 (0.0217-0.3479)	0.1131 (0.0207-0.6957)	0.0832 (0.0039-0.2226)	0.0601 (0.0002-0.2185)	0.919	0.849	0.973	0.996	1	1	1	0.95		130615143
NM_144533.2	NMNAT3	1	131833505-131847450	1	0	0.0118 (0.0118-0.0118)	0.0187 (0.0187-0.0187)	0.0168 (0.0168-0.0168)	0.0000 (0.0000-0.0000)	1	0.997	0.998	0.996	0.971	0.998	0.999	0.711		131833505
NM_178177.2	NMNAT3	1	131833505-131847450	1	0	0.0118 (0.0118-0.0118)	0.0187 (0.0187-0.0187)	0.0168 (0.0168-0.0168)	0.0000 (0.0000-0.0000)	1	0.997	0.998	0.996	0.971	0.998	0.999	0.711		131833505
NM_001024206.2	TRAPPC1	1	132203909-132204614	1	0	0.0015 (0.0015-0.0015)	0.003 (0.003-0.003)	0.0004 (0.0004-0.0004)	0.0012 (0.0012-0.0012)	1	0.997	0.998	0.996	0.691	0.956	0.817	0.87		132203909
NM_029094.2	PIK3CB	1	132230962-132409990	3	0	0.0488 (0.0238-0.0738)	0.0439 (0.0192-0.0801)	0.0829 (0.0387-0.1441)	0.0197 (0.0003-0.0581)	0.997	0.994	0.98	0.996	0.998	0.999	1	0.876		132230962
NM_006219.1	PIK3CB	1	132307743-132408633	2	0	0.0488 (0.0238-0.0738)	0.0258 (0.0192-0.0325)	0.0914 (0.0387-0.1441)	0.0292 (0.0003-0.0581)	0.996	0.997	0.978	0.996	1	0.99	1	0.941		132307743
NM_024491.2	CEP70	1	132456557-132575652	2	0	0.0434 (0.0432-0.0436)	0.0648 (0.0436-0.086)	0.0557 (0.031-0.0804)	0.0097 (0.0056-0.0137)	0.997	0.975	0.98	0.996	0.998	1	1	0.87		132456557
NM_023873.3	CEP70	1	132456613-132575652	2	0	0.0434 (0.0432-0.0436)	0.0648 (0.0436-0.086)	0.0557 (0.031-0.0804)	0.0097 (0.0056-0.0137)	0.997	0.975	0.98	0.996	0.998	1	1	0.87		132456613
NM_031913.2	FAM62C	1	132609125-132660175	1	0	0.1254 (0.1254-0.1254)	0.0252 (0.0252-0.0252)	0.2408 (0.2408-0.2408)	0.1102 (0.1102-0.1102)	0.918	0.994	0.851	0.949	1	1	1	1		132609125
NM_177775.3	FAM62C	1	132609125-132660097	1	0	0.1254 (0.1254-0.1254)	0.0252 (0.0252-0.0252)	0.2408 (0.2408-0.2408)	0.1102 (0.1102-0.1102)	0.918	0.994	0.851	0.949	1	1	1	1		132609125
NM_001085049.1	MRAS	1	132702951-132808909	3	0	0.0149 (0.01-0.0226)	0.02 (0.0067-0.0418)	0.0081 (0.002-0.0198)	0.0167 (0.0034-0.0235)	1	0.997	0.998	0.996	0.709	0.956	0.806	0.87		132702951
NM_012219.3	MRAS	1	132702951-132809681	3	0	0.0149 (0.01-0.0226)	0.02 (0.0067-0.0418)	0.0081 (0.002-0.0198)	0.0167 (0.0034-0.0235)	1	0.997	0.998	0.996	0.709	0.956	0.806	0.87		132702951
NM_008624.3	MRAS	1	132702959-132808925	3	0	0.0149 (0.01-0.0226)	0.02 (0.0067-0.0418)	0.0081 (0.002-0.0198)	0.0167 (0.0034-0.0235)	1	0.997	0.998	0.996	0.709	0.956	0.806	0.87		132702959
NM_178130.2	TXNDC6	1	132828801-132891709	2	0	0.0904 (0.0076-0.1731)	0.0638 (0.0151-0.1125)	0.0342 (0.0053-0.063)	0.1732 (0.0025-0.3439)	0.941	0.975	0.996	0.855	1	1	0.999	1		132828801
NM_015396.3	ARMC8	1	132862794-132970922	1	0	0.0076 (0.0076-0.0076)	0.0151 (0.0151-0.0151)	0.0053 (0.0053-0.0053)	0.0025 (0.0025-0.0025)	1	0.997	0.998	0.996	0.926	0.99	0.956	0.876		132862794
NM_028768.2	ARMC8	1	132863669-132970922	1	0	0.0076 (0.0076-0.0076)	0.0151 (0.0151-0.0151)	0.0053 (0.0053-0.0053)	0.0025 (0.0025-0.0025)	1	0.997	0.998	0.996	0.926	0.99	0.956	0.876		132863669
NM_016216.2	DBR1	1	132982932-132995657	1	0	0.0849 (0.0849-0.0849)	0.0507 (0.0507-0.0507)	0.0346 (0.0346-0.0346)	0.1692 (0.1692-0.1692)	0.945	0.975	0.984	0.902	1	1	1	1		132982932
NM_031403.3	DBR1	1	132982946-132994803	1	0	0.0849 (0.0849-0.0849)	0.0507 (0.0507-0.0507)	0.0346 (0.0346-0.0346)	0.1692 (0.1692-0.1692)	0.945	0.975	0.984	0.902	1	1	1	1		132982946
NM_016161.2	A4GNT	1	133042983-133051455	1	0	0.1109 (0.1109-0.1109)	0.0641 (0.0641-0.0641)	0.0473 (0.0473-0.0473)	0.2215 (0.2215-0.2215)	0.932	0.959	0.98	0.841	1	1	1	1		133042983
NM_173543.1	DZIP1L	1	133056442-133114637	1	0	0.2071 (0.2071-0.2071)	0.0695 (0.0695-0.0695)	0.1418 (0.1418-0.1418)	0.4099 (0.4099-0.4099)	0.787	0.958	0.963	0.693	1	1	1	1		133056442
NM_028258.3	DZIP1L	1	133056532-133114341	1	0	0.2071 (0.2071-0.2071)	0.0695 (0.0695-0.0695)	0.1418 (0.1418-0.1418)	0.4099 (0.4099-0.4099)	0.787	0.958	0.963	0.693	1	1	1	1		133056532
NM_001002026.2	CLDN18	1	133156829-133184443	1	0	0.0267 (0.0267-0.0267)	0.0532 (0.0532-0.0532)	0.0105 (0.0105-0.0105)	0.0164 (0.0164-0.0164)	0.998	0.974	0.998	0.996	0.997	1	0.974	0.958		133156829
NM_016369.3	CLDN18	1	133156829-133175690	1	0	0.0267 (0.0267-0.0267)	0.0532 (0.0532-0.0532)	0.0105 (0.0105-0.0105)	0.0164 (0.0164-0.0164)	0.998	0.974	0.998	0.996	0.997	1	0.974	0.958		133156829
NM_019815.2	CLDN18	1	133156829-133175692	1	0	0.0267 (0.0267-0.0267)	0.0532 (0.0532-0.0532)	0.0105 (0.0105-0.0105)	0.0164 (0.0164-0.0164)	0.998	0.974	0.998	0.996	0.997	1	0.974	0.958		133156829
NM_001033543.3	IL20RB	1	134262313-134302708	1	0	0.0357 (0.0357-0.0357)	0.0255 (0.0255-0.0255)	0.0111 (0.0111-0.0111)	0.0704 (0.0704-0.0704)	0.996	0.994	0.998	0.993	0.999	1	0.978	1		134262313
NM_144717.2	IL20RB	1	134263305-134302841	1	0	0.0357 (0.0357-0.0357)	0.0255 (0.0255-0.0255)	0.0111 (0.0111-0.0111)	0.0704 (0.0704-0.0704)	0.996	0.994	0.998	0.993	0.999	1	0.978	1		134263305
NM_006153.3	NCK1	1	134311916-134388579	1	0	0.0564 (0.0564-0.0564)	0.0017 (0.0017-0.0017)	0.0958 (0.0958-0.0958)	0.0717 (0.0717-0.0717)	0.977	0.997	0.968	0.993	1	0.933	1	1		134311916
NM_010878.2	NCK1	1	134312107-134388520	1	0	0.0564 (0.0564-0.0564)	0.0017 (0.0017-0.0017)	0.0958 (0.0958-0.0958)	0.0717 (0.0717-0.0717)	0.977	0.997	0.968	0.993	1	0.933	1	1		134312107
NM_001097599.1	TMEM22	1	134393814-134430215	1	0	0.0283 (0.0283-0.0283)	0.0152 (0.0152-0.0152)	0.0565 (0.0565-0.0565)	0.0131 (0.0131-0.0131)	0.997	0.997	0.98	0.996	0.997	0.99	1	0.941		134393814
NM_001097600.1	TMEM22	1	134393814-134430215	1	0	0.0283 (0.0283-0.0283)	0.0152 (0.0152-0.0152)	0.0565 (0.0565-0.0565)	0.0131 (0.0131-0.0131)	0.997	0.997	0.98	0.996	0.997	0.99	1	0.941		134393814
NM_025246.2	TMEM22	1	134393814-134430215	1	0	0.0283 (0.0283-0.0283)	0.0152 (0.0152-0.0152)	0.0565 (0.0565-0.0565)	0.0131 (0.0131-0.0131)	0.997	0.997	0.98	0.996	0.997	0.99	1	0.941		134393814
NM_001101483.1	TMEM22	1	134393823-134430123	1	0	0.0283 (0.0283-0.0283)	0.0152 (0.0152-0.0152)	0.0565 (0.0565-0.0565)	0.0131 (0.0131-0.0131)	0.997	0.997	0.98	0.996	0.997	0.99	1	0.941		134393823
NM_005862.2	STAG1	1	134514300-135080084	8	0	0.0278 (0.0044-0.0428)	0.0284 (0.0026-0.0521)	0.0453 (0.0001-0.0756)	0.0096 (0-0.05)	1	0.997	0.998	1	0.682	0.918	0.962	0.692		134514300
NM_009282.3	STAG1	1	134514335-135080956	8	0	0.0278 (0.0044-0.0428)	0.0284 (0.0026-0.0521)	0.0453 (0.0001-0.0756)	0.0096 (0-0.05)	1	0.997	0.998	1	0.682	0.918	0.962	0.692		134514335
NM_025835.2	PCCB	1	135085804-135182054	3	0	0.0574 (0.0084-0.1034)	0.0085 (0.0051-0.0123)	0.0661 (0.013-0.1247)	0.0977 (0-0.1804)	0.992	0.997	0.98	0.975	1	0.878	1	1		135085804
NM_000532.3	PCCB	1	135085918-135182084	3	0	0.0574 (0.0084-0.1034)	0.0085 (0.0051-0.0123)	0.0661 (0.013-0.1247)	0.0977 (0-0.1804)	0.992	0.997	0.98	0.975	1	0.878	1	1		135085918
NM_002718.3	PPP2R3A	1	135274661-135549427	2	0	0.1574 (0.1188-0.1961)	0.2838 (0.182-0.3857)	0.0725 (0.0001-0.1449)	0.116 (0.0578-0.1742)	0.817	0.746	0.98	0.945	1	1	1	1		135274661
NM_004441.3	EPHB1	1	136398100-136908137	12	0	0.045 (0.0003-0.1074)	0.0647 (0.0001-0.2087)	0.0157 (0.0002-0.0517)	0.0544 (0.0006-0.1687)	1	0.99	1	0.996	0.901	1	0.641	0.934		136398100
NM_173447.2	EPHB1	1	136398100-136908238	12	0	0.045 (0.0003-0.1074)	0.0647 (0.0001-0.2087)	0.0157 (0.0002-0.0517)	0.0544 (0.0006-0.1687)	1	0.99	1	0.996	0.901	1	0.641	0.934		136398100
NM_178554.4	KY	1	137055608-137105372	1	0	0.0627 (0.0627-0.0627)	0.1253 (0.1253-0.1253)	0.0289 (0.0289-0.0289)	0.0338 (0.0338-0.0338)	0.968	0.895	0.99	0.996	1	1	1	0.984		137055608
NM_024291.3	KY	1	137055663-137105367	1	0	0.0627 (0.0627-0.0627)	0.1253 (0.1253-0.1253)	0.0289 (0.0289-0.0289)	0.0338 (0.0338-0.0338)	0.968	0.895	0.99	0.996	1	1	1	0.984		137055663
NM_001042384.1	CEP63	1	137112938-137198622	2	0	0.0914 (0.054-0.1288)	0.0405 (0.0316-0.0494)	0.182 (0.1078-0.2563)	0.0517 (0.0227-0.0806)	0.941	0.994	0.858	0.996	1	1	1	0.986		137112938
NM_001042383.1	CEP63	1	137119053-137198622	1	0	0.054 (0.054-0.054)	0.0316 (0.0316-0.0316)	0.1078 (0.1078-0.1078)	0.0227 (0.0227-0.0227)	0.977	0.99	0.968	0.996	1	1	1	0.973		137119053
NM_001042400.1	CEP63	1	137119053-137198336	1	0	0.054 (0.054-0.054)	0.0316 (0.0316-0.0316)	0.1078 (0.1078-0.1078)	0.0227 (0.0227-0.0227)	0.977	0.99	0.968	0.996	1	1	1	0.973		137119053
NM_025180.3	CEP63	1	137119053-137198190	1	0	0.054 (0.054-0.054)	0.0316 (0.0316-0.0316)	0.1078 (0.1078-0.1078)	0.0227 (0.0227-0.0227)	0.977	0.99	0.968	0.996	1	1	1	0.973		137119053
NM_001081122.1	CEP63	1	137124563-137198149	1	0	0.054 (0.054-0.054)	0.0316 (0.0316-0.0316)	0.1078 (0.1078-0.1078)	0.0227 (0.0227-0.0227)	0.977	0.99	0.968	0.996	1	1	1	0.973		137124563
NM_015391.2	ANAPC13	1	137198394-137204639	1	0	0.0238 (0.0238-0.0238)	0.0004 (0.0004-0.0004)	0.0315 (0.0315-0.0315)	0.0394 (0.0394-0.0394)	0.998	0.997	0.987	0.996	0.997	0.899	1	0.987		137198394
NM_181394.2	ANAPC13	1	137199724-137203854	1	0	0.0238 (0.0238-0.0238)	0.0004 (0.0004-0.0004)	0.0315 (0.0315-0.0315)	0.0394 (0.0394-0.0394)	0.998	0.997	0.987	0.996	0.997	0.899	1	0.987		137199724
NM_001005861.2	RYK	1	137462830-137545456	2	0	0.1336 (0.0895-0.1776)	0.1726 (0.0874-0.2579)	0.0067 (0.0003-0.0131)	0.2214 (0.1681-0.2747)	0.867	0.862	0.998	0.776	1	1	0.835	1		137462830
NM_001042607.1	RYK	1	137462830-137545875	2	0	0.1336 (0.0895-0.1776)	0.1726 (0.0874-0.2579)	0.0067 (0.0003-0.0131)	0.2214 (0.1681-0.2747)	0.867	0.862	0.998	0.776	1	1	0.835	1		137462830
NM_002958.3	RYK	1	137462830-137545456	2	0	0.1336 (0.0895-0.1776)	0.1726 (0.0874-0.2579)	0.0067 (0.0003-0.0131)	0.2214 (0.1681-0.2747)	0.867	0.862	0.998	0.776	1	1	0.835	1		137462830
NM_013649.3	RYK	1	137462830-137545875	2	0	0.1336 (0.0895-0.1776)	0.1726 (0.0874-0.2579)	0.0067 (0.0003-0.0131)	0.2214 (0.1681-0.2747)	0.867	0.862	0.998	0.776	1	1	0.835	1		137462830
NM_005630.2	SLCO2A1	1	137740952-137830347	2	0	0.1082 (0.0512-0.1652)	0.0792 (0.0364-0.1219)	0.0324 (0.0161-0.0487)	0.2129 (0.101-0.3248)	0.919	0.958	0.998	0.78	1	1	0.999	1		137740952
NM_033314.3	SLCO2A1	1	137741097-137830345	2	0	0.1082 (0.0512-0.1652)	0.0792 (0.0364-0.1219)	0.0324 (0.0161-0.0487)	0.2129 (0.101-0.3248)	0.919	0.958	0.998	0.78	1	1	0.999	1		137741097
NM_001011558.1	SLCO2A1	1	137741206-137828508	2	0	0.1082 (0.0512-0.1652)	0.0792 (0.0364-0.1219)	0.0324 (0.0161-0.0487)	0.2129 (0.101-0.3248)	0.919	0.958	0.998	0.78	1	1	0.999	1		137741206
NM_016577.3	RAB6B	1	137872998-137932748	2	0	0.0952 (0.0248-0.1655)	0.145 (0.0286-0.2615)	0.0225 (0.0007-0.0442)	0.1181 (0.0017-0.2344)	0.939	0.871	0.998	0.943	1	1	0.966	1		137872998
NM_173781.4	RAB6B	1	137873291-137932743	2	0	0.0952 (0.0248-0.1655)	0.145 (0.0286-0.2615)	0.0225 (0.0007-0.0442)	0.1181 (0.0017-0.2344)	0.939	0.871	0.998	0.943	1	1	0.966	1		137873291
NM_027918.2	1300017J02RIK	1	137970465-138000208	1	0	0.0627 (0.0627-0.0627)	0.0379 (0.0379-0.0379)	0.0252 (0.0252-0.0252)	0.1249 (0.1249-0.1249)	0.968	0.976	0.992	0.943	1	1	1	1		137970465
NM_003571.2	BFSP2	1	138116245-138192901	1	0	0.0017 (0.0017-0.0017)	0.0015 (0.0015-0.0015)	0.0033 (0.0033-0.0033)	0.0004 (0.0004-0.0004)	1	0.997	0.998	0.996	0.684	0.929	0.929	0.87		138116245
NM_001002896.2	BFSP2	1	138116249-138192880	1	0	0.0017 (0.0017-0.0017)	0.0015 (0.0015-0.0015)	0.0033 (0.0033-0.0033)	0.0004 (0.0004-0.0004)	1	0.997	0.998	0.996	0.684	0.929	0.929	0.87		138116249
NM_023943.1	TMEM108	1	138196420-138634570	8	0	0.0256 (0.0004-0.1)	0.0397 (0.0007-0.1302)	0.0046 (0-0.0226)	0.0326 (0.0005-0.1674)	1	0.997	1	0.996	0.68	0.956	0.422	0.87		138196420
NM_178638.3	TMEM108	1	138196422-138634590	8	0	0.0256 (0.0004-0.1)	0.0397 (0.0007-0.1302)	0.0046 (0-0.0226)	0.0326 (0.0005-0.1674)	1	0.997	1	0.996	0.68	0.956	0.422	0.87		138196422
NR_002811.1	NCRNA00119	1	138856608-139020650	1	0	0.0524 (0.0524-0.0524)	0.0224 (0.0224-0.0224)	0.0301 (0.0301-0.0301)	0.1045 (0.1045-0.1045)	0.979	0.994	0.99	0.96	1	0.999	1	1		138856608
NM_015268.3	DNAJC13	1	139255395-139419763	3	0	0.0333 (0.0182-0.0423)	0.0157 (0.0021-0.0349)	0.0222 (0.0077-0.0509)	0.0619 (0.0363-0.0754)	1	0.997	0.998	0.996	0.971	0.929	0.937	0.987		139255395
NM_207668.2	ACPP	1	139446867-139498982	1	0	0.01 (0.01-0.01)	0.0007 (0.0007-0.0007)	0.0114 (0.0114-0.0114)	0.018 (0.018-0.018)	1	0.997	0.998	0.996	0.962	0.908	0.978	0.968		139446867
NM_019807.2	ACPP	1	139460747-139498982	1	0	0.01 (0.01-0.01)	0.0007 (0.0007-0.0007)	0.0114 (0.0114-0.0114)	0.018 (0.018-0.018)	1	0.997	0.998	0.996	0.962	0.908	0.978	0.968		139460747
NM_001099.3	ACPP	1	139461041-139499006	1	0	0.01 (0.01-0.01)	0.0007 (0.0007-0.0007)	0.0114 (0.0114-0.0114)	0.018 (0.018-0.018)	1	0.997	0.998	0.996	0.962	0.908	0.978	0.968		139461041
NM_130808.1	CPNE4	1	139864955-140548430	14	0	0.0934 (0.0031-0.2519)	0.1638 (0.0013-0.4572)	0.1017 (0.0017-0.2756)	0.0145 (0-0.0255)	0.871	0.404	0.935	1	1	1	1	0.456		139864955
NM_028719.1	CPNE4	1	139865055-140549289	14	0	0.0934 (0.0031-0.2519)	0.1638 (0.0013-0.4572)	0.1017 (0.0017-0.2756)	0.0145 (0-0.0255)	0.871	0.404	0.935	1	1	1	1	0.456		139865055
NM_007208.2	MRPL3	1	140586143-140643457	1	0	0.0933 (0.0933-0.0933)	0.124 (0.124-0.124)	0.0017 (0.0017-0.0017)	0.1544 (0.1544-0.1544)	0.941	0.897	0.998	0.921	1	1	0.899	1		140586143
NM_053159.3	MRPL3	1	140586145-140643132	1	0	0.0933 (0.0933-0.0933)	0.124 (0.124-0.124)	0.0017 (0.0017-0.0017)	0.1544 (0.1544-0.1544)	0.941	0.897	0.998	0.921	1	1	0.899	1		140586145
NM_024800.3	NEK11	1	140837848-141118194	4	0	0.0477 (0.0142-0.0839)	0.0504 (0.0067-0.1573)	0.0366 (0.0076-0.0824)	0.0562 (0.012-0.1347)	0.998	0.994	0.998	0.996	0.995	0.999	0.966	0.974		140837848
NM_172461.2	NEK11	1	140837848-141118070	4	0	0.0477 (0.0142-0.0839)	0.0504 (0.0067-0.1573)	0.0366 (0.0076-0.0824)	0.0562 (0.012-0.1347)	0.998	0.994	0.998	0.996	0.995	0.999	0.966	0.974		140837848
NM_145910.2	NEK11	1	140989470-141118194	2	0	0.0464 (0.0248-0.0679)	0.0188 (0.0136-0.024)	0.0282 (0.0112-0.0451)	0.0922 (0.0496-0.1347)	0.996	0.997	0.998	0.98	0.999	0.975	0.987	1		140989470
NM_001001485.1	ATP2C1	1	141129790-141276644	3	0	0.0576 (0.0032-0.0903)	0.0439 (0.0062-0.1168)	0.0503 (0.0023-0.146)	0.0787 (0.0007-0.1518)	0.992	0.995	0.991	0.996	1	0.999	1	0.995		141129790
NM_001001486.1	ATP2C1	1	141129790-141276644	3	0	0.0576 (0.0032-0.0903)	0.0439 (0.0062-0.1168)	0.0503 (0.0023-0.146)	0.0787 (0.0007-0.1518)	0.992	0.995	0.991	0.996	1	0.999	1	0.995		141129790
NM_001001487.1	ATP2C1	1	141129790-141276644	3	0	0.0576 (0.0032-0.0903)	0.0439 (0.0062-0.1168)	0.0503 (0.0023-0.146)	0.0787 (0.0007-0.1518)	0.992	0.995	0.991	0.996	1	0.999	1	0.995		141129790
NM_014382.2	ATP2C1	1	141150715-141276644	2	0	0.0848 (0.0794-0.0903)	0.0627 (0.0086-0.1168)	0.0741 (0.0023-0.146)	0.1177 (0.0836-0.1518)	0.945	0.975	0.98	0.943	1	1	1	1		141150715
NM_175025.2	ATP2C1	1	141150718-141277094	2	0	0.0848 (0.0794-0.0903)	0.0627 (0.0086-0.1168)	0.0741 (0.0023-0.146)	0.1177 (0.0836-0.1518)	0.945	0.975	0.98	0.943	1	1	1	1		141150718
NM_003720.2	PSMG1	1	141510069-141522715	1	0	0.0067 (0.0067-0.0067)	0.0037 (0.0037-0.0037)	0.0031 (0.0031-0.0031)	0.0135 (0.0135-0.0135)	1	0.997	0.998	0.996	0.909	0.956	0.929	0.947		141510069
NM_203433.1	PSMG1	1	141510069-141522715	1	0	0.0067 (0.0067-0.0067)	0.0037 (0.0037-0.0037)	0.0031 (0.0031-0.0031)	0.0135 (0.0135-0.0135)	1	0.997	0.998	0.996	0.909	0.956	0.929	0.947		141510069
NM_145125.3	BRWD1	1	141524109-141646876	1	0	0.0074 (0.0074-0.0074)	0.005 (0.005-0.005)	0.0025 (0.0025-0.0025)	0.0147 (0.0147-0.0147)	1	0.997	0.998	0.996	0.92	0.96	0.929	0.954		141524109
NM_018963.3	BRWD1	1	141524434-141646881	1	0	0.0074 (0.0074-0.0074)	0.005 (0.005-0.005)	0.0025 (0.0025-0.0025)	0.0147 (0.0147-0.0147)	1	0.997	0.998	0.996	0.92	0.96	0.929	0.954		141524434
NM_033656.2	BRWD1	1	141529566-141646881	1	0	0.0074 (0.0074-0.0074)	0.005 (0.005-0.005)	0.0025 (0.0025-0.0025)	0.0147 (0.0147-0.0147)	1	0.997	0.998	0.996	0.92	0.96	0.929	0.954		141529566
NM_001103179.1	BRWD1	1	141534833-141646876	1	0	0.0074 (0.0074-0.0074)	0.005 (0.005-0.005)	0.0025 (0.0025-0.0025)	0.0147 (0.0147-0.0147)	1	0.997	0.998	0.996	0.92	0.96	0.929	0.954		141534833
NM_207301.2	WRB	1	141727418-141742429	1	0	0.0029 (0.0029-0.0029)	0.0038 (0.0038-0.0038)	0.0001 (0.0001-0.0001)	0.0048 (0.0048-0.0048)	1	0.997	0.998	0.996	0.776	0.956	0.732	0.918		141727418
NM_004627.2	WRB	1	141727440-141742325	1	0	0.0029 (0.0029-0.0029)	0.0038 (0.0038-0.0038)	0.0001 (0.0001-0.0001)	0.0048 (0.0048-0.0048)	1	0.997	0.998	0.996	0.776	0.956	0.732	0.918		141727440
NM_001001492.2	LCA5L	1	141754392-141783663	1	0	0.0649 (0.0649-0.0649)	0.0679 (0.0679-0.0679)	0.0073 (0.0073-0.0073)	0.1195 (0.1195-0.1195)	0.968	0.959	0.998	0.943	1	1	0.956	1		141754392
NM_152505.3	LCA5L	1	141755081-141795336	1	0	0.0649 (0.0649-0.0649)	0.0679 (0.0679-0.0679)	0.0073 (0.0073-0.0073)	0.1195 (0.1195-0.1195)	0.968	0.959	0.998	0.943	1	1	0.956	1		141755081
NM_001080444.1	IGSF5	1	142250608-142290146	1	0	0.1302 (0.1302-0.1302)	0.0554 (0.0554-0.0554)	0.0753 (0.0753-0.0753)	0.2599 (0.2599-0.2599)	0.911	0.968	0.98	0.798	1	1	1	1		142250608
NM_028078.2	IGSF5	1	142250608-142290121	1	0	0.1302 (0.1302-0.1302)	0.0554 (0.0554-0.0554)	0.0753 (0.0753-0.0753)	0.2599 (0.2599-0.2599)	0.911	0.968	0.98	0.798	1	1	1	1		142250608
NM_006198.2	PCP4	1	142494828-142530166	1	0	0.0187 (0.0187-0.0187)	0.0325 (0.0325-0.0325)	0.0009 (0.0009-0.0009)	0.0227 (0.0227-0.0227)	0.998	0.989	0.998	0.996	0.991	1	0.841	0.973		142494828
NM_008791.2	PCP4	1	142494832-142530166	1	0	0.0187 (0.0187-0.0187)	0.0325 (0.0325-0.0325)	0.0009 (0.0009-0.0009)	0.0227 (0.0227-0.0227)	0.998	0.989	0.998	0.996	0.991	1	0.841	0.973		142494832
NM_031174.4	DSCAM	1	142587532-143796114	21	0	0.064 (0.0065-0.1772)	0.0693 (0-0.3543)	0.0517 (0.0001-0.1864)	0.0711 (0-0.2849)	0.997	0.976	0.998	0.996	0.998	1	0.956	0.984		142587532
NM_001389.3	DSCAM	1	142587883-143796082	21	0	0.064 (0.0065-0.1772)	0.0693 (0-0.3543)	0.0517 (0.0001-0.1864)	0.0711 (0-0.2849)	0.997	0.976	0.998	0.996	0.998	1	0.956	0.984		142587883
NM_012105.3	BACE2	1	144147016-144253815	2	0	0.0365 (0.0296-0.0435)	0.0618 (0.0562-0.0674)	0.034 (0.0052-0.0629)	0.0137 (0.0001-0.0273)	0.998	0.975	0.997	0.996	0.994	1	0.999	0.897		144147016
NM_138991.1	BACE2	1	144147016-144253815	2	0	0.0365 (0.0296-0.0435)	0.0618 (0.0562-0.0674)	0.034 (0.0052-0.0629)	0.0137 (0.0001-0.0273)	0.998	0.975	0.997	0.996	0.994	1	0.999	0.897		144147016
NM_138992.1	BACE2	1	144147016-144253815	2	0	0.0365 (0.0296-0.0435)	0.0618 (0.0562-0.0674)	0.034 (0.0052-0.0629)	0.0137 (0.0001-0.0273)	0.998	0.975	0.997	0.996	0.994	1	0.999	0.897		144147016
NM_019517.3	BACE2	1	144147343-144255183	2	0	0.0365 (0.0296-0.0435)	0.0618 (0.0562-0.0674)	0.034 (0.0052-0.0629)	0.0137 (0.0001-0.0273)	0.998	0.975	0.997	0.996	0.994	1	0.999	0.897		144147343
NM_182832.2	PLAC4	1	144154566-144161518	1	0	0.0435 (0.0435-0.0435)	0.0674 (0.0674-0.0674)	0.0629 (0.0629-0.0629)	0.0001 (0.0001-0.0001)	0.992	0.959	0.98	0.996	1	1	1	0.8		144154566
NM_177093.3	LRRC58	1	144270699-144272529	1	0	0.0555 (0.0555-0.0555)	0.0985 (0.0985-0.0985)	0.0643 (0.0643-0.0643)	0.0036 (0.0036-0.0036)	0.977	0.924	0.98	0.996	1	1	1	0.897		144270699
NM_058186.3	FAM3B	1	144317723-144383991	1	0	0.1564 (0.1564-0.1564)	0.2914 (0.2914-0.2914)	0.1575 (0.1575-0.1575)	0.0204 (0.0204-0.0204)	0.867	0.824	0.963	0.996	1	1	1	0.973		144317723
NM_206964.1	FAM3B	1	144317723-144383991	1	0	0.1564 (0.1564-0.1564)	0.2914 (0.2914-0.2914)	0.1575 (0.1575-0.1575)	0.0204 (0.0204-0.0204)	0.867	0.824	0.963	0.996	1	1	1	0.973		144317723
NM_020622.2	FAM3B	1	144377336-144383552	1	0	0.1564 (0.1564-0.1564)	0.2914 (0.2914-0.2914)	0.1575 (0.1575-0.1575)	0.0204 (0.0204-0.0204)	0.867	0.824	0.963	0.996	1	1	1	0.973		144377336
NM_002463.1	MX2	1	144387753-144423686	1	0	0.0223 (0.0223-0.0223)	0.0025 (0.0025-0.0025)	0.041 (0.041-0.041)	0.0233 (0.0233-0.0233)	0.998	0.997	0.98	0.996	0.991	0.956	1	0.973		144387753
NM_001003133.1	MX2	1	144394267-144423696	1	0	0.0223 (0.0223-0.0223)	0.0025 (0.0025-0.0025)	0.041 (0.041-0.041)	0.0233 (0.0233-0.0233)	0.998	0.997	0.98	0.996	0.991	0.956	1	0.973		144394267
NM_005656.2	TMPRSS2	1	144478358-144523809	2	0	0.0215 (0.0181-0.025)	0.0152 (0.0137-0.0166)	0.0221 (0.0088-0.0354)	0.0273 (0.005-0.0496)	1	0.997	0.998	0.996	0.945	0.956	0.961	0.941		144478358
NM_015775.2	TMPRSS2	1	144478364-144523952	2	0	0.0215 (0.0181-0.025)	0.0152 (0.0137-0.0166)	0.0221 (0.0088-0.0354)	0.0273 (0.005-0.0496)	1	0.997	0.998	0.996	0.945	0.956	0.961	0.941		144478364
NM_020639.2	RIPK4	1	144786765-144813045	1	0	0.05 (0.05-0.05)	0.0001 (0.0001-0.0001)	0.0775 (0.0775-0.0775)	0.0723 (0.0723-0.0723)	0.981	0.997	0.98	0.993	1	0.799	1	1		144786765
NM_023663.6	RIPK4	1	144786778-144813036	1	0	0.05 (0.05-0.05)	0.0001 (0.0001-0.0001)	0.0775 (0.0775-0.0775)	0.0723 (0.0723-0.0723)	0.981	0.997	0.98	0.993	1	0.799	1	1		144786778
NM_001040424.1	PRDM15	1	144903012-144971225	2	0	0.0317 (0.0227-0.0407)	0.0446 (0.0271-0.0621)	0.0006 (0-0.0012)	0.0499 (0.0397-0.0601)	0.999	0.993	0.999	0.996	0.991	1	0.641	0.984		144903012
NM_022115.3	PRDM15	1	144905750-144971234	1	0	0.0227 (0.0227-0.0227)	0.0271 (0.0271-0.0271)	0.0012 (0.0012-0.0012)	0.0397 (0.0397-0.0397)	0.998	0.993	0.998	0.996	0.994	1	0.873	0.987		144905750
NM_015500.1	C2CD2	1	144977648-145043247	1	0	0.0508 (0.0508-0.0508)	0.0978 (0.0978-0.0978)	0.0442 (0.0442-0.0442)	0.0105 (0.0105-0.0105)	0.981	0.924	0.98	0.996	1	1	1	0.941		144977648
NM_199050.2	C2CD2	1	144977648-145017088	1	0	0.0508 (0.0508-0.0508)	0.0978 (0.0978-0.0978)	0.0442 (0.0442-0.0442)	0.0105 (0.0105-0.0105)	0.981	0.924	0.98	0.996	1	1	1	0.941		144977648
NM_174847.1	C2CD2	1	144981102-145043216	1	0	0.0508 (0.0508-0.0508)	0.0978 (0.0978-0.0978)	0.0442 (0.0442-0.0442)	0.0105 (0.0105-0.0105)	0.981	0.924	0.98	0.996	1	1	1	0.941		144981102
NM_001098402.1	ZNF295	1	145071894-145092148	1	0	0.0399 (0.0399-0.0399)	0.0246 (0.0246-0.0246)	0.0156 (0.0156-0.0156)	0.0795 (0.0795-0.0795)	0.993	0.994	0.998	0.984	1	1	0.994	1		145071894
NM_001098403.1	ZNF295	1	145071894-145092148	1	0	0.0399 (0.0399-0.0399)	0.0246 (0.0246-0.0246)	0.0156 (0.0156-0.0156)	0.0795 (0.0795-0.0795)	0.993	0.994	0.998	0.984	1	1	0.994	1		145071894
NM_020727.4	ZNF295	1	145071894-145092148	1	0	0.0399 (0.0399-0.0399)	0.0246 (0.0246-0.0246)	0.0156 (0.0156-0.0156)	0.0795 (0.0795-0.0795)	0.993	0.994	0.998	0.984	1	1	0.994	1		145071894
NM_001081684.1	ZNF295	1	145073283-145092121	1	0	0.0399 (0.0399-0.0399)	0.0246 (0.0246-0.0246)	0.0156 (0.0156-0.0156)	0.0795 (0.0795-0.0795)	0.993	0.994	0.998	0.984	1	1	0.994	1		145073283
NM_001081685.1	ZNF295	1	145073283-145092121	1	0	0.0399 (0.0399-0.0399)	0.0246 (0.0246-0.0246)	0.0156 (0.0156-0.0156)	0.0795 (0.0795-0.0795)	0.993	0.994	0.998	0.984	1	1	0.994	1		145073283
NM_175428.3	ZNF295	1	145073283-145092121	1	0	0.0399 (0.0399-0.0399)	0.0246 (0.0246-0.0246)	0.0156 (0.0156-0.0156)	0.0795 (0.0795-0.0795)	0.993	0.994	0.998	0.984	1	1	0.994	1		145073283
NM_001004416.2	UMODL1	1	145195629-145269192	1	0	0.1807 (0.1807-0.1807)	0.0315 (0.0315-0.0315)	0.3435 (0.3435-0.3435)	0.167 (0.167-0.167)	0.833	0.99	0.712	0.907	1	1	1	1		145195629
NM_173568.3	UMODL1	1	145195629-145269192	1	0	0.1807 (0.1807-0.1807)	0.0315 (0.0315-0.0315)	0.3435 (0.3435-0.3435)	0.167 (0.167-0.167)	0.833	0.99	0.712	0.907	1	1	1	1		145195629
NM_177465.4	UMODL1	1	145195629-145269440	1	0	0.1807 (0.1807-0.1807)	0.0315 (0.0315-0.0315)	0.3435 (0.3435-0.3435)	0.167 (0.167-0.167)	0.833	0.99	0.712	0.907	1	1	1	1		145195629
NM_207627.1	ABCG1	1	145336130-145415670	2	0	0.0303 (0.0262-0.0344)	0.0037 (0.0016-0.0057)	0.0411 (0.0223-0.0598)	0.0461 (0.0416-0.0506)	0.999	0.997	0.992	0.996	0.985	0.878	1	0.976		145336130
NM_207628.1	ABCG1	1	145336250-145415670	2	0	0.0303 (0.0262-0.0344)	0.0037 (0.0016-0.0057)	0.0411 (0.0223-0.0598)	0.0461 (0.0416-0.0506)	0.999	0.997	0.992	0.996	0.985	0.878	1	0.976		145336250
NM_004915.3	ABCG1	1	145352434-145415670	1	0	0.0344 (0.0344-0.0344)	0.0016 (0.0016-0.0016)	0.0598 (0.0598-0.0598)	0.0416 (0.0416-0.0416)	0.996	0.997	0.98	0.996	0.999	0.929	1	0.987		145352434
NM_009593.2	ABCG1	1	145352434-145418138	1	0	0.0344 (0.0344-0.0344)	0.0016 (0.0016-0.0016)	0.0598 (0.0598-0.0598)	0.0416 (0.0416-0.0416)	0.996	0.997	0.98	0.996	0.999	0.929	1	0.987		145352434
NM_016818.2	ABCG1	1	145352434-145415670	1	0	0.0344 (0.0344-0.0344)	0.0016 (0.0016-0.0016)	0.0598 (0.0598-0.0598)	0.0416 (0.0416-0.0416)	0.996	0.997	0.98	0.996	0.999	0.929	1	0.987		145352434
NM_207174.1	ABCG1	1	145353002-145415670	1	0	0.0344 (0.0344-0.0344)	0.0016 (0.0016-0.0016)	0.0598 (0.0598-0.0598)	0.0416 (0.0416-0.0416)	0.996	0.997	0.98	0.996	0.999	0.929	1	0.987		145353002
NM_207629.1	ABCG1	1	145359268-145415670	1	0	0.0344 (0.0344-0.0344)	0.0016 (0.0016-0.0016)	0.0598 (0.0598-0.0598)	0.0416 (0.0416-0.0416)	0.996	0.997	0.98	0.996	0.999	0.929	1	0.987		145359268
NM_177823.4	UBASH3A	1	145561550-145659779	1	0	0.033 (0.033-0.033)	0.0573 (0.0573-0.0573)	0.0015 (0.0015-0.0015)	0.0402 (0.0402-0.0402)	0.996	0.966	0.998	0.996	0.999	1	0.887	0.987		145561550
NM_001001895.1	UBASH3A	1	145561569-145659181	1	0	0.033 (0.033-0.033)	0.0573 (0.0573-0.0573)	0.0015 (0.0015-0.0015)	0.0402 (0.0402-0.0402)	0.996	0.966	0.998	0.996	0.999	1	0.887	0.987		145561569
NM_018961.2	UBASH3A	1	145561569-145659181	1	0	0.033 (0.033-0.033)	0.0573 (0.0573-0.0573)	0.0015 (0.0015-0.0015)	0.0402 (0.0402-0.0402)	0.996	0.966	0.998	0.996	0.999	1	0.887	0.987		145561569
NM_018964.3	SLC37A1	1	145700431-145798840	3	0	0.0679 (0.028-0.0977)	0.0841 (0.0175-0.1932)	0.0751 (0.0322-0.1506)	0.0444 (0-0.0677)	0.977	0.948	0.98	0.996	1	1	1	0.968		145700431
NM_153062.2	SLC37A1	1	145720050-145798824	2	0	0.0629 (0.028-0.0977)	0.1174 (0.0416-0.1932)	0.0373 (0.0322-0.0424)	0.0338 (0-0.0677)	0.978	0.899	0.994	0.996	1	1	0.999	0.96		145720050
NM_001001567.1	PDE9A	1	145855556-145960033	3	0	0.0197 (0.0093-0.0382)	0.0385 (0.0184-0.0739)	0.0067 (0.0052-0.0085)	0.014 (0.0032-0.0323)	1	0.997	0.998	0.996	0.835	0.99	0.732	0.87		145855556
NM_001001568.1	PDE9A	1	145855556-145960033	3	0	0.0197 (0.0093-0.0382)	0.0385 (0.0184-0.0739)	0.0067 (0.0052-0.0085)	0.014 (0.0032-0.0323)	1	0.997	0.998	0.996	0.835	0.99	0.732	0.87		145855556
NM_001001569.1	PDE9A	1	145855556-145960033	3	0	0.0197 (0.0093-0.0382)	0.0385 (0.0184-0.0739)	0.0067 (0.0052-0.0085)	0.014 (0.0032-0.0323)	1	0.997	0.998	0.996	0.835	0.99	0.732	0.87		145855556
NM_001001570.1	PDE9A	1	145855556-145960033	3	0	0.0197 (0.0093-0.0382)	0.0385 (0.0184-0.0739)	0.0067 (0.0052-0.0085)	0.014 (0.0032-0.0323)	1	0.997	0.998	0.996	0.835	0.99	0.732	0.87		145855556
NM_001001571.1	PDE9A	1	145855556-145960033	3	0	0.0197 (0.0093-0.0382)	0.0385 (0.0184-0.0739)	0.0067 (0.0052-0.0085)	0.014 (0.0032-0.0323)	1	0.997	0.998	0.996	0.835	0.99	0.732	0.87		145855556
NM_001001572.1	PDE9A	1	145855556-145960033	3	0	0.0197 (0.0093-0.0382)	0.0385 (0.0184-0.0739)	0.0067 (0.0052-0.0085)	0.014 (0.0032-0.0323)	1	0.997	0.998	0.996	0.835	0.99	0.732	0.87		145855556
NM_001001573.1	PDE9A	1	145855556-145960033	3	0	0.0197 (0.0093-0.0382)	0.0385 (0.0184-0.0739)	0.0067 (0.0052-0.0085)	0.014 (0.0032-0.0323)	1	0.997	0.998	0.996	0.835	0.99	0.732	0.87		145855556
NM_001001574.1	PDE9A	1	145855556-145960033	3	0	0.0197 (0.0093-0.0382)	0.0385 (0.0184-0.0739)	0.0067 (0.0052-0.0085)	0.014 (0.0032-0.0323)	1	0.997	0.998	0.996	0.835	0.99	0.732	0.87		145855556
NM_001001575.1	PDE9A	1	145855556-145960033	3	0	0.0197 (0.0093-0.0382)	0.0385 (0.0184-0.0739)	0.0067 (0.0052-0.0085)	0.014 (0.0032-0.0323)	1	0.997	0.998	0.996	0.835	0.99	0.732	0.87		145855556
NM_001001576.1	PDE9A	1	145855556-145960033	3	0	0.0197 (0.0093-0.0382)	0.0385 (0.0184-0.0739)	0.0067 (0.0052-0.0085)	0.014 (0.0032-0.0323)	1	0.997	0.998	0.996	0.835	0.99	0.732	0.87		145855556
NM_001001577.1	PDE9A	1	145855556-145960033	3	0	0.0197 (0.0093-0.0382)	0.0385 (0.0184-0.0739)	0.0067 (0.0052-0.0085)	0.014 (0.0032-0.0323)	1	0.997	0.998	0.996	0.835	0.99	0.732	0.87		145855556
NM_001001578.1	PDE9A	1	145855556-145960033	3	0	0.0197 (0.0093-0.0382)	0.0385 (0.0184-0.0739)	0.0067 (0.0052-0.0085)	0.014 (0.0032-0.0323)	1	0.997	0.998	0.996	0.835	0.99	0.732	0.87		145855556
NM_001001579.1	PDE9A	1	145855556-145960033	3	0	0.0197 (0.0093-0.0382)	0.0385 (0.0184-0.0739)	0.0067 (0.0052-0.0085)	0.014 (0.0032-0.0323)	1	0.997	0.998	0.996	0.835	0.99	0.732	0.87		145855556
NM_001001580.1	PDE9A	1	145855556-145960033	3	0	0.0197 (0.0093-0.0382)	0.0385 (0.0184-0.0739)	0.0067 (0.0052-0.0085)	0.014 (0.0032-0.0323)	1	0.997	0.998	0.996	0.835	0.99	0.732	0.87		145855556
NM_001001581.1	PDE9A	1	145855556-145960033	3	0	0.0197 (0.0093-0.0382)	0.0385 (0.0184-0.0739)	0.0067 (0.0052-0.0085)	0.014 (0.0032-0.0323)	1	0.997	0.998	0.996	0.835	0.99	0.732	0.87		145855556
NM_001001582.1	PDE9A	1	145855556-145960033	3	0	0.0197 (0.0093-0.0382)	0.0385 (0.0184-0.0739)	0.0067 (0.0052-0.0085)	0.014 (0.0032-0.0323)	1	0.997	0.998	0.996	0.835	0.99	0.732	0.87		145855556
NM_001001583.1	PDE9A	1	145855556-145960033	3	0	0.0197 (0.0093-0.0382)	0.0385 (0.0184-0.0739)	0.0067 (0.0052-0.0085)	0.014 (0.0032-0.0323)	1	0.997	0.998	0.996	0.835	0.99	0.732	0.87		145855556
NM_001001584.1	PDE9A	1	145855556-145960033	3	0	0.0197 (0.0093-0.0382)	0.0385 (0.0184-0.0739)	0.0067 (0.0052-0.0085)	0.014 (0.0032-0.0323)	1	0.997	0.998	0.996	0.835	0.99	0.732	0.87		145855556
NM_001001585.1	PDE9A	1	145855556-145960033	3	0	0.0197 (0.0093-0.0382)	0.0385 (0.0184-0.0739)	0.0067 (0.0052-0.0085)	0.014 (0.0032-0.0323)	1	0.997	0.998	0.996	0.835	0.99	0.732	0.87		145855556
NM_002606.2	PDE9A	1	145855556-145960033	3	0	0.0197 (0.0093-0.0382)	0.0385 (0.0184-0.0739)	0.0067 (0.0052-0.0085)	0.014 (0.0032-0.0323)	1	0.997	0.998	0.996	0.835	0.99	0.732	0.87		145855556
NM_008804.3	PDE9A	1	145855579-145960216	3	0	0.0197 (0.0093-0.0382)	0.0385 (0.0184-0.0739)	0.0067 (0.0052-0.0085)	0.014 (0.0032-0.0323)	1	0.997	0.998	0.996	0.835	0.99	0.732	0.87		145855579
NM_004571.3	PKNOX1	1	146068574-146091512	1	0	0.0547 (0.0547-0.0547)	0.0737 (0.0737-0.0737)	0.0008 (0.0008-0.0008)	0.0897 (0.0897-0.0897)	0.977	0.951	0.998	0.978	1	1	0.835	1		146068574
NM_016670.2	PKNOX1	1	146068574-146091511	1	0	0.0547 (0.0547-0.0547)	0.0737 (0.0737-0.0737)	0.0008 (0.0008-0.0008)	0.0897 (0.0897-0.0897)	0.977	0.951	0.998	0.978	1	1	0.835	1		146068574
NM_000071.1	CBS	1	146156938-146180030	1	0	0.0188 (0.0188-0.0188)	0.0319 (0.0319-0.0319)	0.0005 (0.0005-0.0005)	0.0241 (0.0241-0.0241)	0.998	0.99	0.998	0.996	0.991	1	0.817	0.973		146156938
NM_144855.2	CBS	1	146156939-146179600	1	0	0.0188 (0.0188-0.0188)	0.0319 (0.0319-0.0319)	0.0005 (0.0005-0.0005)	0.0241 (0.0241-0.0241)	0.998	0.99	0.998	0.996	0.991	1	0.817	0.973		146156939
NM_178224.2	CBS	1	146156939-146179571	1	0	0.0188 (0.0188-0.0188)	0.0319 (0.0319-0.0319)	0.0005 (0.0005-0.0005)	0.0241 (0.0241-0.0241)	0.998	0.99	0.998	0.996	0.991	1	0.817	0.973		146156939
NM_015227.4	POFUT2	1	146421417-146435123	1	0	0.0598 (0.0598-0.0598)	0.0823 (0.0823-0.0823)	0.0966 (0.0966-0.0966)	0.0006 (0.0006-0.0006)	0.969	0.94	0.968	0.996	1	1	1	0.87		146421417
NM_133635.4	POFUT2	1	146421417-146435123	1	0	0.0598 (0.0598-0.0598)	0.0823 (0.0823-0.0823)	0.0966 (0.0966-0.0966)	0.0006 (0.0006-0.0006)	0.969	0.94	0.968	0.996	1	1	1	0.87		146421417
NR_004858.1	POFUT2	1	146421417-146435123	1	0	0.0598 (0.0598-0.0598)	0.0823 (0.0823-0.0823)	0.0966 (0.0966-0.0966)	0.0006 (0.0006-0.0006)	0.969	0.94	0.968	0.996	1	1	1	0.87		146421417
NM_030262.3	POFUT2	1	146421418-146435031	1	0	0.0598 (0.0598-0.0598)	0.0823 (0.0823-0.0823)	0.0966 (0.0966-0.0966)	0.0006 (0.0006-0.0006)	0.969	0.94	0.968	0.996	1	1	1	0.87		146421418
NM_001024837.2	ADARB1	1	146474298-146515588	1	0	0.0221 (0.0221-0.0221)	0.0156 (0.0156-0.0156)	0.0436 (0.0436-0.0436)	0.007 (0.007-0.007)	0.998	0.997	0.98	0.996	0.991	0.99	1	0.926		146474298
NM_130895.3	ADARB1	1	146474298-146515588	1	0	0.0221 (0.0221-0.0221)	0.0156 (0.0156-0.0156)	0.0436 (0.0436-0.0436)	0.007 (0.007-0.007)	0.998	0.997	0.98	0.996	0.991	0.99	1	0.926		146474298
NR_004429.1	ADARB1	1	146474298-146515588	1	0	0.0221 (0.0221-0.0221)	0.0156 (0.0156-0.0156)	0.0436 (0.0436-0.0436)	0.007 (0.007-0.007)	0.998	0.997	0.98	0.996	0.991	0.99	1	0.926		146474298
NR_021486.1	ADARB1	1	146474298-146515588	1	0	0.0221 (0.0221-0.0221)	0.0156 (0.0156-0.0156)	0.0436 (0.0436-0.0436)	0.007 (0.007-0.007)	0.998	0.997	0.98	0.996	0.991	0.99	1	0.926		146474298
NM_001033049.1	ADARB1	1	146474306-146606065	2	0	0.0158 (0.0096-0.0221)	0.0078 (0-0.0156)	0.0291 (0.0145-0.0436)	0.0107 (0.007-0.0143)	1	0.997	0.998	0.996	0.889	0.929	0.988	0.87		146474306
NM_001112.2	ADARB1	1	146474306-146606065	2	0	0.0158 (0.0096-0.0221)	0.0078 (0-0.0156)	0.0291 (0.0145-0.0436)	0.0107 (0.007-0.0143)	1	0.997	0.998	0.996	0.889	0.929	0.988	0.87		146474306
NM_015833.2	ADARB1	1	146474306-146606065	2	0	0.0158 (0.0096-0.0221)	0.0078 (0-0.0156)	0.0291 (0.0145-0.0436)	0.0107 (0.007-0.0143)	1	0.997	0.998	0.996	0.889	0.929	0.988	0.87		146474306
NM_015834.2	ADARB1	1	146474306-146606065	2	0	0.0158 (0.0096-0.0221)	0.0078 (0-0.0156)	0.0291 (0.0145-0.0436)	0.0107 (0.007-0.0143)	1	0.997	0.998	0.996	0.889	0.929	0.988	0.87		146474306
NM_004339.2	PTTG1IP	1	146813359-146830912	1	0	0.0251 (0.0251-0.0251)	0.005 (0.005-0.005)	0.022 (0.022-0.022)	0.0481 (0.0481-0.0481)	0.998	0.997	0.994	0.996	0.997	0.956	0.999	0.987		146813359
NM_145925.2	PTTG1IP	1	146813487-146830913	1	0	0.0251 (0.0251-0.0251)	0.005 (0.005-0.005)	0.022 (0.022-0.022)	0.0481 (0.0481-0.0481)	0.998	0.997	0.994	0.996	0.997	0.956	0.999	0.987		146813487
NM_144991.2	C21ORF29	1	146930252-147099254	6	0	0.046 (0.0074-0.0869)	0.0872 (0.012-0.1709)	0.0278 (0.0103-0.064)	0.0231 (0.0001-0.0679)	1	0.938	0.998	0.996	0.985	1	0.888	0.87		146930252
NM_003307.3	TRPM2	1	147128021-147169936	1	0	0.1109 (0.1109-0.1109)	0.0748 (0.0748-0.0748)	0.2198 (0.2198-0.2198)	0.0382 (0.0382-0.0382)	0.932	0.948	0.884	0.996	1	1	1	0.987		147128021
NM_138301.1	TRPM2	1	147128977-147169962	1	0	0.1109 (0.1109-0.1109)	0.0748 (0.0748-0.0748)	0.2198 (0.2198-0.2198)	0.0382 (0.0382-0.0382)	0.932	0.948	0.884	0.996	1	1	1	0.987		147128977
NM_004928.2	C21ORF2	1	147188606-147200241	1	0	0.0298 (0.0298-0.0298)	0.053 (0.053-0.053)	0.0343 (0.0343-0.0343)	0.002 (0.002-0.002)	0.997	0.974	0.984	0.996	0.998	1	1	0.87		147188606
NM_026431.2	C21ORF2	1	147188803-147199160	1	0	0.0298 (0.0298-0.0298)	0.053 (0.053-0.053)	0.0343 (0.0343-0.0343)	0.002 (0.002-0.002)	0.997	0.974	0.984	0.996	0.998	1	1	0.87		147188803
NM_001002021.1	PFKL	1	147204883-147232129	1	0	0.0284 (0.0284-0.0284)	0.008 (0.008-0.008)	0.0557 (0.0557-0.0557)	0.0215 (0.0215-0.0215)	0.997	0.997	0.98	0.996	0.997	0.985	1	0.973		147204883
NM_002626.4	PFKL	1	147204883-147232129	1	0	0.0284 (0.0284-0.0284)	0.008 (0.008-0.008)	0.0557 (0.0557-0.0557)	0.0215 (0.0215-0.0215)	0.997	0.997	0.98	0.996	0.997	0.985	1	0.973		147204883
NM_008826.4	PFKL	1	147205135-147232156	1	0	0.0284 (0.0284-0.0284)	0.008 (0.008-0.008)	0.0557 (0.0557-0.0557)	0.0215 (0.0215-0.0215)	0.997	0.997	0.98	0.996	0.997	0.985	1	0.973		147205135
NM_001081695.1	DNMT3L	1	147250881-147298142	1	0	0.0023 (0.0023-0.0023)	0.0009 (0.0009-0.0009)	0.0046 (0.0046-0.0046)	0.0014 (0.0014-0.0014)	1	0.997	0.998	0.996	0.747	0.927	0.941	0.87		147250881
NM_013369.2	DNMT3L	1	147283115-147297897	1	0	0.0023 (0.0023-0.0023)	0.0009 (0.0009-0.0009)	0.0046 (0.0046-0.0046)	0.0014 (0.0014-0.0014)	1	0.997	0.998	0.996	0.747	0.927	0.941	0.87		147283115
NM_175867.1	DNMT3L	1	147283115-147297897	1	0	0.0023 (0.0023-0.0023)	0.0009 (0.0009-0.0009)	0.0046 (0.0046-0.0046)	0.0014 (0.0014-0.0014)	1	0.997	0.998	0.996	0.747	0.927	0.941	0.87		147283115
NM_019448.3	DNMT3L	1	147283179-147298142	1	0	0.0023 (0.0023-0.0023)	0.0009 (0.0009-0.0009)	0.0046 (0.0046-0.0046)	0.0014 (0.0014-0.0014)	1	0.997	0.998	0.996	0.747	0.927	0.941	0.87		147283179
NM_004649.5	C21ORF33	1	147377208-147386180	1	0	0.0089 (0.0089-0.0089)	0.0138 (0.0138-0.0138)	0.0000 (0.0000-0.0000)	0.0128 (0.0128-0.0128)	1	0.997	0.998	0.996	0.934	0.99	0.641	0.941		147377208
NM_198155.2	C21ORF33	1	147377208-147386180	1	0	0.0089 (0.0089-0.0089)	0.0138 (0.0138-0.0138)	0.0000 (0.0000-0.0000)	0.0128 (0.0128-0.0128)	1	0.997	0.998	0.996	0.934	0.99	0.641	0.941		147377208
NM_138601.2	C21ORF33	1	147377805-147386166	1	0	0.0089 (0.0089-0.0089)	0.0138 (0.0138-0.0138)	0.0000 (0.0000-0.0000)	0.0128 (0.0128-0.0128)	1	0.997	0.998	0.996	0.934	0.99	0.641	0.941		147377805
NM_003274.4	TRAPPC10	1	147402628-147477500	2	0	0.0398 (0.0185-0.061)	0.074 (0.0267-0.1214)	0.0117 (0-0.0234)	0.0336 (0.0289-0.0383)	0.998	0.959	0.998	0.996	0.997	1	0.929	0.958		147402628
NM_001081055.1	TRAPPC10	1	147404396-147477501	2	0	0.0398 (0.0185-0.061)	0.074 (0.0267-0.1214)	0.0117 (0-0.0234)	0.0336 (0.0289-0.0383)	0.998	0.959	0.998	0.996	0.997	1	0.929	0.958		147404396
NM_000100.2	CSTB	1	147670251-147701232	1	0	0.0029 (0.0029-0.0029)	0.0009 (0.0009-0.0009)	0.0021 (0.0021-0.0021)	0.0057 (0.0057-0.0057)	1	0.997	0.998	0.996	0.778	0.927	0.916	0.924		147670251
NM_003681.4	PDXK	1	147707514-147738299	1	0	0.0951 (0.0951-0.0951)	0.0717 (0.0717-0.0717)	0.027 (0.027-0.027)	0.1866 (0.1866-0.1866)	0.939	0.951	0.991	0.877	1	1	1	1		147707514
NM_015056.2	RRP1B	1	147764539-147791558	1	0	0.0227 (0.0227-0.0227)	0.0266 (0.0266-0.0266)	0.0402 (0.0402-0.0402)	0.0014 (0.0014-0.0014)	0.998	0.993	0.98	0.996	0.994	1	1	0.87		147764539
NM_028244.1	RRP1B	1	147766923-147791809	1	0	0.0227 (0.0227-0.0227)	0.0266 (0.0266-0.0266)	0.0402 (0.0402-0.0402)	0.0014 (0.0014-0.0014)	0.998	0.993	0.98	0.996	0.994	1	1	0.87		147766923
NM_007031.1	HSF2BP	1	147791625-147878628	4	0	0.0077 (0.0034-0.0188)	0.0121 (0.0008-0.0366)	0.0046 (0.0009-0.0101)	0.0063 (0.0012-0.0149)	1	0.997	0.999	0.996	0.351	0.878	0.641	0.692		147791625
NM_130445.2	COL18A1	1	148010059-148105351	1	0	0.0102 (0.0102-0.0102)	0.0108 (0.0108-0.0108)	0.0187 (0.0187-0.0187)	0.0011 (0.0011-0.0011)	1	0.997	0.996	0.996	0.967	0.99	0.999	0.87		148010059
NM_194255.1	SLC19A1	1	148107030-148212487	1	0	0.2151 (0.2151-0.2151)	0.0216 (0.0216-0.0216)	0.3933 (0.3933-0.3933)	0.2305 (0.2305-0.2305)	0.787	0.994	0.709	0.841	1	0.999	1	1		148107030
NM_020528.1	PCBP3	1	148452638-148509213	3	0	0.0569 (0.0091-0.0836)	0.0544 (0.0044-0.1434)	0.0399 (0.0084-0.1)	0.0764 (0.0003-0.1465)	0.993	0.99	0.998	0.996	1	1	0.999	0.993		148452638
NM_021568.2	PCBP3	1	148481938-148509215	2	0	0.0464 (0.0091-0.0836)	0.01 (0.0044-0.0155)	0.0557 (0.0114-0.1)	0.0734 (0.0003-0.1465)	0.996	0.997	0.98	0.996	0.999	0.946	1	0.994		148481938
NM_009933.3	COL6A1	1	148553103-148572250	1	0	0.1007 (0.1007-0.1007)	0.011 (0.011-0.011)	0.106 (0.106-0.106)	0.1852 (0.1852-0.1852)	0.939	0.997	0.968	0.878	1	0.99	1	1		148553103
NM_001848.2	COL6A1	1	148553110-148572251	1	0	0.1007 (0.1007-0.1007)	0.011 (0.011-0.011)	0.106 (0.106-0.106)	0.1852 (0.1852-0.1852)	0.939	0.997	0.968	0.878	1	0.99	1	1		148553110
NM_001849.3	COL6A2	1	148757107-148785995	2	0	0.0624 (0.0606-0.0642)	0.0666 (0.012-0.1212)	0.0778 (0.0329-0.1227)	0.0429 (0.0278-0.0579)	0.979	0.975	0.98	0.996	1	1	1	0.973		148757107
NM_058174.2	COL6A2	1	148757107-148783553	2	0	0.0624 (0.0606-0.0642)	0.0666 (0.012-0.1212)	0.0778 (0.0329-0.1227)	0.0429 (0.0278-0.0579)	0.979	0.975	0.98	0.996	1	1	1	0.973		148757107
NM_058175.2	COL6A2	1	148757107-148783553	2	0	0.0624 (0.0606-0.0642)	0.0666 (0.012-0.1212)	0.0778 (0.0329-0.1227)	0.0429 (0.0278-0.0579)	0.979	0.975	0.98	0.996	1	1	1	0.973		148757107
NM_146007.2	COL6A2	1	148768753-148786219	1	0	0.0642 (0.0642-0.0642)	0.012 (0.012-0.012)	0.1227 (0.1227-0.1227)	0.0579 (0.0579-0.0579)	0.968	0.997	0.966	0.996	1	0.99	1	0.993		148768753
NM_006657.2	FTCD	1	148793134-148811645	1	0	0.0301 (0.0301-0.0301)	0.0467 (0.0467-0.0467)	0.0001 (0.0001-0.0001)	0.0436 (0.0436-0.0436)	0.997	0.975	0.998	0.996	0.998	1	0.722	0.987		148793134
NM_206965.1	FTCD	1	148796101-148811645	1	0	0.0301 (0.0301-0.0301)	0.0467 (0.0467-0.0467)	0.0001 (0.0001-0.0001)	0.0436 (0.0436-0.0436)	0.997	0.975	0.998	0.996	0.998	1	0.722	0.987		148796101
NM_080845.2	FTCD	1	148796298-148811657	1	0	0.0301 (0.0301-0.0301)	0.0467 (0.0467-0.0467)	0.0001 (0.0001-0.0001)	0.0436 (0.0436-0.0436)	0.997	0.975	0.998	0.996	0.998	1	0.722	0.987		148796298
NM_001001438.1	LSS	1	148837382-148867475	1	0	0.1375 (0.1375-0.1375)	0.1912 (0.1912-0.1912)	0.2202 (0.2202-0.2202)	0.001 (0.001-0.001)	0.894	0.862	0.881	0.996	1	1	1	0.87		148837382
NM_002340.3	LSS	1	148837589-148867475	1	0	0.1375 (0.1375-0.1375)	0.1912 (0.1912-0.1912)	0.2202 (0.2202-0.2202)	0.001 (0.001-0.001)	0.894	0.862	0.881	0.996	1	1	1	0.87		148837589
NM_146006.1	LSS	1	148839142-148867616	1	0	0.1375 (0.1375-0.1375)	0.1912 (0.1912-0.1912)	0.2202 (0.2202-0.2202)	0.001 (0.001-0.001)	0.894	0.862	0.881	0.996	1	1	1	0.87		148839142
NR_002776.3	MCM3APAS	1	148867982-148892588	1	0	0.0519 (0.0519-0.0519)	0.0213 (0.0213-0.0213)	0.1035 (0.1035-0.1035)	0.0309 (0.0309-0.0309)	0.979	0.994	0.968	0.996	1	0.999	1	0.984		148867982
NM_019434.2	MCM3AP	1	148879216-148920790	2	0	0.0305 (0.009-0.0519)	0.016 (0.0107-0.0213)	0.052 (0.0005-0.1035)	0.0234 (0.0159-0.0309)	0.999	0.997	0.982	0.996	0.985	0.956	1	0.93		148879216
NM_003906.3	MCM3AP	1	148879222-148919891	2	0	0.0305 (0.009-0.0519)	0.016 (0.0107-0.0213)	0.052 (0.0005-0.1035)	0.0234 (0.0159-0.0309)	0.999	0.997	0.982	0.996	0.985	0.956	1	0.93		148879222
NM_008787.3	PCNT	1	148949673-149030365	3	0	0.0391 (0.011-0.0938)	0.0662 (0.0052-0.1831)	0.0401 (0.0219-0.0738)	0.0111 (0.0031-0.0244)	0.998	0.975	0.998	0.996	0.991	1	0.999	0.87		148949673
NM_006031.5	PCNT	1	148949924-149030320	3	0	0.0391 (0.011-0.0938)	0.0662 (0.0052-0.1831)	0.0401 (0.0219-0.0738)	0.0111 (0.0031-0.0244)	0.998	0.975	0.998	0.996	0.991	1	0.999	0.87		148949924
NM_001081419.1	DIP2A	1	149116160-149212422	3	0	0.076 (0.0353-0.1268)	0.0697 (0.0373-0.0961)	0.0727 (0.0356-0.1177)	0.0857 (0.0038-0.2487)	0.967	0.975	0.98	0.993	1	1	1	1		149116160
NM_015151.2	DIP2A	1	149116160-149211507	2	0	0.0964 (0.066-0.1268)	0.086 (0.0758-0.0961)	0.0766 (0.0356-0.1177)	0.1266 (0.0046-0.2487)	0.939	0.94	0.98	0.943	1	1	1	1		149116160
NM_206889.1	DIP2A	1	149116160-149178420	1	0	0.066 (0.066-0.066)	0.0758 (0.0758-0.0758)	0.1177 (0.1177-0.1177)	0.0046 (0.0046-0.0046)	0.968	0.942	0.966	0.996	1	1	1	0.918		149116160
NM_206890.1	DIP2A	1	149116160-149176152	1	0	0.066 (0.066-0.066)	0.0758 (0.0758-0.0758)	0.1177 (0.1177-0.1177)	0.0046 (0.0046-0.0046)	0.968	0.942	0.966	0.996	1	1	1	0.918		149116160
NM_206891.1	DIP2A	1	149116160-149175520	1	0	0.066 (0.066-0.066)	0.0758 (0.0758-0.0758)	0.1177 (0.1177-0.1177)	0.0046 (0.0046-0.0046)	0.968	0.942	0.966	0.996	1	1	1	0.918		149116160
NM_009115.3	S100B	1	149241854-149249318	1	0	0.1236 (0.1236-0.1236)	0.0842 (0.0842-0.0842)	0.0419 (0.0419-0.0419)	0.2448 (0.2448-0.2448)	0.919	0.938	0.98	0.826	1	1	1	1		149241854
NM_001535.2	PRMT2	1	149295139-149320051	1	0	0.0634 (0.0634-0.0634)	0.0773 (0.0773-0.0773)	0.0029 (0.0029-0.0029)	0.11 (0.11-0.11)	0.968	0.94	0.998	0.949	1	1	0.929	1		149295139
NM_206962.1	PRMT2	1	149295139-149320051	1	0	0.0634 (0.0634-0.0634)	0.0773 (0.0773-0.0773)	0.0029 (0.0029-0.0029)	0.11 (0.11-0.11)	0.968	0.94	0.998	0.949	1	1	0.929	1		149295139
NM_001001890.2	RUNX1	1	149973477-150074746	2	0	0.0215 (0.0139-0.0292)	0.0302 (0.002-0.0583)	0.0216 (0.0172-0.0261)	0.0128 (0.0122-0.0135)	1	0.997	0.998	0.996	0.946	0.99	0.96	0.892		149973477
NM_001754.4	RUNX1	1	149973477-150244080	7	0	0.0283 (0.0087-0.0441)	0.0225 (0-0.0705)	0.029 (0.0064-0.065)	0.0334 (0.0053-0.0852)	1	0.997	0.998	0.996	0.687	0.878	0.881	0.87		149973477
NM_001111021.1	RUNX1	1	149973484-150244082	7	0	0.0283 (0.0087-0.0441)	0.0225 (0-0.0705)	0.029 (0.0064-0.065)	0.0334 (0.0053-0.0852)	1	0.997	0.998	0.996	0.687	0.878	0.881	0.87		149973484
NM_001111022.1	RUNX1	1	149973484-150244082	7	0	0.0283 (0.0087-0.0441)	0.0225 (0-0.0705)	0.029 (0.0064-0.065)	0.0334 (0.0053-0.0852)	1	0.997	0.998	0.996	0.687	0.878	0.881	0.87		149973484
NM_001111023.1	RUNX1	1	149973484-150074752	2	0	0.0215 (0.0139-0.0292)	0.0302 (0.002-0.0583)	0.0216 (0.0172-0.0261)	0.0128 (0.0122-0.0135)	1	0.997	0.998	0.996	0.946	0.99	0.96	0.892		149973484
NM_009821.2	RUNX1	1	149973484-150074752	2	0	0.0215 (0.0139-0.0292)	0.0302 (0.002-0.0583)	0.0216 (0.0172-0.0261)	0.0128 (0.0122-0.0135)	1	0.997	0.998	0.996	0.946	0.99	0.96	0.892		149973484
NM_001122607.1	RUNX1	1	150008046-150074746	1	0	0.0292 (0.0292-0.0292)	0.0583 (0.0583-0.0583)	0.0172 (0.0172-0.0172)	0.0122 (0.0122-0.0122)	0.997	0.966	0.998	0.996	0.998	1	0.999	0.941		150008046
NM_017438.2	SETD4	1	151510660-151534690	1	0	0.0396 (0.0396-0.0396)	0.001 (0.001-0.001)	0.0514 (0.0514-0.0514)	0.0664 (0.0664-0.0664)	0.994	0.997	0.98	0.996	1	0.927	1	0.997		151510660
NM_001007259.1	SETD4	1	151519504-151534433	1	0	0.0396 (0.0396-0.0396)	0.001 (0.001-0.001)	0.0514 (0.0514-0.0514)	0.0664 (0.0664-0.0664)	0.994	0.997	0.98	0.996	1	0.927	1	0.997		151519504
NM_001757.2	CBR1	1	151540837-151667624	1	0	0.0616 (0.0616-0.0616)	0.0074 (0.0074-0.0074)	0.114 (0.114-0.114)	0.0634 (0.0634-0.0634)	0.969	0.997	0.968	0.996	1	0.981	1	0.996		151540837
NM_026700.2	DOPEY2	1	151720549-151758152	1	0	0.0092 (0.0092-0.0092)	0.0000 (0.0000-0.0000)	0.014 (0.014-0.014)	0.0136 (0.0136-0.0136)	1	0.997	0.998	0.996	0.943	0.654	0.988	0.948		151720549
NM_027293.1	DOPEY2	1	151720549-151851437	3	0	0.0367 (0.0092-0.0598)	0.033 (0-0.0622)	0.0676 (0.014-0.1104)	0.0094 (0.0069-0.0136)	1	0.997	0.98	0.996	0.985	0.99	1	0.87		151720549
NM_005128.2	DOPEY2	1	151726831-151851566	3	0	0.0367 (0.0092-0.0598)	0.033 (0-0.0622)	0.0676 (0.014-0.1104)	0.0094 (0.0069-0.0136)	1	0.997	0.98	0.996	0.985	0.99	1	0.87		151726831
NM_028083.4	CHAF1B	1	151918133-151943005	1	0	0.0297 (0.0297-0.0297)	0.0519 (0.0519-0.0519)	0.0015 (0.0015-0.0015)	0.0357 (0.0357-0.0357)	0.997	0.975	0.998	0.996	0.998	1	0.887	0.987		151918133
NM_005441.2	CHAF1B	1	151918148-151944475	1	0	0.0297 (0.0297-0.0297)	0.0519 (0.0519-0.0519)	0.0015 (0.0015-0.0015)	0.0357 (0.0357-0.0357)	0.997	0.975	0.998	0.996	0.998	1	0.887	0.987		151918148
NM_144492.1	CLDN14	1	152014722-152035731	1	0	0.0167 (0.0167-0.0167)	0.0024 (0.0024-0.0024)	0.0163 (0.0163-0.0163)	0.0313 (0.0313-0.0313)	0.999	0.997	0.998	0.996	0.985	0.956	0.999	0.983		152014722
NM_019500.3	CLDN14	1	152014783-152138133	4	0	0.0192 (0.0054-0.0371)	0.0296 (0.0024-0.0736)	0.0137 (0-0.0244)	0.0141 (0.0043-0.0313)	1	0.997	0.998	0.996	0.7	0.956	0.817	0.87		152014783
NM_139145.4	HLCS	1	152311033-152591076	1	0	0.0051 (0.0051-0.0051)	0.0008 (0.0008-0.0008)	0.005 (0.005-0.005)	0.0097 (0.0097-0.0097)	1	0.997	0.998	0.996	0.873	0.922	0.95	0.936		152311033
NM_000411.4	HLCS	1	152363377-152615654	2	0	0.029 (0.0051-0.0529)	0.0143 (0.0008-0.0279)	0.0554 (0.005-0.1057)	0.0173 (0.0097-0.025)	1	0.997	0.98	0.996	0.985	0.956	1	0.918		152363377
NM_009441.2	TTC3	1	152691444-152811267	1	0	0.0684 (0.0684-0.0684)	0.0656 (0.0656-0.0656)	0.129 (0.129-0.129)	0.0106 (0.0106-0.0106)	0.968	0.959	0.966	0.996	1	1	1	0.941		152691444
NM_001001894.1	TTC3	1	152691516-152811266	1	0	0.0684 (0.0684-0.0684)	0.0656 (0.0656-0.0656)	0.129 (0.129-0.129)	0.0106 (0.0106-0.0106)	0.968	0.959	0.966	0.996	1	1	1	0.941		152691516
NM_003316.3	TTC3	1	152700255-152811266	1	0	0.0684 (0.0684-0.0684)	0.0656 (0.0656-0.0656)	0.129 (0.129-0.129)	0.0106 (0.0106-0.0106)	0.968	0.959	0.966	0.996	1	1	1	0.941		152700255
NM_007834.3	DSCR3	1	152835766-152857201	1	0	0.1167 (0.1167-0.1167)	0.2332 (0.2332-0.2332)	0.0621 (0.0621-0.0621)	0.0547 (0.0547-0.0547)	0.919	0.857	0.98	0.996	1	1	1	0.992		152835766
NM_006052.1	DSCR3	1	152835783-152857135	1	0	0.1167 (0.1167-0.1167)	0.2332 (0.2332-0.2332)	0.0621 (0.0621-0.0621)	0.0547 (0.0547-0.0547)	0.919	0.857	0.98	0.996	1	1	1	0.992		152835783
NM_001113389.1	DYRK1A	1	152936583-153080323	2	0	0.0196 (0.0146-0.0245)	0.0068 (0.0013-0.0124)	0.0231 (0.0032-0.0429)	0.0288 (0.0283-0.0292)	1	0.997	0.998	0.996	0.926	0.927	0.966	0.941		152936583
NM_130436.2	DYRK1A	1	152983835-153079821	2	0	0.0196 (0.0146-0.0245)	0.0068 (0.0013-0.0124)	0.0231 (0.0032-0.0429)	0.0288 (0.0283-0.0292)	1	0.997	0.998	0.996	0.926	0.927	0.966	0.941		152983835
NM_007890.2	DYRK1A	1	152985504-153080323	2	0	0.0196 (0.0146-0.0245)	0.0068 (0.0013-0.0124)	0.0231 (0.0032-0.0429)	0.0288 (0.0283-0.0292)	1	0.997	0.998	0.996	0.926	0.927	0.966	0.941		152985504
NM_101395.2	DYRK1A	1	152985504-153079821	2	0	0.0196 (0.0146-0.0245)	0.0068 (0.0013-0.0124)	0.0231 (0.0032-0.0429)	0.0288 (0.0283-0.0292)	1	0.997	0.998	0.996	0.926	0.927	0.966	0.941		152985504
NM_130437.2	DYRK1A	1	152985504-153079821	2	0	0.0196 (0.0146-0.0245)	0.0068 (0.0013-0.0124)	0.0231 (0.0032-0.0429)	0.0288 (0.0283-0.0292)	1	0.997	0.998	0.996	0.926	0.927	0.966	0.941		152985504
NM_130438.2	DYRK1A	1	152985504-153079821	2	0	0.0196 (0.0146-0.0245)	0.0068 (0.0013-0.0124)	0.0231 (0.0032-0.0429)	0.0288 (0.0283-0.0292)	1	0.997	0.998	0.996	0.926	0.927	0.966	0.941		152985504
NM_001396.3	DYRK1A	1	152985505-153079821	2	0	0.0196 (0.0146-0.0245)	0.0068 (0.0013-0.0124)	0.0231 (0.0032-0.0429)	0.0288 (0.0283-0.0292)	1	0.997	0.998	0.996	0.926	0.927	0.966	0.941		152985505
NM_010606.2	KCNJ6	1	153202654-153530008	10	0	0.0534 (0.0129-0.129)	0.0779 (0.0025-0.2577)	0.0484 (0.0016-0.0918)	0.0339 (0.0001-0.154)	0.999	0.959	0.998	0.996	0.991	1	0.966	0.87		153202654
NM_002240.2	KCNJ6	1	153202994-153530002	10	0	0.0534 (0.0129-0.129)	0.0779 (0.0025-0.2577)	0.0484 (0.0016-0.0918)	0.0339 (0.0001-0.154)	0.999	0.959	0.998	0.996	0.991	1	0.966	0.87		153202994
NM_001025584.2	KCNJ6	1	153203707-153530008	10	0	0.0534 (0.0129-0.129)	0.0779 (0.0025-0.2577)	0.0484 (0.0016-0.0918)	0.0339 (0.0001-0.154)	0.999	0.959	0.998	0.996	0.991	1	0.966	0.87		153203707
NM_001025585.2	KCNJ6	1	153294673-153530008	7	0	0.0394 (0.0129-0.065)	0.058 (0.0025-0.1297)	0.0441 (0.0016-0.0787)	0.0161 (0.0001-0.0439)	1	0.994	0.998	0.996	0.92	1	0.966	0.711		153294673
NM_001039056.1	KCNJ15	1	153971473-154030395	1	0	0.0147 (0.0147-0.0147)	0.0282 (0.0282-0.0282)	0.003 (0.003-0.003)	0.0128 (0.0128-0.0128)	1	0.991	0.998	0.996	0.979	1	0.929	0.941		153971473
NM_001039057.1	KCNJ15	1	153971473-154030395	1	0	0.0147 (0.0147-0.0147)	0.0282 (0.0282-0.0282)	0.003 (0.003-0.003)	0.0128 (0.0128-0.0128)	1	0.991	0.998	0.996	0.979	1	0.929	0.941		153971473
NM_019664.4	KCNJ15	1	153971473-154030395	1	0	0.0147 (0.0147-0.0147)	0.0282 (0.0282-0.0282)	0.003 (0.003-0.003)	0.0128 (0.0128-0.0128)	1	0.991	0.998	0.996	0.979	1	0.929	0.941		153971473
NM_002243.3	KCNJ15	1	153971505-154029099	1	0	0.0147 (0.0147-0.0147)	0.0282 (0.0282-0.0282)	0.003 (0.003-0.003)	0.0128 (0.0128-0.0128)	1	0.991	0.998	0.996	0.979	1	0.929	0.941		153971505
NM_170736.1	KCNJ15	1	153971683-154029099	1	0	0.0147 (0.0147-0.0147)	0.0282 (0.0282-0.0282)	0.003 (0.003-0.003)	0.0128 (0.0128-0.0128)	1	0.991	0.998	0.996	0.979	1	0.929	0.941		153971683
NM_170737.1	KCNJ15	1	153993444-154029099	1	0	0.0147 (0.0147-0.0147)	0.0282 (0.0282-0.0282)	0.003 (0.003-0.003)	0.0128 (0.0128-0.0128)	1	0.991	0.998	0.996	0.979	1	0.929	0.941		153993444
NM_004449.3	ERG	1	154092116-154415945	6	0	0.113 (0.0047-0.2324)	0.1132 (0.0001-0.3688)	0.099 (0.0034-0.3555)	0.1268 (0.0009-0.3416)	0.833	0.871	0.966	0.878	1	1	1	1		154092116
NM_182918.2	ERG	1	154092116-154227474	3	0	0.0524 (0.0047-0.1285)	0.0985 (0.0089-0.2416)	0.0089 (0.0034-0.019)	0.0498 (0.0009-0.125)	0.996	0.924	0.998	0.996	0.999	1	0.817	0.973		154092116
NM_133659.2	ERG	1	154093100-154331040	4	0	0.0855 (0.0047-0.1849)	0.1661 (0.0089-0.3688)	0.0342 (0.0034-0.11)	0.0563 (0.0009-0.125)	0.941	0.831	0.998	0.996	1	1	0.958	0.976		154093100
NM_005239.4	ETS2	1	154594656-154613834	1	0	0.1092 (0.1092-0.1092)	0.2065 (0.2065-0.2065)	0.1032 (0.1032-0.1032)	0.0178 (0.0178-0.0178)	0.932	0.862	0.968	0.996	1	1	1	0.963		154594656
NM_011809.2	ETS2	1	154594691-154613835	1	0	0.1092 (0.1092-0.1092)	0.2065 (0.2065-0.2065)	0.1032 (0.1032-0.1032)	0.0178 (0.0178-0.0178)	0.932	0.862	0.968	0.996	1	1	1	0.963		154594691
NM_001001692.1	FLJ45139	1	154625371-154683740	1	0	0.0949 (0.0949-0.0949)	0.1705 (0.1705-0.1705)	0.0074 (0.0074-0.0074)	0.1069 (0.1069-0.1069)	0.939	0.871	0.998	0.954	1	1	0.956	1		154625371
NM_014602.2	PIK3R4	1	154964338-155050737	1	0	0.0505 (0.0505-0.0505)	0.0162 (0.0162-0.0162)	0.0356 (0.0356-0.0356)	0.0997 (0.0997-0.0997)	0.981	0.997	0.984	0.961	1	0.99	1	1		154964338
NM_001081309.1	PIK3R4	1	154964374-155050751	1	0	0.0505 (0.0505-0.0505)	0.0162 (0.0162-0.0162)	0.0356 (0.0356-0.0356)	0.0997 (0.0997-0.0997)	0.981	0.997	0.984	0.961	1	0.99	1	1		154964374
NM_001102608.1	COL6A6	1	155052191-155167547	4	0	0.0307 (0.0104-0.0499)	0.0257 (0.0097-0.0572)	0.0473 (0.0062-0.0891)	0.0191 (0.0018-0.0492)	1	0.997	0.994	0.996	0.92	0.956	0.999	0.87		155052191
NM_001102607.1	COL6A6	1	155053769-155215079	4	0	0.0307 (0.0104-0.0499)	0.0257 (0.0097-0.0572)	0.0473 (0.0062-0.0891)	0.0191 (0.0018-0.0492)	1	0.997	0.994	0.996	0.92	0.956	0.999	0.87		155053769
NM_153264.5	COL29A1	1	155255265-155414202	4	0	0.0271 (0.0158-0.0333)	0.0196 (0.0037-0.0303)	0.0479 (0.0143-0.0632)	0.0137 (0.003-0.0349)	1	0.997	0.994	0.996	0.866	0.929	0.999	0.87		155255265
NR_022012.1	COL29A1	1	155255265-155414202	4	0	0.0271 (0.0158-0.0333)	0.0196 (0.0037-0.0303)	0.0479 (0.0143-0.0632)	0.0137 (0.003-0.0349)	1	0.997	0.994	0.996	0.866	0.929	0.999	0.87		155255265
NM_026763.1	LOC344875	1	155505000-155638400	3	0	0.0397 (0.0183-0.0515)	0.0297 (0.0009-0.0477)	0.0752 (0.0318-0.0979)	0.0143 (0.009-0.0222)	0.998	0.997	0.98	0.996	0.991	0.985	1	0.87		155505000
NM_014296.2	CAPN7	1	155717461-155777836	1	0	0.0286 (0.0286-0.0286)	0.0454 (0.0454-0.0454)	0.0001 (0.0001-0.0001)	0.0404 (0.0404-0.0404)	0.997	0.975	0.998	0.996	0.997	1	0.732	0.987		155717461
NM_009796.2	CAPN7	1	155717535-155777395	1	0	0.0286 (0.0286-0.0286)	0.0454 (0.0454-0.0454)	0.0001 (0.0001-0.0001)	0.0404 (0.0404-0.0404)	0.997	0.975	0.998	0.996	0.997	1	0.732	0.987		155717535
NM_001018009.2	SH3BP5	1	155778180-155857654	3	0	0.0864 (0.0126-0.1692)	0.0386 (0.0193-0.0635)	0.0874 (0-0.1545)	0.1332 (0.0184-0.3366)	0.941	0.997	0.978	0.91	1	0.99	1	1		155778180
NM_004844.3	SH3BP5	1	155778180-155859612	3	0	0.0864 (0.0126-0.1692)	0.0386 (0.0193-0.0635)	0.0874 (0-0.1545)	0.1332 (0.0184-0.3366)	0.941	0.997	0.978	0.91	1	0.99	1	1		155778180
NM_011894.2	SH3BP5	1	155778349-155859545	3	0	0.0864 (0.0126-0.1692)	0.0386 (0.0193-0.0635)	0.0874 (0-0.1545)	0.1332 (0.0184-0.3366)	0.941	0.997	0.978	0.91	1	0.99	1	1		155778349
NM_152396.2	METTL6	1	155927217-155943739	1	0	0.0278 (0.0278-0.0278)	0.0017 (0.0017-0.0017)	0.0325 (0.0325-0.0325)	0.0491 (0.0491-0.0491)	0.997	0.997	0.987	0.996	0.997	0.933	1	0.987		155927217
NM_025907.3	METTL6	1	155927469-155943653	1	0	0.0278 (0.0278-0.0278)	0.0017 (0.0017-0.0017)	0.0325 (0.0325-0.0325)	0.0491 (0.0491-0.0491)	0.997	0.997	0.987	0.996	0.997	0.933	1	0.987		155927469
NM_009937.2	COLQ	1	155974537-156040712	2	0	0.0079 (0.0023-0.0135)	0.0002 (0.0001-0.0002)	0.0107 (0.0024-0.0189)	0.0129 (0.0042-0.0216)	1	1	0.998	0.996	0.682	0.64	0.919	0.892		155974537
NM_005677.3	COLQ	1	155974550-156040661	2	0	0.0079 (0.0023-0.0135)	0.0002 (0.0001-0.0002)	0.0107 (0.0024-0.0189)	0.0129 (0.0042-0.0216)	1	1	0.998	0.996	0.682	0.64	0.919	0.892		155974550
NM_080538.2	COLQ	1	155974550-156017403	1	0	0.0023 (0.0023-0.0023)	0.0002 (0.0002-0.0002)	0.0024 (0.0024-0.0024)	0.0042 (0.0042-0.0042)	1	0.997	0.998	0.996	0.747	0.878	0.929	0.916		155974550
NM_080539.3	COLQ	1	155974550-156040661	2	0	0.0079 (0.0023-0.0135)	0.0002 (0.0001-0.0002)	0.0107 (0.0024-0.0189)	0.0129 (0.0042-0.0216)	1	1	0.998	0.996	0.682	0.64	0.919	0.892		155974550
NM_080541.2	COLQ	1	155974550-156040661	2	0	0.0079 (0.0023-0.0135)	0.0002 (0.0001-0.0002)	0.0107 (0.0024-0.0189)	0.0129 (0.0042-0.0216)	1	1	0.998	0.996	0.682	0.64	0.919	0.892		155974550
NM_080544.2	COLQ	1	155974550-156040661	2	0	0.0079 (0.0023-0.0135)	0.0002 (0.0001-0.0002)	0.0107 (0.0024-0.0189)	0.0129 (0.0042-0.0216)	1	1	0.998	0.996	0.682	0.64	0.919	0.892		155974550
NM_019975.2	HACL1	1	156084837-156133074	1	0	0.0426 (0.0426-0.0426)	0.0325 (0.0325-0.0325)	0.0118 (0.0118-0.0118)	0.0835 (0.0835-0.0835)	0.992	0.987	0.998	0.98	1	1	0.978	1		156084837
NM_012260.2	HACL1	1	156084851-156133127	1	0	0.0426 (0.0426-0.0426)	0.0325 (0.0325-0.0325)	0.0118 (0.0118-0.0118)	0.0835 (0.0835-0.0835)	0.992	0.987	0.998	0.98	1	1	0.978	1		156084851
NM_025295.3	BTD	1	156133195-156173995	2	0	0.098 (0.0142-0.1819)	0.1174 (0.0208-0.214)	0.0162 (0.0108-0.0216)	0.1604 (0-0.3208)	0.939	0.899	0.998	0.878	1	1	0.945	1		156133195
NM_000060.2	BTD	1	156133235-156174004	2	0	0.098 (0.0142-0.1819)	0.1174 (0.0208-0.214)	0.0162 (0.0108-0.0216)	0.1604 (0-0.3208)	0.939	0.899	0.998	0.878	1	1	0.945	1		156133235
NM_015199.2	ANKRD28	1	156193079-156319863	3	0	0.062 (0.0263-0.081)	0.0704 (0.0032-0.1063)	0.0175 (0.0017-0.0487)	0.0981 (0.0268-0.1351)	0.981	0.973	0.998	0.975	1	1	0.921	1		156193079
NM_001024604.2	ANKRD28	1	156194418-156319863	3	0	0.062 (0.0263-0.081)	0.0704 (0.0032-0.1063)	0.0175 (0.0017-0.0487)	0.0981 (0.0268-0.1351)	0.981	0.973	0.998	0.975	1	1	0.921	1		156194418
NM_054110.3	GALNTL2	1	156679381-156725074	1	0	0.0078 (0.0078-0.0078)	0.0077 (0.0077-0.0077)	0.0145 (0.0145-0.0145)	0.0011 (0.0011-0.0011)	1	0.997	0.998	0.996	0.926	0.985	0.989	0.87		156679381
NM_030166.3	GALNTL2	1	156679492-156724142	1	0	0.0078 (0.0078-0.0078)	0.0077 (0.0077-0.0077)	0.0145 (0.0145-0.0145)	0.0011 (0.0011-0.0011)	1	0.997	0.998	0.996	0.926	0.985	0.989	0.87		156679492
NM_145460.2	OXNAD1	1	156766692-156818258	1	0	0.0206 (0.0206-0.0206)	0.038 (0.038-0.038)	0.0215 (0.0215-0.0215)	0.0023 (0.0023-0.0023)	0.998	0.977	0.994	0.996	0.991	1	0.999	0.876		156766692
NM_138381.2	OXNAD1	1	156766771-156821797	1	0	0.0206 (0.0206-0.0206)	0.038 (0.038-0.038)	0.0215 (0.0215-0.0215)	0.0023 (0.0023-0.0023)	0.998	0.977	0.994	0.996	0.991	1	0.999	0.876		156766771
NM_015150.1	RFTN1	1	156835193-157064485	5	0	0.0685 (0.036-0.1002)	0.0634 (0-0.1592)	0.0704 (0.0006-0.1519)	0.0715 (0.0034-0.1409)	0.977	0.979	0.98	0.996	1	1	1	0.987		156835193
NM_181397.2	RFTN1	1	156835265-157064478	5	0	0.0685 (0.036-0.1002)	0.0634 (0-0.1592)	0.0704 (0.0006-0.1519)	0.0715 (0.0034-0.1409)	0.977	0.979	0.98	0.996	1	1	1	0.987		156835265
NM_013880.2	PLCL2	1	157412901-157627368	6	0	0.071 (0.0076-0.1297)	0.0626 (0.0008-0.1523)	0.0998 (0-0.2588)	0.0506 (0.0014-0.1488)	0.975	0.987	0.966	0.996	1	1	1	0.95		157412901
NM_015184.4	PLCL2	1	157413033-157627389	6	0	0.071 (0.0076-0.1297)	0.0626 (0.0008-0.1523)	0.0998 (0-0.2588)	0.0506 (0.0014-0.1488)	0.975	0.987	0.966	0.996	1	1	1	0.95		157413033
NM_014744.1	TBC1D5	1	157629022-158229041	10	0	0.0659 (0.0053-0.1803)	0.065 (0.0044-0.3592)	0.0721 (0.0012-0.1822)	0.0606 (0.0007-0.1196)	0.991	0.987	0.98	0.996	1	1	1	0.972		157629022
NM_028162.3	TBC1D5	1	157629024-158160341	10	0	0.0659 (0.0053-0.1803)	0.065 (0.0044-0.3592)	0.0721 (0.0012-0.1822)	0.0606 (0.0007-0.1196)	0.991	0.987	0.98	0.996	1	1	1	0.972		157629024
NM_002971.2	SATB1	1	158985542-159064715	3	0	0.0576 (0.0448-0.07)	0.0675 (0.0265-0.0898)	0.0629 (0.0316-0.1183)	0.0425 (0.002-0.116)	0.992	0.975	0.98	0.996	1	1	1	0.96		158985542
NM_009122.1	SATB1	1	158986335-159061777	3	0	0.0576 (0.0448-0.07)	0.0675 (0.0265-0.0898)	0.0629 (0.0316-0.1183)	0.0425 (0.002-0.116)	0.992	0.975	0.98	0.996	1	1	1	0.96		158986335
NM_144633.2	KCNH8	1	159917630-160318261	11	0	0.0447 (0.003-0.1224)	0.0376 (0.0001-0.193)	0.041 (0.0001-0.113)	0.0555 (0.0013-0.1737)	1	0.997	0.998	0.996	0.92	0.931	0.929	0.941		159917630
NM_001031811.1	KCNH8	1	160078927-160184598	2	0	0.0242 (0.0171-0.0313)	0.0024 (0.001-0.0038)	0.031 (0.03-0.0321)	0.0391 (0.0202-0.058)	1	0.997	0.998	0.996	0.971	0.799	0.996	0.973		160078927
NM_144715.3	EFHB	1	160645169-160710259	1	0	0.1602 (0.1602-0.1602)	0.0473 (0.0473-0.0473)	0.1181 (0.1181-0.1181)	0.3151 (0.3151-0.3151)	0.855	0.975	0.966	0.761	1	1	1	1		160645169
NM_172497.2	EFHB	1	160645274-160710242	1	0	0.1602 (0.1602-0.1602)	0.0473 (0.0473-0.0473)	0.1181 (0.1181-0.1181)	0.3151 (0.3151-0.3151)	0.855	0.975	0.966	0.761	1	1	1	1		160645274
NM_025887.4	RAB5A	1	160718258-160751698	1	0	0.0958 (0.0958-0.0958)	0.0177 (0.0177-0.0177)	0.0867 (0.0867-0.0867)	0.1829 (0.1829-0.1829)	0.939	0.997	0.978	0.881	1	0.998	1	1		160718258
NM_004162.3	RAB5A	1	160718405-160751675	1	0	0.0958 (0.0958-0.0958)	0.0177 (0.0177-0.0177)	0.0867 (0.0867-0.0867)	0.1829 (0.1829-0.1829)	0.939	0.997	0.978	0.881	1	0.998	1	1		160718405
NM_001003317.1	RAB5A	1	160718544-160750465	1	0	0.0958 (0.0958-0.0958)	0.0177 (0.0177-0.0177)	0.0867 (0.0867-0.0867)	0.1829 (0.1829-0.1829)	0.939	0.997	0.978	0.881	1	0.998	1	1		160718544
NM_003884.4	KAT2B	1	160823664-160895572	3	0	0.0554 (0.0096-0.0998)	0.1031 (0.0095-0.1882)	0.0519 (0.018-0.0955)	0.0111 (0.0013-0.0165)	0.996	0.918	0.99	0.996	1	1	1	0.87		160823664
NM_020005.3	KAT2B	1	160823664-160895570	3	0	0.0554 (0.0096-0.0998)	0.1031 (0.0095-0.1882)	0.0519 (0.018-0.0955)	0.0111 (0.0013-0.0165)	0.996	0.918	0.99	0.996	1	1	1	0.87		160823664
NM_001042415.1	ZNF596	1	161009456-161022818	1	0	0.0381 (0.0381-0.0381)	0.0611 (0.0611-0.0611)	0.0003 (0.0003-0.0003)	0.053 (0.053-0.053)	0.995	0.96	0.998	0.996	1	1	0.817	0.992		161009456
NM_001042416.1	ZNF596	1	161009456-161022818	1	0	0.0381 (0.0381-0.0381)	0.0611 (0.0611-0.0611)	0.0003 (0.0003-0.0003)	0.053 (0.053-0.053)	0.995	0.96	0.998	0.996	1	1	0.817	0.992		161009456
NM_173539.2	ZNF596	1	161009456-161022945	1	0	0.0381 (0.0381-0.0381)	0.0611 (0.0611-0.0611)	0.0003 (0.0003-0.0003)	0.053 (0.053-0.053)	0.995	0.96	0.998	0.996	1	1	0.817	0.992		161009456
NM_146297.1	OLFR1115	2	216991-217880	1	0	0.1496 (0.1496-0.1496)	0.0538 (0.0538-0.0538)	0.2969 (0.2969-0.2969)	0.0979 (0.0979-0.0979)	0.88	0.974	0.804	0.966	1	1	1	1		216991
NM_207565.1	OLFR1113	2	216991-217880	1	0	0.1496 (0.1496-0.1496)	0.0538 (0.0538-0.0538)	0.2969 (0.2969-0.2969)	0.0979 (0.0979-0.0979)	0.88	0.974	0.804	0.966	1	1	1	1		216991
NM_016571.1	LGSN	2	239953-307205	2	0	0.0686 (0.0415-0.0957)	0.0975 (0.0057-0.1894)	0.0535 (0.0412-0.0658)	0.0547 (0.0319-0.0775)	0.969	0.926	0.98	0.996	1	1	1	0.987		239953
NM_001048103.1	LGSN	2	239970-307203	2	0	0.0686 (0.0415-0.0957)	0.0975 (0.0057-0.1894)	0.0535 (0.0412-0.0658)	0.0547 (0.0319-0.0775)	0.969	0.926	0.98	0.996	1	1	1	0.987		239970
NM_000275.2	OCA2	2	374623-666145	5	0	0.0774 (0.031-0.1568)	0.1099 (0.0543-0.2423)	0.0357 (0.0193-0.0559)	0.0865 (0.0005-0.3063)	0.961	0.895	0.998	0.993	1	1	0.956	1		374623
NM_021879.2	OCA2	2	577475-633153	2	0	0.0943 (0.0318-0.1568)	0.0931 (0.0634-0.1229)	0.0302 (0.0193-0.0412)	0.1595 (0.0128-0.3063)	0.939	0.938	0.998	0.878	1	1	0.994	1		577475
NM_004667.4	HERC2	2	681055-912629	6	0	0.054 (0.002-0.1213)	0.0814 (0.0007-0.1862)	0.0114 (0.0011-0.0314)	0.0693 (0.0039-0.2321)	0.998	0.956	0.998	0.996	0.997	1	0.641	0.987		681055
NM_010418.2	HERC2	2	681055-912670	6	0	0.054 (0.002-0.1213)	0.0814 (0.0007-0.1862)	0.0114 (0.0011-0.0314)	0.0693 (0.0039-0.2321)	0.998	0.956	0.998	0.996	0.997	1	0.641	0.987		681055
NM_144599.4	NIPA1	2	955633-1005884	1	0	0.2029 (0.2029-0.2029)	0.2184 (0.2184-0.2184)	0.02 (0.02-0.02)	0.3704 (0.3704-0.3704)	0.791	0.862	0.994	0.695	1	1	0.999	1		955633
NM_153578.2	NIPA1	2	955653-1001577	1	0	0.2029 (0.2029-0.2029)	0.2184 (0.2184-0.2184)	0.02 (0.02-0.02)	0.3704 (0.3704-0.3704)	0.791	0.862	0.994	0.695	1	1	0.999	1		955653
NM_001008860.1	NIPA2	2	1010672-1031148	1	0	0.1878 (0.1878-0.1878)	0.003 (0.003-0.003)	0.2512 (0.2512-0.2512)	0.3091 (0.3091-0.3091)	0.819	0.997	0.846	0.771	1	0.956	1	1		1010672
NM_001008892.1	NIPA2	2	1010672-1031148	1	0	0.1878 (0.1878-0.1878)	0.003 (0.003-0.003)	0.2512 (0.2512-0.2512)	0.3091 (0.3091-0.3091)	0.819	0.997	0.846	0.771	1	0.956	1	1		1010672
NM_001008894.1	NIPA2	2	1010672-1031148	1	0	0.1878 (0.1878-0.1878)	0.003 (0.003-0.003)	0.2512 (0.2512-0.2512)	0.3091 (0.3091-0.3091)	0.819	0.997	0.846	0.771	1	0.956	1	1		1010672
NM_030922.5	NIPA2	2	1010672-1031148	1	0	0.1878 (0.1878-0.1878)	0.003 (0.003-0.003)	0.2512 (0.2512-0.2512)	0.3091 (0.3091-0.3091)	0.819	0.997	0.846	0.771	1	0.956	1	1		1010672
NM_023647.5	NIPA2	2	1010693-1031713	1	0	0.1878 (0.1878-0.1878)	0.003 (0.003-0.003)	0.2512 (0.2512-0.2512)	0.3091 (0.3091-0.3091)	0.819	0.997	0.846	0.771	1	0.956	1	1		1010693
NM_011370.2	CYFIP1	2	1032219-1141100	3	0	0.1141 (0.0552-0.1475)	0.0805 (0.0226-0.1673)	0.1771 (0.0093-0.2779)	0.0847 (0.0072-0.1421)	0.89	0.959	0.846	0.993	1	1	1	1		1032219
NM_014608.2	CYFIP1	2	1032235-1141025	3	0	0.1141 (0.0552-0.1475)	0.0805 (0.0226-0.1673)	0.1771 (0.0093-0.2779)	0.0847 (0.0072-0.1421)	0.89	0.959	0.846	0.993	1	1	1	1		1032235
NM_146190.2	TUBGCP5	2	1198431-1234111	2	0	0.0919 (0.0867-0.0971)	0.1263 (0.1229-0.1297)	0.1479 (0.1305-0.1652)	0.0016 (0-0.0031)	0.941	0.895	0.955	0.996	1	1	1	0.763		1198431
NM_052903.4	TUBGCP5	2	1198669-1249248	2	0	0.0919 (0.0867-0.0971)	0.1263 (0.1229-0.1297)	0.1479 (0.1305-0.1652)	0.0016 (0-0.0031)	0.941	0.895	0.955	0.996	1	1	1	0.763		1198669
NM_001102610.1	TUBGCP5	2	1200199-1249248	2	0	0.0919 (0.0867-0.0971)	0.1263 (0.1229-0.1297)	0.1479 (0.1305-0.1652)	0.0016 (0-0.0031)	0.941	0.895	0.955	0.996	1	1	1	0.763		1200199
NM_032357.2	CCDC115	2	1280454-1284374	1	0	0.1332 (0.1332-0.1332)	0.2021 (0.2021-0.2021)	0.1975 (0.1975-0.1975)	0.0000 (0.0000-0.0000)	0.904	0.862	0.914	0.996	1	1	1	0.692		1280454
NM_027159.1	CCDC115	2	1281144-1284603	1	0	0.1332 (0.1332-0.1332)	0.2021 (0.2021-0.2021)	0.1975 (0.1975-0.1975)	0.0000 (0.0000-0.0000)	0.904	0.862	0.914	0.996	1	1	1	0.692		1281144
NM_011206.2	PTPN18	2	1299871-1318593	1	0	0.0956 (0.0956-0.0956)	0.1024 (0.1024-0.1024)	0.1748 (0.1748-0.1748)	0.0096 (0.0096-0.0096)	0.939	0.924	0.941	0.996	1	1	1	0.938		1299871
NM_014369.2	PTPN18	2	1299897-1319958	1	0	0.0956 (0.0956-0.0956)	0.1024 (0.1024-0.1024)	0.1748 (0.1748-0.1748)	0.0096 (0.0096-0.0096)	0.939	0.924	0.941	0.996	1	1	1	0.938		1299897
NM_152698.2	FAM123C	2	1432499-1442336	1	0	0.1497 (0.1497-0.1497)	0.0155 (0.0155-0.0155)	0.1592 (0.1592-0.1592)	0.2742 (0.2742-0.2742)	0.88	0.997	0.963	0.776	1	0.99	1	1		1432499
NM_001105193.1	FAM123C	2	1432641-1442336	1	0	0.1497 (0.1497-0.1497)	0.0155 (0.0155-0.0155)	0.1592 (0.1592-0.1592)	0.2742 (0.2742-0.2742)	0.88	0.997	0.963	0.776	1	0.99	1	1		1432641
NM_001105194.1	FAM123C	2	1433322-1442336	1	0	0.1497 (0.1497-0.1497)	0.0155 (0.0155-0.0155)	0.1592 (0.1592-0.1592)	0.2742 (0.2742-0.2742)	0.88	0.997	0.963	0.776	1	0.99	1	1		1433322
NM_001105195.1	FAM123C	2	1433322-1442336	1	0	0.1497 (0.1497-0.1497)	0.0155 (0.0155-0.0155)	0.1592 (0.1592-0.1592)	0.2742 (0.2742-0.2742)	0.88	0.997	0.963	0.776	1	0.99	1	1		1433322
NM_213727.1	FAM123C	2	1433375-1442316	1	0	0.1497 (0.1497-0.1497)	0.0155 (0.0155-0.0155)	0.1592 (0.1592-0.1592)	0.2742 (0.2742-0.2742)	0.88	0.997	0.963	0.776	1	0.99	1	1		1433375
NM_015320.2	ARHGEF4	2	1634684-1820624	2	0	0.1919 (0.1862-0.1976)	0.052 (0.035-0.0691)	0.3739 (0.3558-0.3919)	0.1498 (0.1319-0.1677)	0.703	0.983	0.484	0.902	1	1	1	1		1634684
NM_032995.1	ARHGEF4	2	1634684-1820624	2	0	0.1919 (0.1862-0.1976)	0.052 (0.035-0.0691)	0.3739 (0.3558-0.3919)	0.1498 (0.1319-0.1677)	0.703	0.983	0.484	0.902	1	1	1	1		1634684
NM_001009993.2	FAM168B	2	1821136-1862267	1	0	0.1088 (0.1088-0.1088)	0.0043 (0.0043-0.0043)	0.1875 (0.1875-0.1875)	0.1347 (0.1347-0.1347)	0.933	0.997	0.93	0.943	1	0.956	1	1		1821136
NM_001100623.1	PLEKHB2	2	1875776-1925337	2	0	0.057 (0.017-0.097)	0.1073 (0.0272-0.1875)	0.0108 (0.0001-0.0215)	0.0529 (0.0238-0.0819)	0.986	0.918	0.998	0.996	1	1	0.925	0.987		1875776
NM_017958.2	PLEKHB2	2	1875776-1925337	2	0	0.057 (0.017-0.097)	0.1073 (0.0272-0.1875)	0.0108 (0.0001-0.0215)	0.0529 (0.0238-0.0819)	0.986	0.918	0.998	0.996	1	1	0.925	0.987		1875776
NM_015818.1	HS6ST1	2	4193720-4233757	1	0	0.0955 (0.0955-0.0955)	0.0008 (0.0008-0.0008)	0.1538 (0.1538-0.1538)	0.132 (0.132-0.132)	0.939	0.997	0.963	0.943	1	0.927	1	1		4193720
NM_004807.2	HS6ST1	2	4193961-4233754	1	0	0.0955 (0.0955-0.0955)	0.0008 (0.0008-0.0008)	0.1538 (0.1538-0.1538)	0.132 (0.132-0.132)	0.939	0.997	0.963	0.943	1	0.927	1	1		4193961
NM_001025777.1	UGCGL1	2	4306725-4414637	2	0	0.1638 (0.075-0.2526)	0.1194 (0.1147-0.1241)	0.3078 (0.1104-0.5052)	0.0643 (0-0.1285)	0.79	0.895	0.686	0.996	1	1	1	0.987		4306725
NM_020120.2	UGCGL1	2	4306725-4414531	2	0	0.1638 (0.075-0.2526)	0.1194 (0.1147-0.1241)	0.3078 (0.1104-0.5052)	0.0643 (0-0.1285)	0.79	0.895	0.686	0.996	1	1	1	0.987		4306725
NM_198899.1	UGCGL1	2	4307406-4414617	2	0	0.1638 (0.075-0.2526)	0.1194 (0.1147-0.1241)	0.3078 (0.1104-0.5052)	0.0643 (0-0.1285)	0.79	0.895	0.686	0.996	1	1	1	0.987		4307406
NM_172965.2	SAP130	2	4460399-4557198	2	0	0.0995 (0.0871-0.1119)	0.0728 (0.0669-0.0786)	0.0299 (0.0238-0.036)	0.1958 (0.1705-0.221)	0.937	0.96	0.998	0.826	1	1	0.989	1		4460399
NM_024545.2	SAP130	2	4461710-4557200	2	0	0.0995 (0.0871-0.1119)	0.0728 (0.0669-0.0786)	0.0299 (0.0238-0.036)	0.1958 (0.1705-0.221)	0.937	0.96	0.998	0.826	1	1	0.989	1		4461710
NM_153515.3	AMMECR1L	2	4627002-4645643	1	0	0.1315 (0.1315-0.1315)	0.0214 (0.0214-0.0214)	0.1243 (0.1243-0.1243)	0.2488 (0.2488-0.2488)	0.911	0.994	0.966	0.818	1	0.999	1	1		4627002
NM_031445.2	AMMECR1L	2	4628314-4647027	1	0	0.1315 (0.1315-0.1315)	0.0214 (0.0214-0.0214)	0.1243 (0.1243-0.1243)	0.2488 (0.2488-0.2488)	0.911	0.994	0.966	0.818	1	0.999	1	1		4628314
NM_004805.2	POLR2D	2	4649434-4661278	1	0	0.211 (0.211-0.211)	0.4181 (0.4181-0.4181)	0.0726 (0.0726-0.0726)	0.1422 (0.1422-0.1422)	0.787	0.746	0.98	0.94	1	1	1	1		4649434
NM_027002.3	POLR2D	2	4649446-4660979	1	0	0.211 (0.211-0.211)	0.4181 (0.4181-0.4181)	0.0726 (0.0726-0.0726)	0.1422 (0.1422-0.1422)	0.787	0.746	0.98	0.94	1	1	1	1		4649446
NM_027101.2	POLR2D	2	4649463-4661044	1	0	0.211 (0.211-0.211)	0.4181 (0.4181-0.4181)	0.0726 (0.0726-0.0726)	0.1422 (0.1422-0.1422)	0.787	0.746	0.98	0.94	1	1	1	1		4649463
NM_001006622.1	WDR33	2	4729967-4783224	1	0	0.2107 (0.2107-0.2107)	0.2938 (0.2938-0.2938)	0.0015 (0.0015-0.0015)	0.3368 (0.3368-0.3368)	0.787	0.823	0.998	0.709	1	1	0.887	1		4729967
NM_001006623.1	WDR33	2	4729967-4812109	1	0	0.2107 (0.2107-0.2107)	0.2938 (0.2938-0.2938)	0.0015 (0.0015-0.0015)	0.3368 (0.3368-0.3368)	0.787	0.823	0.998	0.709	1	1	0.887	1		4729967
NM_018383.3	WDR33	2	4729967-4856000	1	0	0.2107 (0.2107-0.2107)	0.2938 (0.2938-0.2938)	0.0015 (0.0015-0.0015)	0.3368 (0.3368-0.3368)	0.787	0.823	0.998	0.709	1	1	0.887	1		4729967
NM_001080527.1	MYO7B	2	4954141-5056753	3	0	0.0472 (0.0198-0.0697)	0.013 (0.0016-0.0277)	0.0761 (0.0315-0.1303)	0.0525 (0.0001-0.0883)	0.997	0.997	0.98	0.996	0.997	0.927	1	0.976		4954141
NM_032394.2	MYO7B	2	4954142-5056813	3	0	0.0472 (0.0198-0.0697)	0.013 (0.0016-0.0277)	0.0761 (0.0315-0.1303)	0.0525 (0.0001-0.0883)	0.997	0.997	0.98	0.996	0.997	0.927	1	0.976		4954142
NM_173441.3	IWS1	2	5078310-5126235	2	0	0.1143 (0.0299-0.1987)	0.1198 (0.0554-0.1842)	0.0326 (0.0309-0.0343)	0.1906 (0.0035-0.3776)	0.914	0.895	0.998	0.838	1	1	0.999	1		5078310
NM_017969.1	IWS1	2	5078360-5124269	2	0	0.1143 (0.0299-0.1987)	0.1198 (0.0554-0.1842)	0.0326 (0.0309-0.0343)	0.1906 (0.0035-0.3776)	0.914	0.895	0.998	0.838	1	1	0.999	1		5078360
NM_017475.2	RRAGC	2	5154435-5157102	1	0	0.0259 (0.0259-0.0259)	0.0142 (0.0142-0.0142)	0.0118 (0.0118-0.0118)	0.0517 (0.0517-0.0517)	0.998	0.997	0.998	0.996	0.997	0.99	0.978	0.987		5154435
NM_000312.2	PROC	2	5175047-5185790	1	0	0.0489 (0.0489-0.0489)	0.0208 (0.0208-0.0208)	0.0283 (0.0283-0.0283)	0.0976 (0.0976-0.0976)	0.981	0.994	0.99	0.961	1	0.999	1	1		5175047
NM_001013849.1	PROC	2	5175066-5185792	1	0	0.0489 (0.0489-0.0489)	0.0208 (0.0208-0.0208)	0.0283 (0.0283-0.0283)	0.0976 (0.0976-0.0976)	0.981	0.994	0.99	0.961	1	0.999	1	1		5175066
NM_001042767.1	PROC	2	5175270-5184427	1	0	0.0489 (0.0489-0.0489)	0.0208 (0.0208-0.0208)	0.0283 (0.0283-0.0283)	0.0976 (0.0976-0.0976)	0.981	0.994	0.99	0.961	1	0.999	1	1		5175270
NM_001042768.1	PROC	2	5175270-5185815	1	0	0.0489 (0.0489-0.0489)	0.0208 (0.0208-0.0208)	0.0283 (0.0283-0.0283)	0.0976 (0.0976-0.0976)	0.981	0.994	0.99	0.961	1	0.999	1	1		5175270
NM_008934.2	PROC	2	5175270-5185815	1	0	0.0489 (0.0489-0.0489)	0.0208 (0.0208-0.0208)	0.0283 (0.0283-0.0283)	0.0976 (0.0976-0.0976)	0.981	0.994	0.99	0.961	1	0.999	1	1		5175270
NM_011946.3	MAP3K2	2	5223659-5315841	1	0	0.0777 (0.0777-0.0777)	0.0016 (0.0016-0.0016)	0.102 (0.102-0.102)	0.1294 (0.1294-0.1294)	0.953	0.997	0.968	0.943	1	0.929	1	1		5223659
NM_000122.1	ERCC3	2	5321869-5352242	1	0	0.0975 (0.0975-0.0975)	0.1948 (0.1948-0.1948)	0.044 (0.044-0.044)	0.0536 (0.0536-0.0536)	0.939	0.862	0.98	0.996	1	1	1	0.992		5321869
NM_133658.1	ERCC3	2	5321901-5352192	1	0	0.0975 (0.0975-0.0975)	0.1948 (0.1948-0.1948)	0.044 (0.044-0.044)	0.0536 (0.0536-0.0536)	0.939	0.862	0.98	0.996	1	1	1	0.992		5321901
NM_004305.2	BIN1	2	5595560-5652834	2	0	0.02 (0.017-0.0229)	0.0152 (0.0116-0.0189)	0.0211 (0.0114-0.0307)	0.0236 (0.0014-0.0458)	1	0.997	0.998	0.996	0.927	0.956	0.958	0.93		5595560
NM_139343.1	BIN1	2	5595560-5652834	2	0	0.02 (0.017-0.0229)	0.0152 (0.0116-0.0189)	0.0211 (0.0114-0.0307)	0.0236 (0.0014-0.0458)	1	0.997	0.998	0.996	0.927	0.956	0.958	0.93		5595560
NM_139344.1	BIN1	2	5595560-5652834	2	0	0.02 (0.017-0.0229)	0.0152 (0.0116-0.0189)	0.0211 (0.0114-0.0307)	0.0236 (0.0014-0.0458)	1	0.997	0.998	0.996	0.927	0.956	0.958	0.93		5595560
NM_139345.1	BIN1	2	5595560-5652834	2	0	0.02 (0.017-0.0229)	0.0152 (0.0116-0.0189)	0.0211 (0.0114-0.0307)	0.0236 (0.0014-0.0458)	1	0.997	0.998	0.996	0.927	0.956	0.958	0.93		5595560
NM_139346.1	BIN1	2	5595560-5652834	2	0	0.02 (0.017-0.0229)	0.0152 (0.0116-0.0189)	0.0211 (0.0114-0.0307)	0.0236 (0.0014-0.0458)	1	0.997	0.998	0.996	0.927	0.956	0.958	0.93		5595560
NM_139347.1	BIN1	2	5595560-5652834	2	0	0.02 (0.017-0.0229)	0.0152 (0.0116-0.0189)	0.0211 (0.0114-0.0307)	0.0236 (0.0014-0.0458)	1	0.997	0.998	0.996	0.927	0.956	0.958	0.93		5595560
NM_139348.1	BIN1	2	5595560-5652835	2	0	0.02 (0.017-0.0229)	0.0152 (0.0116-0.0189)	0.0211 (0.0114-0.0307)	0.0236 (0.0014-0.0458)	1	0.997	0.998	0.996	0.927	0.956	0.958	0.93		5595560
NM_139349.1	BIN1	2	5595560-5652834	2	0	0.02 (0.017-0.0229)	0.0152 (0.0116-0.0189)	0.0211 (0.0114-0.0307)	0.0236 (0.0014-0.0458)	1	0.997	0.998	0.996	0.927	0.956	0.958	0.93		5595560
NM_139350.1	BIN1	2	5595560-5652834	2	0	0.02 (0.017-0.0229)	0.0152 (0.0116-0.0189)	0.0211 (0.0114-0.0307)	0.0236 (0.0014-0.0458)	1	0.997	0.998	0.996	0.927	0.956	0.958	0.93		5595560
NM_139351.1	BIN1	2	5595560-5652834	2	0	0.02 (0.017-0.0229)	0.0152 (0.0116-0.0189)	0.0211 (0.0114-0.0307)	0.0236 (0.0014-0.0458)	1	0.997	0.998	0.996	0.927	0.956	0.958	0.93		5595560
NM_001083334.1	BIN1	2	5595723-5652836	2	0	0.02 (0.017-0.0229)	0.0152 (0.0116-0.0189)	0.0211 (0.0114-0.0307)	0.0236 (0.0014-0.0458)	1	0.997	0.998	0.996	0.927	0.956	0.958	0.93		5595723
NM_009668.2	BIN1	2	5595723-5652836	2	0	0.02 (0.017-0.0229)	0.0152 (0.0116-0.0189)	0.0211 (0.0114-0.0307)	0.0236 (0.0014-0.0458)	1	0.997	0.998	0.996	0.927	0.956	0.958	0.93		5595723
NM_005966.3	NAB1	2	5839515-5888799	1	0	0.0495 (0.0495-0.0495)	0.026 (0.026-0.026)	0.0991 (0.0991-0.0991)	0.0236 (0.0236-0.0236)	0.981	0.993	0.968	0.996	1	1	1	0.973		5839515
NM_008667.2	NAB1	2	5840044-5888630	1	0	0.0495 (0.0495-0.0495)	0.026 (0.026-0.026)	0.0991 (0.0991-0.0991)	0.0236 (0.0236-0.0236)	0.981	0.993	0.968	0.996	1	1	1	0.973		5840044
NM_017694.3	FLJ20160	2	6023979-6112963	4	0	0.0893 (0.0042-0.2874)	0.1061 (0.0005-0.4178)	0.0224 (0.0004-0.0428)	0.1395 (0.001-0.444)	0.939	0.905	0.998	0.872	1	1	0.916	1		6023979
NM_133829.2	FLJ20160	2	6023980-6113098	4	0	0.0893 (0.0042-0.2874)	0.1061 (0.0005-0.4178)	0.0224 (0.0004-0.0428)	0.1395 (0.001-0.444)	0.939	0.905	0.998	0.872	1	1	0.916	1		6023980
NM_178081.4	FLJ20160	2	6027454-6113098	4	0	0.0893 (0.0042-0.2874)	0.1061 (0.0005-0.4178)	0.0224 (0.0004-0.0428)	0.1395 (0.001-0.444)	0.939	0.905	0.998	0.872	1	1	0.916	1		6027454
NM_014362.2	HIBCH	2	6192050-6348842	1	0	0.0761 (0.0761-0.0761)	0.1284 (0.1284-0.1284)	0.0021 (0.0021-0.0021)	0.0979 (0.0979-0.0979)	0.953	0.895	0.998	0.964	1	1	0.916	1		6192050
NM_198047.1	HIBCH	2	6192050-6348842	1	0	0.0761 (0.0761-0.0761)	0.1284 (0.1284-0.1284)	0.0021 (0.0021-0.0021)	0.0979 (0.0979-0.0979)	0.953	0.895	0.998	0.964	1	1	0.916	1		6192050
NM_146108.1	HIBCH	2	6192072-6348819	1	0	0.0761 (0.0761-0.0761)	0.1284 (0.1284-0.1284)	0.0021 (0.0021-0.0021)	0.0979 (0.0979-0.0979)	0.953	0.895	0.998	0.964	1	1	0.916	1		6192072
NM_001042519.1	MGC13057	2	6351009-6391268	2	0	0.0329 (0.0025-0.0633)	0.0542 (0.0046-0.1037)	0.0428 (0.0003-0.0852)	0.0017 (0.0009-0.0025)	0.998	0.976	0.991	0.996	0.991	1	1	0.792		6351009
NM_001042521.1	MGC13057	2	6351009-6428002	2	0	0.0329 (0.0025-0.0633)	0.0542 (0.0046-0.1037)	0.0428 (0.0003-0.0852)	0.0017 (0.0009-0.0025)	0.998	0.976	0.991	0.996	0.991	1	1	0.792		6351009
NM_032321.2	MGC13057	2	6351009-6391175	2	0	0.0329 (0.0025-0.0633)	0.0542 (0.0046-0.1037)	0.0428 (0.0003-0.0852)	0.0017 (0.0009-0.0025)	0.998	0.976	0.991	0.996	0.991	1	1	0.792		6351009
NM_144953.2	MGC13057	2	6354135-6391287	2	0	0.0329 (0.0025-0.0633)	0.0542 (0.0046-0.1037)	0.0428 (0.0003-0.0852)	0.0017 (0.0009-0.0025)	0.998	0.976	0.991	0.996	0.991	1	1	0.792		6354135
NM_007737.2	COL5A2	2	7534009-7723855	2	0	0.0574 (0.0284-0.0864)	0.0948 (0.0396-0.15)	0.0021 (0.0002-0.0039)	0.0753 (0.0453-0.1053)	0.986	0.931	0.998	0.996	1	1	0.732	0.995		7534009
NM_000393.3	COL5A2	2	7534111-7724174	2	0	0.0574 (0.0284-0.0864)	0.0948 (0.0396-0.15)	0.0021 (0.0002-0.0039)	0.0753 (0.0453-0.1053)	0.986	0.931	0.998	0.996	1	1	0.732	0.995		7534111
NM_000090.3	COL3A1	2	7740060-7779736	1	0	0.0232 (0.0232-0.0232)	0.0413 (0.0413-0.0413)	0.0016 (0.0016-0.0016)	0.0268 (0.0268-0.0268)	0.998	0.975	0.998	0.996	0.995	1	0.887	0.976		7740060
NM_009930.1	COL3A1	2	7740732-7779721	1	0	0.0232 (0.0232-0.0232)	0.0413 (0.0413-0.0413)	0.0016 (0.0016-0.0016)	0.0268 (0.0268-0.0268)	0.998	0.975	0.998	0.996	0.995	1	0.887	0.976		7740732
NM_016315.2	GULP1	2	8274736-8608624	5	0	0.0692 (0.018-0.1814)	0.0713 (0.0053-0.2675)	0.0966 (0.0354-0.2767)	0.0396 (0.0001-0.1815)	0.977	0.975	0.968	0.996	1	1	1	0.926		8274736
NM_028450.3	GULP1	2	8274739-8609369	5	0	0.0692 (0.018-0.1814)	0.0713 (0.0053-0.2675)	0.0966 (0.0354-0.2767)	0.0396 (0.0001-0.1815)	0.977	0.975	0.968	0.996	1	1	1	0.926		8274739
NM_001032281.2	TFPI	2	9335886-9420514	1	0	0.036 (0.036-0.036)	0.0433 (0.0433-0.0433)	0.063 (0.063-0.063)	0.0018 (0.0018-0.0018)	0.996	0.975	0.98	0.996	0.999	1	1	0.87		9335886
NM_006287.4	TFPI	2	9335886-9435507	2	0	0.0187 (0.0014-0.036)	0.022 (0.0008-0.0433)	0.0329 (0.0029-0.063)	0.0013 (0.0007-0.0018)	1	0.997	0.998	0.996	0.92	0.985	0.999	0.71		9335886
NM_001003243.1	TFPI	2	9336117-9433221	1	0	0.036 (0.036-0.036)	0.0433 (0.0433-0.0433)	0.063 (0.063-0.063)	0.0018 (0.0018-0.0018)	0.996	0.975	0.98	0.996	0.999	1	1	0.87		9336117
NM_011576.1	TFPI	2	9413323-9435498	1	0	0.0014 (0.0014-0.0014)	0.0008 (0.0008-0.0008)	0.0029 (0.0029-0.0029)	0.0007 (0.0007-0.0007)	1	0.997	0.998	0.996	0.682	0.922	0.929	0.87		9413323
NM_005795.4	CALCRL	2	9451212-9580623	5	0	0.064 (0.0013-0.1864)	0.0388 (0.0009-0.0907)	0.0673 (0.0019-0.3162)	0.0858 (0.0004-0.2372)	0.989	0.997	0.98	0.993	1	0.985	1	1		9451212
NM_018782.1	CALCRL	2	9528943-9580541	2	0	0.025 (0.0128-0.0372)	0.0483 (0.0242-0.0724)	0.0054 (0.0019-0.0089)	0.0214 (0.0124-0.0304)	1	0.989	0.998	0.996	0.971	1	0.817	0.927		9528943
NM_027964.2	ZSWIM2	2	10068820-10094116	1	0	0.012 (0.012-0.012)	0.0087 (0.0087-0.0087)	0.0236 (0.0236-0.0236)	0.0037 (0.0037-0.0037)	1	0.997	0.994	0.996	0.971	0.987	1	0.9		10068820
NM_182521.2	ZSWIM2	2	10068839-10101634	1	0	0.012 (0.012-0.012)	0.0087 (0.0087-0.0087)	0.0236 (0.0236-0.0236)	0.0037 (0.0037-0.0037)	1	0.997	0.994	0.996	0.971	0.987	1	0.9		10068839
NM_207482.2	FLJ44048	2	11025521-11056842	1	0	0.0047 (0.0047-0.0047)	0.0025 (0.0025-0.0025)	0.0022 (0.0022-0.0022)	0.0095 (0.0095-0.0095)	1	0.997	0.998	0.996	0.859	0.956	0.925	0.936		11025521
NM_175513.3	ZNF804A	2	11866826-12228486	8	0	0.1181 (0.0194-0.2681)	0.208 (0.0315-0.4554)	0.1018 (0.0002-0.3407)	0.0443 (0.0047-0.1549)	0.781	0.337	0.963	0.996	1	1	1	0.924		11866826
NM_194250.1	ZNF804A	2	11866835-12228931	8	0	0.1181 (0.0194-0.2681)	0.208 (0.0315-0.4554)	0.1018 (0.0002-0.3407)	0.0443 (0.0047-0.1549)	0.781	0.337	0.963	0.996	1	1	1	0.924		11866835
NM_013436.3	NCKAP1	2	13881657-13943059	2	0	0.0692 (0.0296-0.1089)	0.0536 (0.0056-0.1016)	0.0375 (0.0184-0.0566)	0.1165 (0.0265-0.2066)	0.969	0.977	0.994	0.943	1	1	0.999	1		13881657
NM_016965.2	NCKAP1	2	13881657-13943059	2	0	0.0692 (0.0296-0.1089)	0.0536 (0.0056-0.1016)	0.0375 (0.0184-0.0566)	0.1165 (0.0265-0.2066)	0.969	0.977	0.994	0.943	1	1	0.999	1		13881657
NM_205842.1	NCKAP1	2	13881657-13944109	2	0	0.0692 (0.0296-0.1089)	0.0536 (0.0056-0.1016)	0.0375 (0.0184-0.0566)	0.1165 (0.0265-0.2066)	0.969	0.977	0.994	0.943	1	1	0.999	1		13881657
NM_011356.4	FRZB	2	14081560-14118386	1	0	0.0027 (0.0027-0.0027)	0.0028 (0.0028-0.0028)	0.0051 (0.0051-0.0051)	0.0003 (0.0003-0.0003)	1	0.997	0.998	0.996	0.769	0.956	0.949	0.87		14081560
NM_001463.2	FRZB	2	14081981-14117856	1	0	0.0027 (0.0027-0.0027)	0.0028 (0.0028-0.0028)	0.0051 (0.0051-0.0051)	0.0003 (0.0003-0.0003)	1	0.997	0.998	0.996	0.769	0.956	0.949	0.87		14081981
NM_018981.1	DNAJC10	2	14181074-14230160	1	0	0.0012 (0.0012-0.0012)	0.0021 (0.0021-0.0021)	0.0001 (0.0001-0.0001)	0.0013 (0.0013-0.0013)	1	0.997	0.998	0.996	0.682	0.949	0.732	0.87		14181074
NM_024181.2	DNAJC10	2	14181082-14230429	1	0	0.0012 (0.0012-0.0012)	0.0021 (0.0021-0.0021)	0.0001 (0.0001-0.0001)	0.0013 (0.0013-0.0013)	1	0.997	0.998	0.996	0.682	0.949	0.732	0.87		14181082
NM_001003683.1	PDE1A	2	14485789-14879043	7	0	0.0538 (0.024-0.0976)	0.0283 (0.0006-0.0756)	0.0606 (0.0081-0.1368)	0.0726 (0.0011-0.1656)	0.998	0.997	0.99	0.996	0.997	0.927	1	0.987		14485789
NM_005019.3	PDE1A	2	14486002-14902123	7	0	0.0538 (0.024-0.0976)	0.0283 (0.0006-0.0756)	0.0606 (0.0081-0.1368)	0.0726 (0.0011-0.1656)	0.998	0.997	0.99	0.996	0.997	0.927	1	0.987		14486002
NM_016744.3	PDE1A	2	14486014-14904368	7	0	0.0538 (0.024-0.0976)	0.0283 (0.0006-0.0756)	0.0606 (0.0081-0.1368)	0.0726 (0.0011-0.1656)	0.998	0.997	0.99	0.996	0.997	0.927	1	0.987		14486014
NM_001003091.1	PDE1A	2	14573849-14899909	6	0	0.0466 (0.024-0.0862)	0.0329 (0.0007-0.0756)	0.0479 (0.0081-0.1302)	0.0589 (0.0011-0.1656)	0.999	0.997	0.998	0.996	0.985	0.956	0.992	0.973		14573849
NM_001009978.1	PDE1A	2	14796489-14879043	3	0	0.0524 (0.03-0.0862)	0.0484 (0.0009-0.0756)	0.0362 (0.0174-0.0526)	0.0725 (0.0011-0.1656)	0.996	0.994	0.998	0.996	0.999	1	0.987	0.99		14796489
NM_001009979.1	PDE1A	2	14796489-14879043	3	0	0.0524 (0.03-0.0862)	0.0484 (0.0009-0.0756)	0.0362 (0.0174-0.0526)	0.0725 (0.0011-0.1656)	0.996	0.994	0.998	0.996	0.999	1	0.987	0.99		14796489
NM_172420.3	PPP1R1C	2	14921157-15044217	1	0	0.1101 (0.1101-0.1101)	0.2152 (0.2152-0.2152)	0.029 (0.029-0.029)	0.0862 (0.0862-0.0862)	0.932	0.862	0.99	0.98	1	1	1	1		14921157
NM_001080545.1	PPP1R1C	2	14922526-15044104	1	0	0.1101 (0.1101-0.1101)	0.2152 (0.2152-0.2152)	0.029 (0.029-0.029)	0.0862 (0.0862-0.0862)	0.932	0.862	0.99	0.98	1	1	1	1		14922526
NM_006751.4	SSFA2	2	15103941-15140778	1	0	0.0254 (0.0254-0.0254)	0.0493 (0.0493-0.0493)	0.021 (0.021-0.021)	0.0059 (0.0059-0.0059)	0.998	0.975	0.994	0.996	0.997	1	0.999	0.924		15103941
NM_080558.3	SSFA2	2	15105684-15140666	1	0	0.0254 (0.0254-0.0254)	0.0493 (0.0493-0.0493)	0.021 (0.021-0.021)	0.0059 (0.0059-0.0059)	0.998	0.975	0.994	0.996	0.997	1	0.999	0.924		15105684
NM_001048176.1	CERKL	2	15395371-15559424	4	0	0.0778 (0.0394-0.1089)	0.0099 (0.0027-0.0302)	0.1141 (0.0703-0.1383)	0.1093 (0.0253-0.1851)	0.961	0.997	0.963	0.943	1	0.799	1	1		15395371
NM_201548.3	CERKL	2	15395455-15560670	4	0	0.0778 (0.0394-0.1089)	0.0099 (0.0027-0.0302)	0.1141 (0.0703-0.1383)	0.1093 (0.0253-0.1851)	0.961	0.997	0.963	0.943	1	0.799	1	1		15395455
NM_001030311.1	CERKL	2	15395472-15559314	4	0	0.0778 (0.0394-0.1089)	0.0099 (0.0027-0.0302)	0.1141 (0.0703-0.1383)	0.1093 (0.0253-0.1851)	0.961	0.997	0.963	0.943	1	0.799	1	1		15395472
NM_001030312.1	CERKL	2	15395472-15559314	4	0	0.0778 (0.0394-0.1089)	0.0099 (0.0027-0.0302)	0.1141 (0.0703-0.1383)	0.1093 (0.0253-0.1851)	0.961	0.997	0.963	0.943	1	0.799	1	1		15395472
NM_001030313.1	CERKL	2	15395472-15559314	4	0	0.0778 (0.0394-0.1089)	0.0099 (0.0027-0.0302)	0.1141 (0.0703-0.1383)	0.1093 (0.0253-0.1851)	0.961	0.997	0.963	0.943	1	0.799	1	1		15395472
NM_010576.3	ITGA4	2	15559047-15653753	1	0	0.046 (0.046-0.046)	0.0012 (0.0012-0.0012)	0.0773 (0.0773-0.0773)	0.0595 (0.0595-0.0595)	0.988	0.997	0.98	0.996	1	0.929	1	0.994		15559047
NM_000885.4	ITGA4	2	15559520-15654264	1	0	0.046 (0.046-0.046)	0.0012 (0.0012-0.0012)	0.0773 (0.0773-0.0773)	0.0595 (0.0595-0.0595)	0.988	0.997	0.98	0.996	1	0.929	1	0.994		15559520
NM_009454.2	UBE2E3	2	16129968-16218698	2	0	0.0445 (0.0215-0.0676)	0.0253 (0.0131-0.0375)	0.0776 (0.0258-0.1295)	0.0306 (0.0011-0.0601)	0.997	0.997	0.98	0.996	0.999	0.99	1	0.95		16129968
NM_006357.2	UBE2E3	2	16129970-16218695	2	0	0.0445 (0.0215-0.0676)	0.0253 (0.0131-0.0375)	0.0776 (0.0258-0.1295)	0.0306 (0.0011-0.0601)	0.997	0.997	0.98	0.996	0.999	0.99	1	0.95		16129970
NM_182678.1	UBE2E3	2	16129970-16218695	2	0	0.0445 (0.0215-0.0676)	0.0253 (0.0131-0.0375)	0.0776 (0.0258-0.1295)	0.0306 (0.0011-0.0601)	0.997	0.997	0.98	0.996	0.999	0.99	1	0.95		16129970
NM_152520.4	ZNF385B	2	17539153-18045533	7	0	0.0448 (0.0079-0.1178)	0.0632 (0.0034-0.2179)	0.0232 (0.0007-0.0448)	0.048 (0.0003-0.1214)	1	0.987	0.998	0.996	0.971	1	0.817	0.936		17539153
NM_178723.6	ZNF385B	2	17539274-18045525	7	0	0.0448 (0.0079-0.1178)	0.0632 (0.0034-0.2179)	0.0232 (0.0007-0.0448)	0.048 (0.0003-0.1214)	1	0.987	0.998	0.996	0.971	1	0.817	0.936		17539274
NM_001113397.1	ZNF385B	2	17685308-18045533	6	0	0.0453 (0.0079-0.1178)	0.0669 (0.0034-0.2179)	0.0261 (0.0007-0.0448)	0.0428 (0.0003-0.1214)	1	0.975	0.998	0.996	0.979	1	0.863	0.927		17685308
NM_001113399.1	ZNF385B	2	17685416-18045525	6	0	0.0453 (0.0079-0.1178)	0.0669 (0.0034-0.2179)	0.0261 (0.0007-0.0448)	0.0428 (0.0003-0.1214)	1	0.975	0.998	0.996	0.979	1	0.863	0.927		17685416
NM_001113400.1	ZNF385B	2	17906296-18045525	4	0	0.0441 (0.0079-0.1178)	0.0713 (0.0034-0.2179)	0.0281 (0.014-0.0448)	0.0329 (0.0003-0.1214)	0.998	0.975	0.998	0.996	0.991	1	0.94	0.924		17906296
NM_001113398.1	ZNF385B	2	17906335-18045533	4	0	0.0441 (0.0079-0.1178)	0.0713 (0.0034-0.2179)	0.0281 (0.014-0.0448)	0.0329 (0.0003-0.1214)	0.998	0.975	0.998	0.996	0.991	1	0.94	0.924		17906335
NM_178123.4	SESTD1	2	18139319-18288830	4	0	0.0921 (0.0534-0.1224)	0.0348 (0.0043-0.0555)	0.0891 (0.0671-0.0996)	0.1526 (0.0072-0.2447)	0.939	0.997	0.978	0.841	1	0.985	1	1		18139319
NM_175465.4	SESTD1	2	18139395-18280126	4	0	0.0921 (0.0534-0.1224)	0.0348 (0.0043-0.0555)	0.0891 (0.0671-0.0996)	0.1526 (0.0072-0.2447)	0.939	0.997	0.978	0.841	1	0.985	1	1		18139395
NM_001025576.2	2610301F02RIK	2	18314865-18524764	4	0	0.0641 (0.0197-0.1618)	0.0472 (0.0193-0.0956)	0.0574 (0.0007-0.1666)	0.0877 (0.0088-0.2994)	0.981	0.997	0.987	0.993	1	0.999	1	1		18314865
NM_173648.2	CCDC141	2	18512183-18568184	1	0	0.0117 (0.0117-0.0117)	0.0206 (0.0206-0.0206)	0.0136 (0.0136-0.0136)	0.0007 (0.0007-0.0007)	1	0.994	0.998	0.996	0.971	0.999	0.987	0.87		18512183
NM_003319.3	TTN	2	18611726-18888372	8	0	0.0379 (0.0003-0.1009)	0.0626 (0.0005-0.1993)	0.0154 (0-0.0569)	0.0356 (0.0004-0.1092)	1	0.99	0.998	0.996	0.87	1	0.641	0.87		18611726
NM_011652.3	TTN	2	18611726-18888370	8	0	0.0379 (0.0003-0.1009)	0.0626 (0.0005-0.1993)	0.0154 (0-0.0569)	0.0356 (0.0004-0.1092)	1	0.99	0.998	0.996	0.87	1	0.641	0.87		18611726
NM_028004.2	TTN	2	18611726-18888370	8	0	0.0379 (0.0003-0.1009)	0.0626 (0.0005-0.1993)	0.0154 (0-0.0569)	0.0356 (0.0004-0.1092)	1	0.99	0.998	0.996	0.87	1	0.641	0.87		18611726
NM_133378.3	TTN	2	18611726-18888372	8	0	0.0379 (0.0003-0.1009)	0.0626 (0.0005-0.1993)	0.0154 (0-0.0569)	0.0356 (0.0004-0.1092)	1	0.99	0.998	0.996	0.87	1	0.641	0.87		18611726
NM_133379.2	TTN	2	18611726-18675518	2	0	0.0446 (0.0003-0.089)	0.0772 (0.0005-0.1539)	0.0019 (0-0.0038)	0.0548 (0.0004-0.1092)	0.997	0.959	0.998	0.996	0.999	1	0.732	0.987		18611726
NM_133432.2	TTN	2	18611726-18888372	8	0	0.0379 (0.0003-0.1009)	0.0626 (0.0005-0.1993)	0.0154 (0-0.0569)	0.0356 (0.0004-0.1092)	1	0.99	0.998	0.996	0.87	1	0.641	0.87		18611726
NM_133437.2	TTN	2	18611726-18888372	8	0	0.0379 (0.0003-0.1009)	0.0626 (0.0005-0.1993)	0.0154 (0-0.0569)	0.0356 (0.0004-0.1092)	1	0.99	0.998	0.996	0.87	1	0.641	0.87		18611726
NM_019091.3	PLEKHA3	2	18939389-18966957	1	0	0.0249 (0.0249-0.0249)	0.0491 (0.0491-0.0491)	0.0179 (0.0179-0.0179)	0.0077 (0.0077-0.0077)	0.998	0.975	0.998	0.996	0.997	1	0.999	0.928		18939389
NM_031256.2	PLEKHA3	2	18939563-18966947	1	0	0.0249 (0.0249-0.0249)	0.0491 (0.0491-0.0491)	0.0179 (0.0179-0.0179)	0.0077 (0.0077-0.0077)	0.998	0.975	0.998	0.996	0.997	1	0.999	0.928		18939563
NM_145525.2	OSBPL6	2	19029479-19263373	4	0	0.1535 (0.0008-0.3065)	0.0156 (0.0009-0.0355)	0.2416 (0.0015-0.4952)	0.2033 (0.0001-0.4212)	0.703	0.997	0.627	0.695	1	0.899	1	1		19029479
NM_032523.2	OSBPL6	2	19033390-19163942	2	0	0.1537 (0.0008-0.3065)	0.002 (0.0009-0.003)	0.2484 (0.0015-0.4952)	0.2106 (0.0001-0.4212)	0.819	0.997	0.72	0.786	1	0.799	1	1		19033390
NM_145739.1	OSBPL6	2	19033390-19105305	1	0	0.0008 (0.0008-0.0008)	0.0009 (0.0009-0.0009)	0.0015 (0.0015-0.0015)	0.0001 (0.0001-0.0001)	1	0.997	0.998	0.996	0.682	0.927	0.887	0.792		19033390
NM_001077197.1	PDE11A	2	19350355-19825792	6	0	0.1246 (0.034-0.2226)	0.1096 (0.0002-0.2524)	0.1361 (0.0003-0.3803)	0.128 (0.0283-0.3988)	0.787	0.884	0.857	0.872	1	1	1	1		19350355
NM_016953.3	PDE11A	2	19392781-19825792	6	0	0.1246 (0.034-0.2226)	0.1096 (0.0002-0.2524)	0.1361 (0.0003-0.3803)	0.128 (0.0283-0.3988)	0.787	0.884	0.857	0.872	1	1	1	1		19392781
NM_001081033.1	PDE11A	2	19393042-19820336	6	0	0.1246 (0.034-0.2226)	0.1096 (0.0002-0.2524)	0.1361 (0.0003-0.3803)	0.128 (0.0283-0.3988)	0.787	0.884	0.857	0.872	1	1	1	1		19393042
NM_001077358.1	PDE11A	2	19552386-19820344	4	0	0.1495 (0.0838-0.2226)	0.1451 (0.0002-0.2524)	0.1321 (0.0003-0.3803)	0.1714 (0.0283-0.3988)	0.713	0.862	0.931	0.78	1	1	1	1		19552386
NM_001077196.1	PDE11A	2	19571168-19825792	3	0	0.1251 (0.0838-0.2033)	0.1093 (0.0002-0.2012)	0.1705 (0.0003-0.3803)	0.0956 (0.0283-0.1384)	0.85	0.907	0.851	0.978	1	1	1	1		19571168
NM_152275.3	TTC30A	2	19829690-19838043	1	0	0.0625 (0.0625-0.0625)	0.108 (0.108-0.108)	0.0767 (0.0767-0.0767)	0.0027 (0.0027-0.0027)	0.968	0.918	0.98	0.996	1	1	1	0.88		19829690
NM_003659.3	AGPS	2	19908235-20048183	3	0	0.0108 (0.0027-0.017)	0.0191 (0.0001-0.0323)	0.0036 (0.0028-0.0045)	0.0096 (0.0046-0.016)	1	0.997	0.998	0.996	0.68	0.956	0.641	0.87		19908235
NM_172666.2	AGPS	2	19910022-20048235	3	0	0.0108 (0.0027-0.017)	0.0191 (0.0001-0.0323)	0.0036 (0.0028-0.0045)	0.0096 (0.0046-0.016)	1	0.997	0.998	0.996	0.68	0.956	0.641	0.87		19910022
NM_016804.3	MTX2	2	21232176-21307465	2	0	0.0982 (0.0554-0.141)	0.0679 (0.0165-0.1193)	0.036 (0.0312-0.0408)	0.1908 (0.1091-0.2725)	0.939	0.969	0.994	0.834	1	1	0.999	1		21232176
NM_001006635.1	MTX2	2	21232265-21307526	2	0	0.0982 (0.0554-0.141)	0.0679 (0.0165-0.1193)	0.036 (0.0312-0.0408)	0.1908 (0.1091-0.2725)	0.939	0.969	0.994	0.834	1	1	0.999	1		21232265
NM_006554.3	MTX2	2	21232265-21307526	2	0	0.0982 (0.0554-0.141)	0.0679 (0.0165-0.1193)	0.036 (0.0312-0.0408)	0.1908 (0.1091-0.2725)	0.939	0.969	0.994	0.834	1	1	0.999	1		21232265
NM_024501.1	HOXD1	2	21387689-21389964	1	0	0.0634 (0.0634-0.0634)	0.1258 (0.1258-0.1258)	0.0224 (0.0224-0.0224)	0.0419 (0.0419-0.0419)	0.968	0.895	0.994	0.996	1	1	0.999	0.987		21387689
NM_010467.2	HOXD1	2	21387690-21389908	1	0	0.0634 (0.0634-0.0634)	0.1258 (0.1258-0.1258)	0.0224 (0.0224-0.0224)	0.0419 (0.0419-0.0419)	0.968	0.895	0.994	0.996	1	1	0.999	0.987		21387690
NM_001080458.1	EVX2	2	21492707-21496885	1	0	0.0376 (0.0376-0.0376)	0.04 (0.04-0.04)	0.0039 (0.0039-0.0039)	0.0689 (0.0689-0.0689)	0.996	0.975	0.998	0.994	1	1	0.937	1		21492707
NM_007967.2	EVX2	2	21492893-21496885	1	0	0.0376 (0.0376-0.0376)	0.04 (0.04-0.04)	0.0039 (0.0039-0.0039)	0.0689 (0.0689-0.0689)	0.996	0.975	0.998	0.994	1	1	0.937	1		21492893
NM_001110209.1	KIAA1715	2	21565226-21666314	2	0	0.0407 (0.0155-0.066)	0.0335 (0.0299-0.0372)	0.0162 (0.0034-0.029)	0.0725 (0.0132-0.1317)	0.997	0.997	0.998	0.996	0.997	0.998	0.941	0.994		21565226
NM_027133.3	KIAA1715	2	21565226-21666314	2	0	0.0407 (0.0155-0.066)	0.0335 (0.0299-0.0372)	0.0162 (0.0034-0.029)	0.0725 (0.0132-0.1317)	0.997	0.997	0.998	0.996	0.997	0.998	0.941	0.994		21565226
NM_030650.1	KIAA1715	2	21565227-21661025	2	0	0.0407 (0.0155-0.066)	0.0335 (0.0299-0.0372)	0.0162 (0.0034-0.029)	0.0725 (0.0132-0.1317)	0.997	0.997	0.998	0.996	0.997	0.998	0.941	0.994		21565227
NM_001025093.1	ATF2	2	22373645-22458938	3	0	0.0686 (0.0404-0.0888)	0.0977 (0.0367-0.1764)	0.0791 (0.0271-0.1531)	0.0289 (0.014-0.0399)	0.977	0.924	0.98	0.996	1	1	1	0.926		22373645
NM_009715.2	ATF2	2	22373645-22458938	3	0	0.0686 (0.0404-0.0888)	0.0977 (0.0367-0.1764)	0.0791 (0.0271-0.1531)	0.0289 (0.014-0.0399)	0.977	0.924	0.98	0.996	1	1	1	0.926		22373645
NM_001880.2	ATF2	2	22373679-22456964	3	0	0.0686 (0.0404-0.0888)	0.0977 (0.0367-0.1764)	0.0791 (0.0271-0.1531)	0.0289 (0.014-0.0399)	0.977	0.924	0.98	0.996	1	1	1	0.926		22373679
NM_001025201.1	CHN1	2	22507493-22683691	3	0	0.0626 (0.0303-0.1097)	0.0132 (0.0091-0.0205)	0.0915 (0.0599-0.1221)	0.0832 (0.0103-0.1979)	0.981	0.997	0.978	0.995	1	0.927	1	1		22507493
NM_001822.3	CHN1	2	22507493-22683691	3	0	0.0626 (0.0303-0.1097)	0.0132 (0.0091-0.0205)	0.0915 (0.0599-0.1221)	0.0832 (0.0103-0.1979)	0.981	0.997	0.978	0.995	1	0.927	1	1		22507493
NM_001113246.1	CHN1	2	22507871-22683653	3	0	0.0626 (0.0303-0.1097)	0.0132 (0.0091-0.0205)	0.0915 (0.0599-0.1221)	0.0832 (0.0103-0.1979)	0.981	0.997	0.978	0.995	1	0.927	1	1		22507871
NM_000079.2	CHRNA1	2	22722676-22740543	1	0	0.0955 (0.0955-0.0955)	0.0467 (0.0467-0.0467)	0.191 (0.191-0.191)	0.0488 (0.0488-0.0488)	0.939	0.975	0.921	0.996	1	1	1	0.987		22722676
NM_001039523.1	CHRNA1	2	22722676-22740543	1	0	0.0955 (0.0955-0.0955)	0.0467 (0.0467-0.0467)	0.191 (0.191-0.191)	0.0488 (0.0488-0.0488)	0.939	0.975	0.921	0.996	1	1	1	0.987		22722676
NM_007389.4	CHRNA1	2	22722703-22741285	1	0	0.0955 (0.0955-0.0955)	0.0467 (0.0467-0.0467)	0.191 (0.191-0.191)	0.0488 (0.0488-0.0488)	0.939	0.975	0.921	0.996	1	1	1	0.987		22722703
NM_001003144.1	CHRNA1	2	22722716-22740070	1	0	0.0955 (0.0955-0.0955)	0.0467 (0.0467-0.0467)	0.191 (0.191-0.191)	0.0488 (0.0488-0.0488)	0.939	0.975	0.921	0.996	1	1	1	0.987		22722716
NM_001077269.1	WIPF1	2	22768414-22897441	2	0	0.0532 (0.0498-0.0565)	0.0389 (0.0292-0.0487)	0.0605 (0.0274-0.0936)	0.0602 (0.0073-0.1131)	0.992	0.994	0.98	0.996	1	0.999	1	0.987		22768414
NM_153138.3	WIPF1	2	22768457-22897444	2	0	0.0532 (0.0498-0.0565)	0.0389 (0.0292-0.0487)	0.0605 (0.0274-0.0936)	0.0602 (0.0073-0.1131)	0.992	0.994	0.98	0.996	1	0.999	1	0.987		22768457
NM_003387.4	WIPF1	2	22817581-22897441	1	0	0.0498 (0.0498-0.0498)	0.0487 (0.0487-0.0487)	0.0936 (0.0936-0.0936)	0.0073 (0.0073-0.0073)	0.981	0.975	0.973	0.996	1	1	1	0.926		22817581
NM_001033045.2	GPR155	2	22969529-23010389	2	0	0.0213 (0.0074-0.0352)	0.0282 (0.0146-0.0418)	0.0022 (0.0019-0.0024)	0.0335 (0.0052-0.0617)	1	0.997	0.998	0.996	0.944	0.99	0.732	0.958		22969529
NM_152529.5	GPR155	2	22969529-23010389	2	0	0.0213 (0.0074-0.0352)	0.0282 (0.0146-0.0418)	0.0022 (0.0019-0.0024)	0.0335 (0.0052-0.0617)	1	0.997	0.998	0.996	0.944	0.99	0.732	0.958		22969529
NM_001080707.1	GPR155	2	22969588-23001909	1	0	0.0074 (0.0074-0.0074)	0.0146 (0.0146-0.0146)	0.0024 (0.0024-0.0024)	0.0052 (0.0052-0.0052)	1	0.997	0.998	0.996	0.922	0.99	0.926	0.918		22969588
NM_025854.3	CIR	2	23046628-23087710	1	0	0.0544 (0.0544-0.0544)	0.0181 (0.0181-0.0181)	0.1076 (0.1076-0.1076)	0.0375 (0.0375-0.0375)	0.977	0.997	0.968	0.996	1	0.998	1	0.987		23046628
NM_004882.3	CIR	2	23046639-23087595	1	0	0.0544 (0.0544-0.0544)	0.0181 (0.0181-0.0181)	0.1076 (0.1076-0.1076)	0.0375 (0.0375-0.0375)	0.977	0.997	0.968	0.996	1	0.998	1	0.987		23046639
NM_001011708.1	OLA1	2	23229725-23396852	3	0	0.1714 (0.0927-0.2434)	0.1436 (0.1052-0.2056)	0.0408 (0.0069-0.0615)	0.3299 (0.166-0.4705)	0.695	0.871	0.998	0.512	1	1	0.999	1		23229725
NM_013341.3	OLA1	2	23229725-23396852	3	0	0.1714 (0.0927-0.2434)	0.1436 (0.1052-0.2056)	0.0408 (0.0069-0.0615)	0.3299 (0.166-0.4705)	0.695	0.871	0.998	0.512	1	1	0.999	1		23229725
NM_025942.2	OLA1	2	23229736-23395323	3	0	0.1714 (0.0927-0.2434)	0.1436 (0.1052-0.2056)	0.0408 (0.0069-0.0615)	0.3299 (0.166-0.4705)	0.695	0.871	0.998	0.512	1	1	0.999	1		23229736
NM_031942.4	CDCA7	2	24109626-24122921	1	0	0.0062 (0.0062-0.0062)	0.0033 (0.0033-0.0033)	0.0029 (0.0029-0.0029)	0.0124 (0.0124-0.0124)	1	0.997	0.998	0.996	0.901	0.956	0.929	0.941		24109626
NM_145810.2	CDCA7	2	24109626-24122921	1	0	0.0062 (0.0062-0.0062)	0.0033 (0.0033-0.0033)	0.0029 (0.0029-0.0029)	0.0124 (0.0124-0.0124)	1	0.997	0.998	0.996	0.901	0.956	0.929	0.941		24109626
NM_025866.3	CDCA7	2	24109724-24122878	1	0	0.0062 (0.0062-0.0062)	0.0033 (0.0033-0.0033)	0.0029 (0.0029-0.0029)	0.0124 (0.0124-0.0124)	1	0.997	0.998	0.996	0.901	0.956	0.929	0.941		24109724
NM_016653.2	ZAK	2	24173815-24340642	3	0	0.0935 (0.004-0.1653)	0.063 (0.0002-0.1487)	0.037 (0.0071-0.0728)	0.1806 (0.0047-0.3161)	0.939	0.975	0.998	0.802	1	1	0.989	1		24173815
NM_023057.4	ZAK	2	24174308-24327489	3	0	0.0935 (0.004-0.1653)	0.063 (0.0002-0.1487)	0.037 (0.0071-0.0728)	0.1806 (0.0047-0.3161)	0.939	0.975	0.998	0.802	1	1	0.989	1		24174308
NM_133646.2	ZAK	2	24212780-24340642	3	0	0.0935 (0.004-0.1653)	0.063 (0.0002-0.1487)	0.037 (0.0071-0.0728)	0.1806 (0.0047-0.3161)	0.939	0.975	0.998	0.802	1	1	0.989	1		24212780
NM_178084.3	ZAK	2	24229846-24340593	3	0	0.0935 (0.004-0.1653)	0.063 (0.0002-0.1487)	0.037 (0.0071-0.0728)	0.1806 (0.0047-0.3161)	0.939	0.975	0.998	0.802	1	1	0.989	1		24229846
NM_001100397.1	RAPGEF4	2	24377169-24640450	5	0	0.0357 (0.0033-0.1162)	0.0647 (0.005-0.2164)	0.032 (0-0.1169)	0.0104 (0-0.0321)	1	0.976	0.998	0.996	0.927	1	0.939	0.71		24377169
NM_007023.3	RAPGEF4	2	24377169-24732527	6	0	0.0416 (0.0033-0.1162)	0.074 (0.005-0.2164)	0.0418 (0-0.1169)	0.0091 (0-0.0321)	1	0.973	0.998	0.999	0.971	1	0.966	0.692		24377169
NM_019688.1	RAPGEF4	2	24378313-24732350	6	0	0.0416 (0.0033-0.1162)	0.074 (0.005-0.2164)	0.0418 (0-0.1169)	0.0091 (0-0.0321)	1	0.973	0.998	0.999	0.971	1	0.966	0.692		24378313
NM_000210.2	ITGA6	2	24965832-25053426	2	0	0.0985 (0.0467-0.1503)	0.1216 (0.002-0.2413)	0.1329 (0.0574-0.2083)	0.0409 (0.0012-0.0806)	0.939	0.895	0.963	0.996	1	1	1	0.973		24965832
NM_001079818.1	ITGA6	2	24965832-25053426	2	0	0.0985 (0.0467-0.1503)	0.1216 (0.002-0.2413)	0.1329 (0.0574-0.2083)	0.0409 (0.0012-0.0806)	0.939	0.895	0.963	0.996	1	1	1	0.973		24965832
NM_008397.3	ITGA6	2	24965979-25051960	2	0	0.0985 (0.0467-0.1503)	0.1216 (0.002-0.2413)	0.1329 (0.0574-0.2083)	0.0409 (0.0012-0.0806)	0.939	0.895	0.963	0.996	1	1	1	0.973		24965979
NM_199227.1	MAP1D	2	25309250-25387418	3	0	0.0624 (0.0269-0.1119)	0.0467 (0.0079-0.0668)	0.0922 (0.0004-0.2232)	0.0482 (0.0199-0.0778)	0.981	0.994	0.978	0.996	1	0.999	1	0.973		25309250
NM_025633.3	MAP1D	2	25309548-25387356	3	0	0.0624 (0.0269-0.1119)	0.0467 (0.0079-0.0668)	0.0922 (0.0004-0.2232)	0.0482 (0.0199-0.0778)	0.981	0.994	0.978	0.996	1	0.999	1	0.973		25309548
NM_001033085.1	HAT1	2	25403437-25443458	1	0	0.0419 (0.0419-0.0419)	0.0329 (0.0329-0.0329)	0.011 (0.011-0.011)	0.0819 (0.0819-0.0819)	0.992	0.987	0.998	0.984	1	1	0.978	1		25403437
NM_003642.2	HAT1	2	25403437-25443458	1	0	0.0419 (0.0419-0.0419)	0.0329 (0.0329-0.0329)	0.011 (0.011-0.011)	0.0819 (0.0819-0.0819)	0.992	0.987	0.998	0.984	1	1	0.978	1		25403437
NM_026115.3	HAT1	2	25403464-25443442	1	0	0.0419 (0.0419-0.0419)	0.0329 (0.0329-0.0329)	0.011 (0.011-0.011)	0.0819 (0.0819-0.0819)	0.992	0.987	0.998	0.984	1	1	0.978	1		25403464
NM_172436.3	SLC25A12	2	25477181-25575772	3	0	0.0569 (0.0074-0.1146)	0.0372 (0.0077-0.0935)	0.062 (0.0118-0.1322)	0.0714 (0-0.2039)	0.993	0.997	0.98	0.996	1	0.99	1	0.987		25477181
NM_003705.2	SLC25A12	2	25477202-25575798	3	0	0.0569 (0.0074-0.1146)	0.0372 (0.0077-0.0935)	0.062 (0.0118-0.1322)	0.0714 (0-0.2039)	0.993	0.997	0.98	0.996	1	0.99	1	0.987		25477202
NM_010064.3	DYNC1I2	2	25605413-25658433	1	0	0.1955 (0.1955-0.1955)	0.0717 (0.0717-0.0717)	0.3884 (0.3884-0.3884)	0.1263 (0.1263-0.1263)	0.811	0.951	0.709	0.943	1	1	1	1		25605413
NM_001378.1	DYNC1I2	2	25605415-25658760	1	0	0.1955 (0.1955-0.1955)	0.0717 (0.0717-0.0717)	0.3884 (0.3884-0.3884)	0.1263 (0.1263-0.1263)	0.811	0.951	0.709	0.943	1	1	1	1		25605415
NM_001127383.1	CYBRD1	2	25750281-25785886	1	0	0.0107 (0.0107-0.0107)	0.0168 (0.0168-0.0168)	0.0000 (0.0000-0.0000)	0.0151 (0.0151-0.0151)	1	0.997	0.998	0.996	0.969	0.997	0.698	0.955		25750281
NM_024843.3	CYBRD1	2	25750281-25785886	1	0	0.0107 (0.0107-0.0107)	0.0168 (0.0168-0.0168)	0.0000 (0.0000-0.0000)	0.0151 (0.0151-0.0151)	1	0.997	0.998	0.996	0.969	0.997	0.698	0.955		25750281
NM_028593.2	CYBRD1	2	25750297-25785768	1	0	0.0107 (0.0107-0.0107)	0.0168 (0.0168-0.0168)	0.0000 (0.0000-0.0000)	0.0151 (0.0151-0.0151)	1	0.997	0.998	0.996	0.969	0.997	0.698	0.955		25750297
NM_172664.2	TLK1	2	26131533-26311663	4	0	0.0835 (0.0082-0.2464)	0.1457 (0.012-0.4187)	0.0989 (0.009-0.3128)	0.0059 (0-0.0153)	0.945	0.862	0.968	0.997	1	1	1	0.692		26131533
NM_012290.3	TLK1	2	26131669-26311765	4	0	0.0835 (0.0082-0.2464)	0.1457 (0.012-0.4187)	0.0989 (0.009-0.3128)	0.0059 (0-0.0153)	0.945	0.862	0.968	0.997	1	1	1	0.692		26131669
NM_000817.2	GAD1	2	26464790-26504060	1	0	0.0561 (0.0561-0.0561)	0.0106 (0.0106-0.0106)	0.1072 (0.1072-0.1072)	0.0503 (0.0503-0.0503)	0.977	0.997	0.968	0.996	1	0.99	1	0.987		26464790
NM_008077.4	GAD1	2	26464804-26503867	1	0	0.0561 (0.0561-0.0561)	0.0106 (0.0106-0.0106)	0.1072 (0.1072-0.1072)	0.0503 (0.0503-0.0503)	0.977	0.997	0.968	0.996	1	0.99	1	0.987		26464804
NM_001097543.1	GAD1	2	26466050-26502152	1	0	0.0561 (0.0561-0.0561)	0.0106 (0.0106-0.0106)	0.1072 (0.1072-0.1072)	0.0503 (0.0503-0.0503)	0.977	0.997	0.968	0.996	1	0.99	1	0.987		26466050
NM_025744.2	LOC285141	2	26523637-26556432	1	0	0.3263 (0.3263-0.3263)	0.3942 (0.3942-0.3942)	0.5688 (0.5688-0.5688)	0.0159 (0.0159-0.0159)	0.581	0.746	0.484	0.996	1	1	1	0.957		26523637
NM_177376.3	MYO3B	2	26641201-27069881	10	0	0.0532 (0.0119-0.1274)	0.0531 (0.0003-0.191)	0.0364 (0-0.1175)	0.0702 (0.013-0.2529)	0.999	0.997	0.998	0.996	0.991	0.99	0.908	0.987		26641201
NM_001083615.1	MYO3B	2	26641321-27030814	8	0	0.0456 (0.0119-0.0978)	0.0552 (0.0003-0.191)	0.0347 (0-0.1175)	0.0468 (0.013-0.1051)	1	0.997	0.998	0.996	0.971	0.999	0.926	0.926		26641321
NM_138995.2	MYO3B	2	26641321-27030814	8	0	0.0456 (0.0119-0.0978)	0.0552 (0.0003-0.191)	0.0347 (0-0.1175)	0.0468 (0.013-0.1051)	1	0.997	0.998	0.996	0.971	0.999	0.926	0.926		26641321
NM_001081548.2	UBR3	2	27105772-27310668	6	0	0.0368 (0.0034-0.0752)	0.0222 (0.0001-0.1162)	0.0474 (0.0025-0.1377)	0.0409 (0.0034-0.1036)	1	0.997	0.998	0.996	0.92	0.899	0.989	0.926		27105772
NM_177783.5	UBR3	2	27105772-27310668	6	0	0.0368 (0.0034-0.0752)	0.0222 (0.0001-0.1162)	0.0474 (0.0025-0.1377)	0.0409 (0.0034-0.1036)	1	0.997	0.998	0.996	0.92	0.899	0.989	0.926		27105772
NM_172070.3	UBR3	2	27105774-27310618	6	0	0.0368 (0.0034-0.0752)	0.0222 (0.0001-0.1162)	0.0474 (0.0025-0.1377)	0.0409 (0.0034-0.1036)	1	0.997	0.998	0.996	0.92	0.899	0.989	0.926		27105774
NM_029280.3	METTL5	2	27328120-27338438	1	0	0.0424 (0.0424-0.0424)	0.0067 (0.0067-0.0067)	0.0801 (0.0801-0.0801)	0.0404 (0.0404-0.0404)	0.992	0.997	0.978	0.996	1	0.975	1	0.987		27328120
NM_014168.2	METTL5	2	27328172-27338421	1	0	0.0424 (0.0424-0.0424)	0.0067 (0.0067-0.0067)	0.0801 (0.0801-0.0801)	0.0404 (0.0404-0.0404)	0.992	0.997	0.978	0.996	1	0.975	1	0.987		27328172
NM_001110145.1	SSB	2	27337866-27347396	1	0	0.0424 (0.0424-0.0424)	0.0067 (0.0067-0.0067)	0.0801 (0.0801-0.0801)	0.0404 (0.0404-0.0404)	0.992	0.997	0.978	0.996	1	0.975	1	0.987		27337866
NM_009278.4	SSB	2	27337866-27347396	1	0	0.0424 (0.0424-0.0424)	0.0067 (0.0067-0.0067)	0.0801 (0.0801-0.0801)	0.0404 (0.0404-0.0404)	0.992	0.997	0.978	0.996	1	0.975	1	0.987		27337866
NM_003142.3	SSB	2	27338118-27347336	1	0	0.0424 (0.0424-0.0424)	0.0067 (0.0067-0.0067)	0.0801 (0.0801-0.0801)	0.0404 (0.0404-0.0404)	0.992	0.997	0.978	0.996	1	0.975	1	0.987		27338118
NM_006063.2	KBTBD10	2	27528343-27544903	1	0	0.0119 (0.0119-0.0119)	0.0114 (0.0114-0.0114)	0.0224 (0.0224-0.0224)	0.0018 (0.0018-0.0018)	1	0.997	0.994	0.996	0.971	0.99	0.999	0.87		27528343
NM_001081087.1	KBTBD10	2	27528344-27544903	1	0	0.0119 (0.0119-0.0119)	0.0114 (0.0114-0.0114)	0.0224 (0.0224-0.0224)	0.0018 (0.0018-0.0018)	1	0.997	0.994	0.996	0.971	0.99	0.999	0.87		27528344
NM_004525.2	LRP2	2	27648280-27924747	4	0	0.1155 (0.0396-0.2327)	0.0728 (0.0005-0.2751)	0.089 (0.0133-0.211)	0.1846 (0.0258-0.4096)	0.863	0.971	0.978	0.761	1	1	1	1		27648280
NM_001081088.1	LRP2	2	27648321-27924749	4	0	0.1155 (0.0396-0.2327)	0.0728 (0.0005-0.2751)	0.089 (0.0133-0.211)	0.1846 (0.0258-0.4096)	0.863	0.971	0.978	0.761	1	1	1	1		27648321
NM_175512.2	DHRS9	2	27957064-27985774	1	0	0.0206 (0.0206-0.0206)	0.0083 (0.0083-0.0083)	0.0125 (0.0125-0.0125)	0.0411 (0.0411-0.0411)	0.998	0.997	0.998	0.996	0.991	0.985	0.982	0.987		27957064
NM_005771.3	DHRS9	2	27961797-27991696	1	0	0.0206 (0.0206-0.0206)	0.0083 (0.0083-0.0083)	0.0125 (0.0125-0.0125)	0.0411 (0.0411-0.0411)	0.998	0.997	0.998	0.996	0.991	0.985	0.982	0.987		27961797
NM_199204.1	DHRS9	2	27961797-27989048	1	0	0.0206 (0.0206-0.0206)	0.0083 (0.0083-0.0083)	0.0125 (0.0125-0.0125)	0.0411 (0.0411-0.0411)	0.998	0.997	0.998	0.996	0.991	0.985	0.982	0.987		27961797
NM_021022.3	ABCB11	2	28038472-28137199	2	0	0.1136 (0.0696-0.1576)	0.1711 (0.0399-0.3024)	0.0306 (0.03-0.0313)	0.139 (0.139-0.1391)	0.915	0.862	0.998	0.923	1	1	0.993	1		28038472
NM_003742.2	ABCB11	2	28038475-28137067	2	0	0.1136 (0.0696-0.1576)	0.1711 (0.0399-0.3024)	0.0306 (0.03-0.0313)	0.139 (0.139-0.1391)	0.915	0.862	0.998	0.923	1	1	0.993	1		28038475
NM_181547.2	NOSTRIN	2	28195212-28258223	2	0	0.0915 (0.0673-0.1157)	0.1251 (0.0191-0.2311)	0.092 (0.0521-0.132)	0.0573 (0.0508-0.0638)	0.941	0.895	0.978	0.996	1	1	1	0.987		28195212
NM_052946.2	NOSTRIN	2	28195354-28258232	2	0	0.0915 (0.0673-0.1157)	0.1251 (0.0191-0.2311)	0.092 (0.0521-0.132)	0.0573 (0.0508-0.0638)	0.941	0.895	0.978	0.996	1	1	1	0.987		28195354
NM_001039724.2	NOSTRIN	2	28195358-28258186	2	0	0.0915 (0.0673-0.1157)	0.1251 (0.0191-0.2311)	0.092 (0.0521-0.132)	0.0573 (0.0508-0.0638)	0.941	0.895	0.978	0.996	1	1	1	0.987		28195358
NM_203463.1	LASS6	2	28280509-28702049	7	0	0.0436 (0.0025-0.1378)	0.0671 (0.004-0.2426)	0.0194 (0-0.1208)	0.0443 (0.0002-0.163)	1	0.975	0.998	0.996	0.971	1	0.732	0.926		28280509
NM_172856.3	LASS6	2	28282611-28702013	7	0	0.0436 (0.0025-0.1378)	0.0671 (0.004-0.2426)	0.0194 (0-0.1208)	0.0443 (0.0002-0.163)	1	0.975	0.998	0.996	0.971	1	0.732	0.926		28282611
NM_013233.2	STK39	2	28863937-29189282	7	0	0.0464 (0.0086-0.0779)	0.0452 (0.0019-0.1027)	0.0473 (0.0066-0.1295)	0.0467 (0.0007-0.1264)	1	0.997	0.998	0.996	0.979	0.989	0.981	0.929		28863937
NM_016866.2	STK39	2	28863979-29189279	7	0	0.0464 (0.0086-0.0779)	0.0452 (0.0019-0.1027)	0.0473 (0.0066-0.1295)	0.0467 (0.0007-0.1264)	1	0.997	0.998	0.996	0.979	0.989	0.981	0.929		28863979
NM_020981.2	B3GALT1	2	29306853-29356871	2	0	0.2182 (0.1693-0.2671)	0.102 (0.062-0.142)	0.1174 (0.1095-0.1253)	0.4352 (0.3364-0.534)	0.617	0.924	0.966	0.479	1	1	1	1		29306853
NM_001079810.2	XIRP2	2	30028606-30181935	3	0	0.0475 (0.0357-0.0587)	0.0721 (0.0422-0.108)	0.0527 (0.0044-0.0922)	0.0175 (0.0064-0.0365)	0.997	0.968	0.989	0.996	0.997	1	1	0.87		30028606
NM_152381.4	XIRP2	2	30028606-30181935	3	0	0.0475 (0.0357-0.0587)	0.0721 (0.0422-0.108)	0.0527 (0.0044-0.0922)	0.0175 (0.0064-0.0365)	0.997	0.968	0.989	0.996	0.997	1	1	0.87		30028606
NM_001024618.2	XIRP2	2	30028618-30143459	2	0	0.0472 (0.0357-0.0587)	0.0871 (0.0663-0.108)	0.033 (0.0044-0.0616)	0.0215 (0.0064-0.0365)	0.996	0.94	0.998	0.996	0.999	1	0.999	0.927		30028618
NM_001083919.1	XIRP2	2	30028620-30143459	2	0	0.0472 (0.0357-0.0587)	0.0871 (0.0663-0.108)	0.033 (0.0044-0.0616)	0.0215 (0.0064-0.0365)	0.996	0.94	0.998	0.996	0.999	1	0.999	0.927		30028620
NM_009135.2	SCN7A	2	30859754-30939950	3	0	0.0938 (0.0419-0.1735)	0.0932 (0.0632-0.1245)	0.1399 (0.0104-0.3468)	0.0483 (0-0.0818)	0.939	0.938	0.931	0.996	1	1	1	0.973		30859754
NM_002976.2	SCN7A	2	30867059-30938716	2	0	0.1077 (0.0419-0.1735)	0.0775 (0.0632-0.0917)	0.2047 (0.0625-0.3468)	0.0409 (0-0.0818)	0.919	0.959	0.845	0.996	1	1	1	0.973		30867059
NM_018852.2	SCN9A	2	30964273-31136609	4	0	0.0398 (0.0206-0.0538)	0.0159 (0.0005-0.0561)	0.0409 (0.0021-0.0742)	0.0625 (0.0366-0.0868)	1	0.997	0.998	0.996	0.979	0.899	0.986	0.986		30964273
NM_002977.2	SCN9A	2	31042127-31136609	3	0	0.0462 (0.0316-0.0538)	0.019 (0.0005-0.0561)	0.0497 (0.0021-0.0742)	0.0698 (0.0366-0.0868)	0.998	0.997	0.992	0.996	0.997	0.956	1	0.987		31042127
NM_018733.2	SCN1A	2	31181974-31365847	3	0	0.0394 (0.0239-0.049)	0.0159 (0.0004-0.0262)	0.0473 (0.0229-0.0733)	0.055 (0.0047-0.098)	0.998	0.997	0.994	0.996	0.991	0.931	1	0.979		31181974
NM_006920.4	SCN1A	2	31269994-31365848	1	0	0.0454 (0.0454-0.0454)	0.0004 (0.0004-0.0004)	0.0733 (0.0733-0.0733)	0.0624 (0.0624-0.0624)	0.991	0.997	0.98	0.996	1	0.899	1	0.995		31269994
NM_024753.3	TTC21B	2	31382382-31480263	3	0	0.0096 (0.0017-0.0227)	0.0031 (0.0009-0.0054)	0.0103 (0.0033-0.0186)	0.0155 (0.0008-0.044)	1	0.997	0.998	0.996	0.644	0.654	0.817	0.87		31382382
NM_001047604.1	TTC21B	2	31382418-31480262	3	0	0.0096 (0.0017-0.0227)	0.0031 (0.0009-0.0054)	0.0103 (0.0033-0.0186)	0.0155 (0.0008-0.044)	1	0.997	0.998	0.996	0.644	0.654	0.817	0.87		31382418
NM_004482.3	GALNT3	2	31565064-31614847	2	0	0.0856 (0.0136-0.1575)	0.0535 (0.0272-0.0799)	0.042 (0.0064-0.0776)	0.1611 (0.0072-0.3151)	0.945	0.977	0.992	0.878	1	1	1	1		31565064
NM_015736.2	GALNT3	2	31565074-31615316	2	0	0.0856 (0.0136-0.1575)	0.0535 (0.0272-0.0799)	0.042 (0.0064-0.0776)	0.1611 (0.0072-0.3151)	0.945	0.977	0.992	0.878	1	1	1	1		31565074
NM_024969.2	FAM130A2	2	31661261-31758245	2	0	0.0436 (0.0168-0.0703)	0.0588 (0.0337-0.0839)	0.0659 (0.0085-0.1233)	0.0061 (0.0038-0.0083)	0.997	0.975	0.98	0.996	0.998	1	1	0.87		31661261
NM_153409.4	FAM130A2	2	31661762-31857509	4	0	0.0488 (0.0168-0.0704)	0.0443 (0.0001-0.0839)	0.0503 (0.0085-0.1233)	0.0517 (0.0038-0.1362)	0.998	0.997	0.994	0.996	0.997	0.99	1	0.973		31661762
NM_178634.1	FAM130A2	2	31661762-31857509	4	0	0.0488 (0.0168-0.0704)	0.0443 (0.0001-0.0839)	0.0503 (0.0085-0.1233)	0.0517 (0.0038-0.1362)	0.998	0.997	0.994	0.996	0.997	0.99	1	0.973		31661762
NM_001040142.1	SCN2A	2	31925060-32065174	5	0	0.1091 (0.0018-0.2195)	0.1946 (0.0009-0.408)	0.0509 (0.0009-0.2228)	0.0818 (0.0036-0.2223)	0.87	0.746	0.994	0.996	1	1	0.999	0.996		31925060
NM_001040143.1	SCN2A	2	31925060-32012845	3	0	0.1736 (0.1013-0.2195)	0.3174 (0.1836-0.408)	0.0828 (0.009-0.2228)	0.1205 (0.0278-0.2223)	0.682	0.404	0.98	0.943	1	1	1	1		31925060
NM_021007.2	SCN2A	2	31925060-32014759	3	0	0.1736 (0.1013-0.2195)	0.3174 (0.1836-0.408)	0.0828 (0.009-0.2228)	0.1205 (0.0278-0.2223)	0.682	0.404	0.98	0.943	1	1	1	1		31925060
NM_001099298.2	SCN2A	2	31925066-32012845	3	0	0.1736 (0.1013-0.2195)	0.3174 (0.1836-0.408)	0.0828 (0.009-0.2228)	0.1205 (0.0278-0.2223)	0.682	0.404	0.98	0.943	1	1	1	1		31925066
NM_018732.3	SCN3A	2	32109829-32232659	2	0	0.104 (0.0878-0.1202)	0.1349 (0.0294-0.2404)	0.0609 (0.0601-0.0617)	0.1161 (0.0585-0.1737)	0.93	0.876	0.98	0.946	1	1	1	1		32109829
NM_001081676.1	SCN3A	2	32109831-32231888	2	0	0.104 (0.0878-0.1202)	0.1349 (0.0294-0.2404)	0.0609 (0.0601-0.0617)	0.1161 (0.0585-0.1737)	0.93	0.876	0.98	0.946	1	1	1	1		32109831
NM_001081677.1	SCN3A	2	32109831-32231888	2	0	0.104 (0.0878-0.1202)	0.1349 (0.0294-0.2404)	0.0609 (0.0601-0.0617)	0.1161 (0.0585-0.1737)	0.93	0.876	0.98	0.946	1	1	1	1		32109831
NM_006922.3	SCN3A	2	32109831-32231888	2	0	0.104 (0.0878-0.1202)	0.1349 (0.0294-0.2404)	0.0609 (0.0601-0.0617)	0.1161 (0.0585-0.1737)	0.93	0.876	0.98	0.946	1	1	1	1		32109831
NM_173512.1	SLC38A11	2	32337171-32392595	1	0	0.0441 (0.0441-0.0441)	0.0527 (0.0527-0.0527)	0.0773 (0.0773-0.0773)	0.0023 (0.0023-0.0023)	0.991	0.975	0.98	0.996	1	1	1	0.876		32337171
NM_177074.2	SLC38A11	2	32337315-32392602	1	0	0.0441 (0.0441-0.0441)	0.0527 (0.0527-0.0527)	0.0773 (0.0773-0.0773)	0.0023 (0.0023-0.0023)	0.991	0.975	0.98	0.996	1	1	1	0.876		32337315
NM_027225.1	COBLL1	2	32477417-32644849	6	0	0.085 (0.0019-0.2067)	0.0487 (0.0021-0.1492)	0.0843 (0.0035-0.2108)	0.1221 (0.0002-0.4074)	0.941	0.997	0.979	0.9	1	0.99	1	1		32477417
NM_177025.5	COBLL1	2	32477417-32644849	6	0	0.085 (0.0019-0.2067)	0.0487 (0.0021-0.1492)	0.0843 (0.0035-0.2108)	0.1221 (0.0002-0.4074)	0.941	0.997	0.979	0.9	1	0.99	1	1		32477417
NM_014900.3	COBLL1	2	32477439-32644851	6	0	0.085 (0.0019-0.2067)	0.0487 (0.0021-0.1492)	0.0843 (0.0035-0.2108)	0.1221 (0.0002-0.4074)	0.941	0.997	0.979	0.9	1	0.99	1	1		32477439
NM_004490.2	GRB14	2	32728026-32856724	2	0	0.0585 (0.0067-0.1104)	0.0742 (0.0069-0.1414)	0.002 (0.0008-0.0031)	0.0995 (0.0124-0.1866)	0.981	0.959	0.998	0.975	1	1	0.732	1		32728026
NM_016719.1	GRB14	2	32728434-32856716	2	0	0.0585 (0.0067-0.1104)	0.0742 (0.0069-0.1414)	0.002 (0.0008-0.0031)	0.0995 (0.0124-0.1866)	0.981	0.959	0.998	0.975	1	1	0.732	1		32728434
NM_018086.2	FIGN	2	33699427-33827115	2	0	0.0346 (0.0095-0.0597)	0.0437 (0.0135-0.0739)	0.0589 (0.0148-0.1029)	0.0012 (0-0.0024)	0.998	0.993	0.98	0.996	0.991	1	1	0.714		33699427
NM_021716.3	FIGN	2	33699427-33826341	2	0	0.0346 (0.0095-0.0597)	0.0437 (0.0135-0.0739)	0.0589 (0.0148-0.1029)	0.0012 (0-0.0024)	0.998	0.993	0.98	0.996	0.991	1	1	0.714		33699427
NM_133207.2	KCNH7	2	34673935-35228855	10	0	0.0882 (0.0017-0.1981)	0.0971 (0-0.3146)	0.0527 (0-0.1867)	0.115 (0.0025-0.3702)	0.92	0.895	0.998	0.881	1	1	0.989	1		34673935
NM_033272.2	KCNH7	2	34673939-35229267	10	0	0.0882 (0.0017-0.1981)	0.0971 (0-0.3146)	0.0527 (0-0.1867)	0.115 (0.0025-0.3702)	0.92	0.895	0.998	0.881	1	1	0.989	1		34673939
NM_173162.1	KCNH7	2	34673939-35178161	9	0	0.0979 (0.035-0.1981)	0.1078 (0.004-0.3146)	0.0582 (0-0.1867)	0.1275 (0.0422-0.3702)	0.88	0.871	0.994	0.841	1	1	1	1		34673939
NM_027835.1	IFIH1	2	35282092-35337567	2	0	0.0057 (0.0008-0.0107)	0.0034 (0.0008-0.0059)	0.0032 (0.0015-0.0048)	0.0107 (0.0001-0.0214)	1	0.997	0.998	0.996	0.68	0.877	0.794	0.87		35282092
NM_022168.2	IFIH1	2	35282145-35337502	2	0	0.0057 (0.0008-0.0107)	0.0034 (0.0008-0.0059)	0.0032 (0.0015-0.0048)	0.0107 (0.0001-0.0214)	1	0.997	0.998	0.996	0.68	0.877	0.794	0.87		35282145
NM_004460.2	FAP	2	35364304-35442033	2	0	0.0453 (0.0333-0.0573)	0.0152 (0.0118-0.0186)	0.0677 (0.0221-0.1133)	0.0531 (0.0401-0.0661)	0.996	0.997	0.98	0.996	0.999	0.956	1	0.987		35364304
NM_007986.2	FAP	2	35364358-35442035	2	0	0.0453 (0.0333-0.0573)	0.0152 (0.0118-0.0186)	0.0677 (0.0221-0.1133)	0.0531 (0.0401-0.0661)	0.996	0.997	0.98	0.996	0.999	0.956	1	0.987		35364358
NM_001935.3	DPP4	2	35503097-35588064	2	0	0.0748 (0.072-0.0776)	0.0965 (0.0572-0.1359)	0.0172 (0.0114-0.023)	0.1107 (0.0687-0.1527)	0.968	0.926	0.998	0.949	1	1	0.956	1		35503097
NM_010074.2	DPP4	2	35503237-35587947	2	0	0.0748 (0.072-0.0776)	0.0965 (0.0572-0.1359)	0.0172 (0.0114-0.023)	0.1107 (0.0687-0.1527)	0.968	0.926	0.998	0.949	1	1	0.956	1		35503237
NM_022058.3	SLC4A10	2	35593866-35951230	7	0	0.0471 (0.0349-0.0832)	0.046 (0.0217-0.0832)	0.0408 (0.0126-0.0903)	0.0543 (0-0.1575)	1	0.997	0.998	0.996	0.979	0.99	0.956	0.958		35593866
NM_033552.2	SLC4A10	2	35593879-35951149	7	0	0.0471 (0.0349-0.0832)	0.046 (0.0217-0.0832)	0.0408 (0.0126-0.0903)	0.0543 (0-0.1575)	1	0.997	0.998	0.996	0.979	0.99	0.956	0.958		35593879
NM_021526.2	PSMD14	2	36107440-36217445	1	0	0.0001 (0.0001-0.0001)	0.0001 (0.0001-0.0001)	0.0000 (0.0000-0.0000)	0.0001 (0.0001-0.0001)	1	0.997	0.998	0.996	0.351	0.799	0.641	0.8		36107440
NM_005805.3	PSMD14	2	36107739-36217388	1	0	0.0001 (0.0001-0.0001)	0.0001 (0.0001-0.0001)	0.0000 (0.0000-0.0000)	0.0001 (0.0001-0.0001)	1	0.997	0.998	0.996	0.351	0.799	0.641	0.8		36107739
NM_011529.1	TANK	2	36278163-36383878	2	0	0.0446 (0.0037-0.0856)	0.0229 (0.0005-0.0453)	0.0236 (0.0068-0.0403)	0.0874 (0.0037-0.1712)	0.997	0.997	0.998	0.993	0.999	0.989	0.966	1		36278163
NM_004180.2	TANK	2	36278181-36383878	2	0	0.0446 (0.0037-0.0856)	0.0229 (0.0005-0.0453)	0.0236 (0.0068-0.0403)	0.0874 (0.0037-0.1712)	0.997	0.997	0.998	0.993	0.999	0.989	0.966	1		36278181
NM_133484.1	TANK	2	36307336-36383878	1	0	0.0037 (0.0037-0.0037)	0.0005 (0.0005-0.0005)	0.0068 (0.0068-0.0068)	0.0037 (0.0037-0.0037)	1	0.997	0.998	0.996	0.835	0.899	0.956	0.903		36307336
NM_002897.3	RBMS1	2	37101920-37321240	3	0	0.0719 (0.0264-0.1148)	0.065 (0.0511-0.0809)	0.0216 (0.0059-0.052)	0.1291 (0.0222-0.2294)	0.968	0.975	0.998	0.921	1	1	0.937	1		37101920
NM_016836.2	RBMS1	2	37101920-37321240	3	0	0.0719 (0.0264-0.1148)	0.065 (0.0511-0.0809)	0.0216 (0.0059-0.052)	0.1291 (0.0222-0.2294)	0.968	0.975	0.998	0.921	1	1	0.937	1		37101920
NM_016839.2	RBMS1	2	37101920-37321240	3	0	0.0719 (0.0264-0.1148)	0.065 (0.0511-0.0809)	0.0216 (0.0059-0.052)	0.1291 (0.0222-0.2294)	0.968	0.975	0.998	0.921	1	1	0.937	1		37101920
NM_020296.1	RBMS1	2	37102175-37320721	3	0	0.0719 (0.0264-0.1148)	0.065 (0.0511-0.0809)	0.0216 (0.0059-0.052)	0.1291 (0.0222-0.2294)	0.968	0.975	0.998	0.921	1	1	0.937	1		37102175
NM_021359.2	ITGB6	2	37397064-37490923	1	0	0.0027 (0.0027-0.0027)	0.0023 (0.0023-0.0023)	0.0053 (0.0053-0.0053)	0.0006 (0.0006-0.0006)	1	0.997	0.998	0.996	0.776	0.956	0.954	0.87		37397064
NM_000888.3	ITGB6	2	37397234-37488880	1	0	0.0027 (0.0027-0.0027)	0.0023 (0.0023-0.0023)	0.0053 (0.0053-0.0053)	0.0006 (0.0006-0.0006)	1	0.997	0.998	0.996	0.776	0.956	0.954	0.87		37397234
NM_001007267.1	PLA2R1	2	37514181-37611129	1	0	0.1814 (0.1814-0.1814)	0.1748 (0.1748-0.1748)	0.3416 (0.3416-0.3416)	0.0277 (0.0277-0.0277)	0.828	0.871	0.712	0.996	1	1	1	0.976		37514181
NM_007366.3	PLA2R1	2	37514181-37611129	1	0	0.1814 (0.1814-0.1814)	0.1748 (0.1748-0.1748)	0.3416 (0.3416-0.3416)	0.0277 (0.0277-0.0277)	0.828	0.871	0.712	0.996	1	1	1	0.976		37514181
NM_008867.1	PLA2R1	2	37514204-37611129	1	0	0.1814 (0.1814-0.1814)	0.1748 (0.1748-0.1748)	0.3416 (0.3416-0.3416)	0.0277 (0.0277-0.0277)	0.828	0.871	0.712	0.996	1	1	1	0.976		37514204
NM_002349.2	LY75	2	37616014-37672617	2	0	0.067 (0.0363-0.0977)	0.1066 (0.0602-0.153)	0.0939 (0.048-0.1397)	0.0005 (0.0003-0.0007)	0.972	0.918	0.975	0.999	1	1	1	0.692		37616014
NM_013825.3	LY75	2	37616014-37672546	2	0	0.067 (0.0363-0.0977)	0.1066 (0.0602-0.153)	0.0939 (0.048-0.1397)	0.0005 (0.0003-0.0007)	0.972	0.918	0.975	0.999	1	1	1	0.692		37616014
NM_013450.2	BAZ2B	2	38092505-38424559	4	0	0.0413 (0.0118-0.0632)	0.0723 (0.0232-0.1143)	0.0064 (0.0011-0.01)	0.0452 (0.0033-0.0697)	1	0.974	0.998	0.996	0.985	1	0.641	0.952		38092505
NM_001001182.3	BAZ2B	2	38092522-38424485	4	0	0.0413 (0.0118-0.0632)	0.0723 (0.0232-0.1143)	0.0064 (0.0011-0.01)	0.0452 (0.0033-0.0697)	1	0.974	0.998	0.996	0.985	1	0.641	0.952		38092522
NM_001005476.1	PKP4	2	39033759-39291469	2	0	0.0736 (0.0478-0.0993)	0.0097 (0.0022-0.0172)	0.0987 (0.0313-0.166)	0.1123 (0.095-0.1297)	0.968	0.997	0.968	0.949	1	0.942	1	1		39033759
NM_003628.3	PKP4	2	39033759-39291469	2	0	0.0736 (0.0478-0.0993)	0.0097 (0.0022-0.0172)	0.0987 (0.0313-0.166)	0.1123 (0.095-0.1297)	0.968	0.997	0.968	0.949	1	0.942	1	1		39033759
NM_026361.2	PKP4	2	39033761-39291500	2	0	0.0736 (0.0478-0.0993)	0.0097 (0.0022-0.0172)	0.0987 (0.0313-0.166)	0.1123 (0.095-0.1297)	0.968	0.997	0.968	0.949	1	0.942	1	1		39033761
NM_175464.2	PKP4	2	39033761-39291500	2	0	0.0736 (0.0478-0.0993)	0.0097 (0.0022-0.0172)	0.0987 (0.0313-0.166)	0.1123 (0.095-0.1297)	0.968	0.997	0.968	0.949	1	0.942	1	1		39033761
NM_138803.2	CCDC148	2	39291730-39588783	2	0	0.0481 (0.0065-0.0897)	0.0881 (0.0022-0.174)	0.0129 (0.0045-0.0212)	0.0433 (0.013-0.0737)	0.996	0.94	0.998	0.996	0.999	1	0.929	0.975		39291730
NM_173355.2	UPP2	2	39613193-39767220	3	0	0.0503 (0.035-0.0792)	0.0802 (0.07-0.0996)	0.0163 (0.0027-0.03)	0.0543 (0.0087-0.1354)	0.997	0.958	0.998	0.996	0.999	1	0.895	0.978		39613193
NM_029692.2	UPP2	2	39613790-39650153	1	0	0.0366 (0.0366-0.0366)	0.0711 (0.0711-0.0711)	0.03 (0.03-0.03)	0.0087 (0.0087-0.0087)	0.996	0.951	0.99	0.996	1	1	1	0.93		39613790
NM_001111067.2	ACVR1	2	39869370-40003197	2	0	0.0472 (0.0294-0.065)	0.0696 (0.0383-0.1009)	0.0004 (0.0001-0.0007)	0.0716 (0.0491-0.0941)	0.996	0.968	1	0.996	0.999	1	0.641	0.993		39869370
NM_001110204.1	ACVR1	2	39869395-40003198	2	0	0.0472 (0.0294-0.065)	0.0696 (0.0383-0.1009)	0.0004 (0.0001-0.0007)	0.0716 (0.0491-0.0941)	0.996	0.968	1	0.996	0.999	1	0.641	0.993		39869395
NM_001110205.1	ACVR1	2	39869395-40003198	2	0	0.0472 (0.0294-0.065)	0.0696 (0.0383-0.1009)	0.0004 (0.0001-0.0007)	0.0716 (0.0491-0.0941)	0.996	0.968	1	0.996	0.999	1	0.641	0.993		39869395
NM_007394.3	ACVR1	2	39869395-40003198	2	0	0.0472 (0.0294-0.065)	0.0696 (0.0383-0.1009)	0.0004 (0.0001-0.0007)	0.0716 (0.0491-0.0941)	0.996	0.968	1	0.996	0.999	1	0.641	0.993		39869395
NM_001105.4	ACVR1	2	39870147-40003197	2	0	0.0472 (0.0294-0.065)	0.0696 (0.0383-0.1009)	0.0004 (0.0001-0.0007)	0.0716 (0.0491-0.0941)	0.996	0.968	1	0.996	0.999	1	0.641	0.993		39870147
NM_001111032.1	ACVR1C	2	40158593-40241189	1	0	0.119 (0.119-0.119)	0.0712 (0.0712-0.0712)	0.2372 (0.2372-0.2372)	0.0485 (0.0485-0.0485)	0.919	0.956	0.851	0.996	1	1	1	0.987		40158593
NM_001111033.1	ACVR1C	2	40158593-40241189	1	0	0.119 (0.119-0.119)	0.0712 (0.0712-0.0712)	0.2372 (0.2372-0.2372)	0.0485 (0.0485-0.0485)	0.919	0.956	0.851	0.996	1	1	1	0.987		40158593
NM_145259.2	ACVR1C	2	40158593-40241189	1	0	0.119 (0.119-0.119)	0.0712 (0.0712-0.0712)	0.2372 (0.2372-0.2372)	0.0485 (0.0485-0.0485)	0.919	0.956	0.851	0.996	1	1	1	0.987		40158593
NM_001111030.1	ACVR1C	2	40158749-40241189	1	0	0.119 (0.119-0.119)	0.0712 (0.0712-0.0712)	0.2372 (0.2372-0.2372)	0.0485 (0.0485-0.0485)	0.919	0.956	0.851	0.996	1	1	1	0.987		40158749
NM_001033369.3	ACVR1C	2	40176344-40241189	1	0	0.119 (0.119-0.119)	0.0712 (0.0712-0.0712)	0.2372 (0.2372-0.2372)	0.0485 (0.0485-0.0485)	0.919	0.956	0.851	0.996	1	1	1	0.987		40176344
NM_001111031.1	ACVR1C	2	40176358-40241189	1	0	0.119 (0.119-0.119)	0.0712 (0.0712-0.0712)	0.2372 (0.2372-0.2372)	0.0485 (0.0485-0.0485)	0.919	0.956	0.851	0.996	1	1	1	0.987		40176358
NM_004288.3	CYTIP	2	40316324-40345551	1	0	0.1533 (0.1533-0.1533)	0.2842 (0.2842-0.2842)	0.157 (0.157-0.157)	0.0187 (0.0187-0.0187)	0.87	0.831	0.963	0.996	1	1	1	0.968		40316324
NM_139200.4	CYTIP	2	40316331-40347407	1	0	0.1533 (0.1533-0.1533)	0.2842 (0.2842-0.2842)	0.157 (0.157-0.157)	0.0187 (0.0187-0.0187)	0.87	0.831	0.963	0.996	1	1	1	0.968		40316331
NM_172855.3	GALNT5	2	40430828-40472752	1	0	0.0105 (0.0105-0.0105)	0.0154 (0.0154-0.0154)	0.0161 (0.0161-0.0161)	0.0000 (0.0000-0.0000)	1	0.997	0.998	0.996	0.969	0.99	0.995	0.692		40430828
NM_014568.1	GALNT5	2	40431005-40472778	1	0	0.0105 (0.0105-0.0105)	0.0154 (0.0154-0.0154)	0.0161 (0.0161-0.0161)	0.0000 (0.0000-0.0000)	1	0.997	0.998	0.996	0.969	0.99	0.995	0.692		40431005
NM_000408.3	GPD2	2	41067563-41217825	3	0	0.0355 (0.0214-0.0561)	0.0524 (0.0177-0.0972)	0.0025 (0-0.005)	0.0516 (0.0416-0.0685)	1	0.99	0.999	0.996	0.983	1	0.641	0.976		41067563
NM_001083112.1	GPD2	2	41067563-41218737	3	0	0.0355 (0.0214-0.0561)	0.0524 (0.0177-0.0972)	0.0025 (0-0.005)	0.0516 (0.0416-0.0685)	1	0.99	0.999	0.996	0.983	1	0.641	0.976		41067563
NM_010274.2	GPD2	2	41070982-41217969	3	0	0.0355 (0.0214-0.0561)	0.0524 (0.0177-0.0972)	0.0025 (0-0.005)	0.0516 (0.0416-0.0685)	1	0.99	0.999	0.996	0.983	1	0.641	0.976		41070982
NM_002239.2	KCNJ3	2	42675716-42835222	3	0	0.03 (0.0042-0.065)	0.0457 (0.0026-0.1176)	0.0041 (0.0016-0.0056)	0.0403 (0.0084-0.0718)	1	0.994	0.998	0.996	0.969	0.999	0.692	0.955		42675716
NM_008426.1	KCNJ3	2	42676775-42835073	3	0	0.03 (0.0042-0.065)	0.0457 (0.0026-0.1176)	0.0041 (0.0016-0.0056)	0.0403 (0.0084-0.0718)	1	0.994	0.998	0.996	0.969	0.999	0.692	0.955		42676775
NM_173030.2	GALNT13	2	43140808-43865721	16	0	0.0821 (0.0159-0.1537)	0.0797 (0-0.2388)	0.0745 (0.0008-0.266)	0.0921 (0.0023-0.3064)	0.939	0.943	0.98	0.949	1	1	1	1		43140808
NM_052917.2	GALNT13	2	43142641-43865735	15	0	0.0773 (0.0159-0.1376)	0.0789 (0-0.2388)	0.0754 (0.0008-0.266)	0.0778 (0.0023-0.1953)	0.948	0.951	0.98	0.996	1	1	1	0.991		43142641
NM_052905.3	FMNL2	2	45679545-45999919	2	0	0.1736 (0.1672-0.1801)	0.2642 (0.1741-0.3543)	0.1808 (0.0533-0.3084)	0.0759 (0.0191-0.1328)	0.779	0.767	0.88	0.996	1	1	1	0.996		45679545
NM_172409.2	FMNL2	2	45679545-45999863	2	0	0.1736 (0.1672-0.1801)	0.2642 (0.1741-0.3543)	0.1808 (0.0533-0.3084)	0.0759 (0.0191-0.1328)	0.779	0.767	0.88	0.996	1	1	1	0.996		45679545
NM_001037099.1	CACNB4	2	46205600-46483351	4	0	0.0376 (0.0112-0.097)	0.0274 (0.003-0.0743)	0.0684 (0.0147-0.1901)	0.0171 (0-0.0309)	1	0.997	0.98	0.996	0.971	0.956	1	0.87		46205600
NM_000726.2	CACNB4	2	46205857-46478168	4	0	0.0376 (0.0112-0.097)	0.0274 (0.003-0.0743)	0.0684 (0.0147-0.1901)	0.0171 (0-0.0309)	1	0.997	0.98	0.996	0.971	0.956	1	0.87		46205857
NM_001005746.1	CACNB4	2	46206128-46478168	4	0	0.0376 (0.0112-0.097)	0.0274 (0.003-0.0743)	0.0684 (0.0147-0.1901)	0.0171 (0-0.0309)	1	0.997	0.98	0.996	0.971	0.956	1	0.87		46206128
NM_146123.2	CACNB4	2	46333315-46483351	1	0	0.097 (0.097-0.097)	0.0743 (0.0743-0.0743)	0.1901 (0.1901-0.1901)	0.0267 (0.0267-0.0267)	0.939	0.948	0.921	0.996	1	1	1	0.976		46333315
NM_001005747.1	CACNB4	2	46333330-46478168	1	0	0.097 (0.097-0.097)	0.0743 (0.0743-0.0743)	0.1901 (0.1901-0.1901)	0.0267 (0.0267-0.0267)	0.939	0.948	0.921	0.996	1	1	1	0.976		46333330
NM_004543.3	NEB	2	46593368-46805772	1	0	0.2421 (0.2421-0.2421)	0.481 (0.481-0.481)	0.0884 (0.0884-0.0884)	0.157 (0.157-0.157)	0.732	0.683	0.978	0.917	1	1	1	1		46593368
NM_010889.1	NEB	2	46594057-46805796	1	0	0.2421 (0.2421-0.2421)	0.481 (0.481-0.481)	0.0884 (0.0884-0.0884)	0.157 (0.157-0.157)	0.732	0.683	0.978	0.917	1	1	1	1		46594057
NM_019401.1	NMI	2	46979588-46999308	2	0	0.091 (0.091-0.0911)	0.1615 (0.1614-0.1616)	0.1057 (0.1055-0.1059)	0.0059 (0.0058-0.006)	0.941	0.862	0.968	0.996	1	1	1	0.87		46979588
NM_004688.2	NMI	2	46979673-46999428	2	0	0.091 (0.091-0.0911)	0.1615 (0.1614-0.1616)	0.1057 (0.1055-0.1059)	0.0059 (0.0058-0.006)	0.941	0.862	0.968	0.996	1	1	1	0.87		46979673
NM_015702.1	C2ORF25	2	48707385-48722941	1	0	0.0392 (0.0392-0.0392)	0.0664 (0.0664-0.0664)	0.05 (0.05-0.05)	0.0012 (0.0012-0.0012)	0.995	0.959	0.98	0.996	1	1	1	0.87		48707385
NM_133839.2	C2ORF25	2	48707439-48722942	1	0	0.0392 (0.0392-0.0392)	0.0664 (0.0664-0.0664)	0.05 (0.05-0.05)	0.0012 (0.0012-0.0012)	0.995	0.959	0.98	0.996	1	1	1	0.87		48707439
NM_177964.3	LYPD6B	2	49017893-49082390	1	0	0.1798 (0.1798-0.1798)	0.3084 (0.3084-0.3084)	0.2244 (0.2244-0.2244)	0.0067 (0.0067-0.0067)	0.833	0.802	0.862	0.996	1	1	1	0.926		49017893
NM_027990.3	LYPD6B	2	49041809-49082540	1	0	0.1798 (0.1798-0.1798)	0.3084 (0.3084-0.3084)	0.2244 (0.2244-0.2244)	0.0067 (0.0067-0.0067)	0.833	0.802	0.862	0.996	1	1	1	0.926		49041809
NM_008449.2	KIF5C	2	49426435-49580840	5	0	0.0761 (0.0319-0.1245)	0.1371 (0.0516-0.2476)	0.029 (0-0.0938)	0.0622 (0.0351-0.0827)	0.968	0.862	0.998	0.996	1	1	0.929	0.98		49426435
NM_004522.1	KIF5C	2	49426436-49580823	5	0	0.0761 (0.0319-0.1245)	0.1371 (0.0516-0.2476)	0.029 (0-0.0938)	0.0622 (0.0351-0.0827)	0.968	0.862	0.998	0.996	1	1	0.929	0.98		49426436
NM_011958.3	ORC4L	2	50375869-50472123	2	0	0.2542 (0.165-0.3434)	0.192 (0.1835-0.2006)	0.3471 (0.0077-0.6865)	0.2234 (0.1601-0.2867)	0.493	0.849	0.627	0.776	1	1	1	1		50375869
NM_002552.2	ORC4L	2	50375885-50469910	2	0	0.2542 (0.165-0.3434)	0.192 (0.1835-0.2006)	0.3471 (0.0077-0.6865)	0.2234 (0.1601-0.2867)	0.493	0.849	0.627	0.776	1	1	1	1		50375885
NM_181741.1	ORC4L	2	50375885-50469910	2	0	0.2542 (0.165-0.3434)	0.192 (0.1835-0.2006)	0.3471 (0.0077-0.6865)	0.2234 (0.1601-0.2867)	0.493	0.849	0.627	0.776	1	1	1	1		50375885
NM_181742.1	ORC4L	2	50419655-50469910	1	0	0.3434 (0.3434-0.3434)	0.1835 (0.1835-0.1835)	0.6865 (0.6865-0.6865)	0.1601 (0.1601-0.1601)	0.541	0.867	0.311	0.91	1	1	1	1		50419655
NM_001616.3	ACVR2A	2	50471705-50567024	2	0	0.169 (0.0798-0.2581)	0.2648 (0.0137-0.516)	0.107 (0.0742-0.1398)	0.1351 (0.1187-0.1515)	0.787	0.767	0.968	0.928	1	1	1	1		50471705
NM_007396.4	ACVR2A	2	50471707-50567569	2	0	0.169 (0.0798-0.2581)	0.2648 (0.0137-0.516)	0.107 (0.0742-0.1398)	0.1351 (0.1187-0.1515)	0.787	0.767	0.968	0.928	1	1	1	1		50471707
NM_015753.3	ZEB2	2	54402309-54538530	2	0	0.0112 (0.0035-0.0189)	0.0182 (0.0022-0.0342)	0.014 (0.007-0.021)	0.0015 (0.0014-0.0016)	1	0.997	0.998	0.996	0.8	0.973	0.937	0.745		54402309
NM_014795.2	ZEB2	2	54402355-54535014	2	0	0.0112 (0.0035-0.0189)	0.0182 (0.0022-0.0342)	0.014 (0.007-0.021)	0.0015 (0.0014-0.0016)	1	0.997	0.998	0.996	0.8	0.973	0.937	0.745		54402355
NM_001006636.1	GTDC1	2	54640817-55038460	5	0	0.1028 (0.0072-0.3273)	0.0481 (0.0005-0.1573)	0.1686 (0.0059-0.6544)	0.0916 (0.0128-0.17)	0.9	0.997	0.759	0.98	1	0.992	1	1		54640817
NM_024659.2	GTDC1	2	54690957-55038462	4	0	0.1035 (0.0072-0.3273)	0.0594 (0.0005-0.1573)	0.1687 (0.0059-0.6544)	0.0822 (0.0128-0.17)	0.913	0.987	0.812	0.996	1	1	1	0.996		54690957
NM_172662.2	GTDC1	2	54692761-55038460	4	0	0.1035 (0.0072-0.3273)	0.0594 (0.0005-0.1573)	0.1687 (0.0059-0.6544)	0.0822 (0.0128-0.17)	0.913	0.987	0.812	0.996	1	1	1	0.996		54692761
NM_153820.3	ARHGAP15	2	55211689-55809064	14	0	0.0419 (0.0003-0.1462)	0.0421 (0.0001-0.1873)	0.06 (0.0001-0.2884)	0.0236 (0.0002-0.1046)	1	0.997	0.994	0.999	0.817	0.949	0.999	0.692		55211689
NM_018460.3	ARHGAP15	2	55212739-55809064	14	0	0.0419 (0.0003-0.1462)	0.0421 (0.0001-0.1873)	0.06 (0.0001-0.2884)	0.0236 (0.0002-0.1046)	1	0.997	0.994	0.999	0.817	0.949	0.999	0.692		55212739
NM_001025377.1	ARHGAP15	2	55749870-55809064	2	0	0.0256 (0.0242-0.0269)	0.0268 (0.0261-0.0275)	0.0469 (0.0433-0.0506)	0.0029 (0.0018-0.004)	1	0.997	0.987	0.996	0.971	0.99	1	0.823		55749870
NM_027552.1	KYNU	2	55970382-56156350	5	0	0.1563 (0.1061-0.1884)	0.1954 (0.1717-0.2249)	0.0335 (0.0001-0.1104)	0.2401 (0.0121-0.3593)	0.617	0.746	0.998	0.542	1	1	0.95	1		55970382
NM_003937.2	KYNU	2	55971816-56156355	5	0	0.1563 (0.1061-0.1884)	0.1954 (0.1717-0.2249)	0.0335 (0.0001-0.1104)	0.2401 (0.0121-0.3593)	0.617	0.746	0.998	0.542	1	1	0.95	1		55971816
NM_001032998.1	KYNU	2	56008048-56156355	5	0	0.1563 (0.1061-0.1884)	0.1954 (0.1717-0.2249)	0.0335 (0.0001-0.1104)	0.2401 (0.0121-0.3593)	0.617	0.746	0.998	0.542	1	1	0.95	1		56008048
NM_018557.2	LRP1B	2	56953074-59473115	54	0	0.0923 (0.0029-0.2165)	0.1086 (0.0001-0.4036)	0.1114 (0.0017-0.3121)	0.0569 (0-0.2901)	0.654	0.512	0.417	0.996	1	1	1	0.87		56953074
NM_053011.2	LRP1B	2	56953206-59471543	54	0	0.0923 (0.0029-0.2165)	0.1086 (0.0001-0.4036)	0.1114 (0.0017-0.3121)	0.0569 (0-0.2901)	0.654	0.512	0.417	0.996	1	1	1	0.87		56953206
NM_007226.1	NXPH2	2	61110624-61250964	2	0	0.0139 (0.0038-0.0241)	0.0026 (0.0002-0.005)	0.0138 (0.0068-0.0208)	0.0254 (0.0045-0.0463)	1	0.997	0.998	0.996	0.852	0.806	0.937	0.941		61110624
NM_001001664.1	SPOPL	2	61360445-61413467	1	0	0.0143 (0.0143-0.0143)	0.0258 (0.0258-0.0258)	0.0158 (0.0158-0.0158)	0.0012 (0.0012-0.0012)	1	0.993	0.998	0.996	0.979	1	0.994	0.87		61360445
NM_006895.2	HNMT	2	61969197-62017360	1	0	0.0233 (0.0233-0.0233)	0.0006 (0.0006-0.0006)	0.03 (0.03-0.03)	0.0393 (0.0393-0.0393)	0.998	0.997	0.99	0.996	0.995	0.899	1	0.987		61969197
NM_080462.2	HNMT	2	61972857-62017041	1	0	0.0233 (0.0233-0.0233)	0.0006 (0.0006-0.0006)	0.03 (0.03-0.03)	0.0393 (0.0393-0.0393)	0.998	0.997	0.99	0.996	0.995	0.899	1	0.987		61972857
NM_172485.2	THSD7B	2	62352502-63490679	14	0	0.0622 (0.0038-0.1524)	0.0907 (0.0024-0.2894)	0.0498 (0.0002-0.1918)	0.046 (0.0005-0.1446)	0.997	0.907	0.998	0.996	0.999	1	0.956	0.876		62352502
NM_001080427.1	THSD7B	2	62352504-63221275	12	0	0.0675 (0.0038-0.1524)	0.0979 (0.0024-0.2894)	0.0536 (0.0002-0.1918)	0.0509 (0.0005-0.1446)	0.987	0.886	0.998	0.996	1	1	0.988	0.926		62352504
NM_005915.4	MCM6	2	64454355-64489617	1	0	0.2853 (0.2853-0.2853)	0.212 (0.212-0.212)	0.0832 (0.0832-0.0832)	0.5608 (0.5608-0.5608)	0.667	0.862	0.978	0.542	1	1	1	1		64454355
NM_008567.1	MCM6	2	64454376-64489137	1	0	0.2853 (0.2853-0.2853)	0.212 (0.212-0.212)	0.0832 (0.0832-0.0832)	0.5608 (0.5608-0.5608)	0.667	0.862	0.978	0.542	1	1	1	1		64454376
NM_001081078.1	LCT	2	64499747-64548558	1	0	0.0728 (0.0728-0.0728)	0.0287 (0.0287-0.0287)	0.0447 (0.0447-0.0447)	0.1449 (0.1449-0.1449)	0.961	0.991	0.98	0.936	1	1	1	1		64499747
NM_002299.2	LCT	2	64499751-64548663	1	0	0.0728 (0.0728-0.0728)	0.0287 (0.0287-0.0287)	0.0447 (0.0447-0.0447)	0.1449 (0.1449-0.1449)	0.961	0.991	0.98	0.936	1	1	1	1		64499751
NM_032143.2	ZRANB3	2	64764675-65096196	2	0	0.204 (0.2013-0.2067)	0.3145 (0.2236-0.4054)	0.0374 (0.0169-0.0578)	0.2602 (0.157-0.3635)	0.678	0.689	0.994	0.709	1	1	0.999	1		64764675
NM_027678.2	ZRANB3	2	64765385-65096636	2	0	0.204 (0.2013-0.2067)	0.3145 (0.2236-0.4054)	0.0374 (0.0169-0.0578)	0.2602 (0.157-0.3635)	0.678	0.689	0.994	0.709	1	1	0.999	1		64765385
NM_178690.4	RAB3GAP1	2	65119021-65231095	1	0	0.0885 (0.0885-0.0885)	0.02 (0.02-0.02)	0.0742 (0.0742-0.0742)	0.1712 (0.1712-0.1712)	0.945	0.995	0.98	0.9	1	0.999	1	1		65119021
NM_012233.1	RAB3GAP1	2	65119334-65231074	1	0	0.0885 (0.0885-0.0885)	0.02 (0.02-0.02)	0.0742 (0.0742-0.0742)	0.1712 (0.1712-0.1712)	0.945	0.995	0.98	0.9	1	0.999	1	1		65119334
NM_028135.2	TMEM163	2	65514584-65783894	5	0	0.0826 (0.0373-0.163)	0.1452 (0.0001-0.3233)	0.0622 (0.0156-0.1086)	0.0405 (0.0028-0.0579)	0.945	0.849	0.982	0.996	1	1	1	0.928		65514584
NM_030923.3	TMEM163	2	65514956-65783620	5	0	0.0826 (0.0373-0.163)	0.1452 (0.0001-0.3233)	0.0622 (0.0156-0.1086)	0.0405 (0.0028-0.0579)	0.945	0.849	0.982	0.996	1	1	1	0.928		65514956
NM_145128.3	MGAT5	2	65790954-66196896	8	0	0.0805 (0.0517-0.1131)	0.0593 (0.0004-0.1613)	0.0934 (0.0004-0.2137)	0.0887 (0.004-0.2012)	0.945	0.994	0.968	0.984	1	1	1	1		65790954
NM_002410.3	MGAT5	2	65791142-66047007	5	0	0.0866 (0.0648-0.1131)	0.0666 (0.0004-0.1613)	0.0888 (0.0004-0.1435)	0.1044 (0.004-0.2012)	0.941	0.975	0.978	0.949	1	1	1	1		65791142
NM_001081756.1	NAP5	2	66742993-68155751	20	0	0.0754 (0.0002-0.2081)	0.0684 (0.0005-0.1719)	0.1124 (0.0001-0.4148)	0.0453 (0.0001-0.1892)	0.961	0.979	0.771	0.996	1	1	1	0.87		66742993
NM_176957.3	NAP5	2	66742993-68155751	20	0	0.0754 (0.0002-0.2081)	0.0684 (0.0005-0.1719)	0.1124 (0.0001-0.4148)	0.0453 (0.0001-0.1892)	0.961	0.979	0.771	0.996	1	1	1	0.87		66742993
NM_207363.2	NAP5	2	66922268-68155746	18	0	0.0742 (0.0002-0.2081)	0.0607 (0.0005-0.1704)	0.1115 (0.0001-0.4148)	0.0502 (0.0001-0.1892)	0.968	0.997	0.812	0.996	1	0.999	1	0.897		66922268
NM_207481.3	NAP5	2	66922268-68155746	18	0	0.0742 (0.0002-0.2081)	0.0607 (0.0005-0.1704)	0.1115 (0.0001-0.4148)	0.0502 (0.0001-0.1892)	0.968	0.997	0.812	0.996	1	0.999	1	0.897		66922268
NM_172484.3	NAP5	2	67372123-68155751	10	0	0.0765 (0.0059-0.1314)	0.0813 (0.0076-0.1704)	0.0966 (0.0041-0.2556)	0.0516 (0.0001-0.1892)	0.961	0.949	0.966	0.996	1	1	1	0.93		67372123
NM_001077427.2	LYPD1	2	68156039-68218137	1	0	0.0407 (0.0407-0.0407)	0.0007 (0.0007-0.0007)	0.0544 (0.0544-0.0544)	0.0671 (0.0671-0.0671)	0.992	0.997	0.98	0.996	1	0.899	1	0.996		68156039
NM_144586.5	LYPD1	2	68156597-68218137	1	0	0.0407 (0.0407-0.0407)	0.0007 (0.0007-0.0007)	0.0544 (0.0544-0.0544)	0.0671 (0.0671-0.0671)	0.992	0.997	0.98	0.996	1	0.899	1	0.996		68156597
NM_145100.3	LYPD1	2	68157226-68218135	1	0	0.0407 (0.0407-0.0407)	0.0007 (0.0007-0.0007)	0.0544 (0.0544-0.0544)	0.0671 (0.0671-0.0671)	0.992	0.997	0.98	0.996	1	0.899	1	0.996		68157226
NM_028787.4	SLC35F5	2	68619724-68659888	1	0	0.0837 (0.0837-0.0837)	0.0777 (0.0777-0.0777)	0.159 (0.159-0.159)	0.0144 (0.0144-0.0144)	0.945	0.94	0.963	0.996	1	1	1	0.952		68619724
NM_025181.2	SLC35F5	2	68619751-68660049	1	0	0.0837 (0.0837-0.0837)	0.0777 (0.0777-0.0777)	0.159 (0.159-0.159)	0.0144 (0.0144-0.0144)	0.945	0.94	0.963	0.996	1	1	1	0.952		68619751
NM_020868.2	DPP10	2	69406808-71101419	31	0	0.0546 (0.0015-0.3349)	0.0679 (0.0003-0.6682)	0.0443 (0-0.25)	0.0517 (0-0.1968)	1	0.987	0.998	0.996	0.909	1	0.817	0.87		69406808
NM_199021.2	DPP10	2	70240914-71101491	15	0	0.0619 (0.0015-0.3349)	0.0808 (0.0003-0.6682)	0.0554 (0.0002-0.1854)	0.0494 (0-0.1968)	0.997	0.94	0.998	0.996	0.998	1	0.987	0.903		70240914
NM_001004360.2	DPP10	2	70241209-71101419	15	0	0.0619 (0.0015-0.3349)	0.0808 (0.0003-0.6682)	0.0554 (0.0002-0.1854)	0.0494 (0-0.1968)	0.997	0.94	0.998	0.996	0.998	1	0.987	0.903		70241209
NM_010483.3	HTR5B	2	72871095-72889849	1	0	0.0419 (0.0419-0.0419)	0.0061 (0.0061-0.0061)	0.041 (0.041-0.041)	0.0787 (0.0787-0.0787)	0.992	0.997	0.98	0.993	1	0.973	1	1		72871095
NR_003947.1	HTR5B	2	72871439-72889850	1	0	0.0419 (0.0419-0.0419)	0.0061 (0.0061-0.0061)	0.041 (0.041-0.041)	0.0787 (0.0787-0.0787)	0.992	0.997	0.98	0.993	1	0.973	1	1		72871439
NM_001025156.2	CCDC93	2	72896926-73026088	1	0	0.0036 (0.0036-0.0036)	0.0045 (0.0045-0.0045)	0.0001 (0.0001-0.0001)	0.0061 (0.0061-0.0061)	1	0.997	0.998	0.996	0.835	0.956	0.732	0.924		72896926
NM_019044.3	CCDC93	2	72896926-73026038	1	0	0.0036 (0.0036-0.0036)	0.0045 (0.0045-0.0045)	0.0001 (0.0001-0.0001)	0.0061 (0.0061-0.0061)	1	0.997	0.998	0.996	0.835	0.956	0.732	0.924		72896926
NM_029955.3	CCDC93	2	72896926-73026088	1	0	0.0036 (0.0036-0.0036)	0.0045 (0.0045-0.0045)	0.0001 (0.0001-0.0001)	0.0061 (0.0061-0.0061)	1	0.997	0.998	0.996	0.835	0.956	0.732	0.924		72896926
NM_010766.2	MARCO	2	74121788-74162094	1	0	0.0134 (0.0134-0.0134)	0.0267 (0.0267-0.0267)	0.0056 (0.0056-0.0056)	0.0079 (0.0079-0.0079)	1	0.993	0.998	0.996	0.976	1	0.956	0.928		74121788
NM_006770.3	MARCO	2	74121970-74162117	1	0	0.0134 (0.0134-0.0134)	0.0267 (0.0267-0.0267)	0.0056 (0.0056-0.0056)	0.0079 (0.0079-0.0079)	1	0.993	0.998	0.996	0.976	1	0.956	0.928		74121970
NM_001085409.1	STEAP3	2	74475226-74525515	2	0	0.1198 (0.1006-0.139)	0.1435 (0.0133-0.2738)	0.1011 (0.101-0.1012)	0.1148 (0.0421-0.1875)	0.894	0.871	0.968	0.947	1	1	1	1		74475226
NM_001008410.1	STEAP3	2	74480722-74526929	2	0	0.1198 (0.1006-0.139)	0.1435 (0.0133-0.2738)	0.1011 (0.101-0.1012)	0.1148 (0.0421-0.1875)	0.894	0.871	0.968	0.947	1	1	1	1		74480722
NM_018234.2	STEAP3	2	74480722-74526929	2	0	0.1198 (0.1006-0.139)	0.1435 (0.0133-0.2738)	0.1011 (0.101-0.1012)	0.1148 (0.0421-0.1875)	0.894	0.871	0.968	0.947	1	1	1	1		74480722
NM_182915.2	STEAP3	2	74480722-74526929	2	0	0.1198 (0.1006-0.139)	0.1435 (0.0133-0.2738)	0.1011 (0.101-0.1012)	0.1148 (0.0421-0.1875)	0.894	0.871	0.968	0.947	1	1	1	1		74480722
NM_133186.3	STEAP3	2	74480755-74525515	2	0	0.1198 (0.1006-0.139)	0.1435 (0.0133-0.2738)	0.1011 (0.101-0.1012)	0.1148 (0.0421-0.1875)	0.894	0.871	0.968	0.947	1	1	1	1		74480755
NM_028439.1	C2ORF76	2	74573480-74658137	1	0	0.2054 (0.2054-0.2054)	0.1607 (0.1607-0.1607)	0.0541 (0.0541-0.0541)	0.4013 (0.4013-0.4013)	0.79	0.871	0.98	0.693	1	1	1	1		74573480
NM_001017927.2	C2ORF76	2	74573541-74658004	1	0	0.2054 (0.2054-0.2054)	0.1607 (0.1607-0.1607)	0.0541 (0.0541-0.0541)	0.4013 (0.4013-0.4013)	0.79	0.871	0.98	0.693	1	1	1	1		74573541
NM_002980.2	SCTR	2	74708564-74783171	3	0	0.0786 (0.0246-0.1272)	0.0427 (0.0038-0.113)	0.1081 (0.0465-0.1398)	0.0851 (0.0012-0.2305)	0.961	0.997	0.966	0.993	1	0.999	1	1		74708564
NM_001012322.2	SCTR	2	74708573-74746518	1	0	0.0246 (0.0246-0.0246)	0.0038 (0.0038-0.0038)	0.0465 (0.0465-0.0465)	0.0236 (0.0236-0.0236)	0.998	0.997	0.98	0.996	0.997	0.956	1	0.973		74708573
NM_001029996.2	HCG	2	74846629-74959920	2	0	0.056 (0.0094-0.1025)	0.0859 (0.0015-0.1702)	0.0055 (0.002-0.0089)	0.0766 (0.0178-0.1354)	0.99	0.94	0.998	0.996	1	1	0.817	0.996		74846629
NM_001115074.1	GM101	2	74846629-74959736	2	0	0.056 (0.0094-0.1025)	0.0859 (0.0015-0.1702)	0.0055 (0.002-0.0089)	0.0766 (0.0178-0.1354)	0.99	0.94	0.998	0.996	1	1	0.817	0.996		74846629
NM_001113416.1	EPB41L5	2	75240847-75324531	1	0	0.0345 (0.0345-0.0345)	0.0609 (0.0609-0.0609)	0.0404 (0.0404-0.0404)	0.0021 (0.0021-0.0021)	0.996	0.962	0.98	0.996	0.999	1	1	0.87		75240847
NM_145506.4	EPB41L5	2	75240847-75410772	2	0	0.0714 (0.0345-0.1083)	0.0356 (0.0102-0.0609)	0.079 (0.0404-0.1176)	0.0996 (0.0021-0.1971)	0.968	0.996	0.98	0.975	1	0.999	1	1		75240847
NM_001002952.1	EPB41L5	2	75240907-75323957	1	0	0.0345 (0.0345-0.0345)	0.0609 (0.0609-0.0609)	0.0404 (0.0404-0.0404)	0.0021 (0.0021-0.0021)	0.996	0.962	0.98	0.996	0.999	1	1	0.87		75240907
NM_020909.2	EPB41L5	2	75240907-75410772	2	0	0.0714 (0.0345-0.1083)	0.0356 (0.0102-0.0609)	0.079 (0.0404-0.1176)	0.0996 (0.0021-0.1971)	0.968	0.996	0.98	0.975	1	0.999	1	1		75240907
NM_001081125.1	GLI2	2	75979444-76295138	3	0	0.1308 (0.0284-0.2258)	0.097 (0.0336-0.2009)	0.1483 (0.0499-0.2138)	0.1472 (0.0002-0.4398)	0.837	0.924	0.908	0.878	1	1	1	1		75979444
NM_005270.3	GLI2	2	76041614-76294837	3	0	0.1308 (0.0284-0.2258)	0.097 (0.0336-0.2009)	0.1483 (0.0499-0.2138)	0.1472 (0.0002-0.4398)	0.837	0.924	0.908	0.878	1	1	1	1		76041614
NM_023755.2	TFCP2L1	2	76565297-76633947	1	0	0.0957 (0.0957-0.0957)	0.0265 (0.0265-0.0265)	0.0731 (0.0731-0.0731)	0.1875 (0.1875-0.1875)	0.939	0.993	0.98	0.873	1	1	1	1		76565297
NM_014553.1	TFCP2L1	2	76569409-76633943	1	0	0.0957 (0.0957-0.0957)	0.0265 (0.0265-0.0265)	0.0731 (0.0731-0.0731)	0.1875 (0.1875-0.1875)	0.939	0.993	0.98	0.873	1	1	1	1		76569409
NM_015282.1	CLASP1	2	76681848-76955555	3	0	0.0543 (0.004-0.1064)	0.0282 (0.0003-0.0497)	0.0292 (0.0047-0.0743)	0.1056 (0.0072-0.2104)	0.996	0.997	0.998	0.957	1	0.981	0.96	1		76681848
NM_001081276.1	CLASP1	2	76681885-76955972	3	0	0.0543 (0.004-0.1064)	0.0282 (0.0003-0.0497)	0.0292 (0.0047-0.0743)	0.1056 (0.0072-0.2104)	0.996	0.997	0.998	0.957	1	0.981	0.96	1		76681885
NM_029709.2	CLASP1	2	76681885-76955972	3	0	0.0543 (0.004-0.1064)	0.0282 (0.0003-0.0497)	0.0292 (0.0047-0.0743)	0.1056 (0.0072-0.2104)	0.996	0.997	0.998	0.957	1	0.981	0.96	1		76681885
NM_177548.2	CLASP1	2	76681885-76955972	3	0	0.0543 (0.004-0.1064)	0.0282 (0.0003-0.0497)	0.0292 (0.0047-0.0743)	0.1056 (0.0072-0.2104)	0.996	0.997	0.998	0.957	1	0.981	0.96	1		76681885
NM_130773.2	CNTNAP5	2	79729078-80760847	26	0	0.1234 (0.0058-0.3092)	0.1045 (0-0.4277)	0.0666 (0.0001-0.3856)	0.199 (0-0.5306)	0.169	0.831	0.986	0	1	1	1	1		79729078
NM_001048108.1	CNTNAP5	2	79729441-80759935	26	0	0.1234 (0.0058-0.3092)	0.1045 (0-0.4277)	0.0666 (0.0001-0.3856)	0.199 (0-0.5306)	0.169	0.831	0.986	0	1	1	1	1		79729441
NM_001077425.1	CNTNAP5	2	79729441-80505023	19	0	0.1199 (0.0058-0.2884)	0.1323 (0-0.4277)	0.0287 (0.0001-0.1228)	0.1988 (0-0.4622)	0.459	0.689	0.998	0.095	1	1	0.641	1		79729441
NM_172851.2	C230078M14RIK	2	80225042-80362631	3	0	0.0251 (0.0161-0.0386)	0.0212 (0.0035-0.0322)	0.0163 (0.0003-0.0423)	0.0379 (0.0099-0.0701)	1	0.997	0.998	0.996	0.915	0.956	0.888	0.941		80225042
NM_002101.3	GYPC	2	82801025-82850136	2	0	0.0375 (0.0281-0.047)	0.0732 (0.0558-0.0905)	0.0142 (0.01-0.0184)	0.0252 (0.0101-0.0403)	0.998	0.96	0.998	0.996	0.997	1	0.937	0.941		82801025
NM_016815.2	GYPC	2	82801025-82850136	2	0	0.0375 (0.0281-0.047)	0.0732 (0.0558-0.0905)	0.0142 (0.01-0.0184)	0.0252 (0.0101-0.0403)	0.998	0.96	0.998	0.996	0.997	1	0.937	0.941		82801025
NM_001104959.1	GYPC	2	82801160-82850057	2	0	0.0375 (0.0281-0.047)	0.0732 (0.0558-0.0905)	0.0142 (0.01-0.0184)	0.0252 (0.0101-0.0403)	0.998	0.96	0.998	0.996	0.997	1	0.937	0.941		82801160
NM_001081081.2	GLS	2	83287132-83374721	1	0	0.0766 (0.0766-0.0766)	0.1228 (0.1228-0.1228)	0.0006 (0.0006-0.0006)	0.1063 (0.1063-0.1063)	0.953	0.902	0.998	0.952	1	1	0.817	1		83287132
NM_001113383.1	GLS	2	83287132-83343284	1	0	0.0766 (0.0766-0.0766)	0.1228 (0.1228-0.1228)	0.0006 (0.0006-0.0006)	0.1063 (0.1063-0.1063)	0.953	0.902	0.998	0.952	1	1	0.817	1		83287132
NM_014905.3	GLS	2	83287146-83374201	1	0	0.0766 (0.0766-0.0766)	0.1228 (0.1228-0.1228)	0.0006 (0.0006-0.0006)	0.1063 (0.1063-0.1063)	0.953	0.902	0.998	0.952	1	1	0.817	1		83287146
NM_009283.3	STAT1	2	83375553-83416313	2	0	0.0891 (0.0835-0.0947)	0.1373 (0.1254-0.1493)	0.0002 (0-0.0004)	0.1298 (0.1251-0.1345)	0.941	0.874	1	0.943	1	1	0.641	1		83375553
NM_007315.3	STAT1	2	83376799-83416352	2	0	0.0891 (0.0835-0.0947)	0.1373 (0.1254-0.1493)	0.0002 (0-0.0004)	0.1298 (0.1251-0.1345)	0.941	0.874	1	0.943	1	1	0.641	1		83376799
NM_139266.2	STAT1	2	83383127-83416352	1	0	0.0947 (0.0947-0.0947)	0.1493 (0.1493-0.1493)	0.0004 (0.0004-0.0004)	0.1345 (0.1345-0.1345)	0.939	0.882	0.998	0.943	1	1	0.817	1		83383127
NM_011487.4	STAT4	2	83428465-83588420	1	0	0.089 (0.089-0.089)	0.1385 (0.1385-0.1385)	0.0002 (0.0002-0.0002)	0.1284 (0.1284-0.1284)	0.941	0.895	0.998	0.943	1	1	0.797	1		83428465
NM_003151.2	STAT4	2	83428478-83588359	1	0	0.089 (0.089-0.089)	0.1385 (0.1385-0.1385)	0.0002 (0.0002-0.0002)	0.1284 (0.1284-0.1284)	0.941	0.895	0.998	0.943	1	1	0.797	1		83428478
NM_010863.2	MYO1B	2	83714642-83914639	6	0	0.0801 (0.0026-0.2132)	0.0432 (0.0002-0.1245)	0.0807 (0.0028-0.306)	0.1165 (0.0022-0.3332)	0.948	0.997	0.98	0.917	1	0.99	1	1		83714642
NM_012223.2	MYO1B	2	83714659-83914576	6	0	0.0801 (0.0026-0.2132)	0.0432 (0.0002-0.1245)	0.0807 (0.0028-0.306)	0.1165 (0.0022-0.3332)	0.948	0.997	0.98	0.917	1	0.99	1	1		83714659
NM_019790.3	TMEFF2	2	84513055-84792949	4	0	0.0672 (0.0005-0.1249)	0.0965 (0.0003-0.143)	0.0977 (0.0002-0.223)	0.0075 (0-0.0201)	0.979	0.924	0.968	0.996	1	1	1	0.711		84513055
NM_016192.2	TMEFF2	2	84514572-84792938	4	0	0.0672 (0.0005-0.1249)	0.0965 (0.0003-0.143)	0.0977 (0.0002-0.223)	0.0075 (0-0.0201)	0.979	0.924	0.968	0.996	1	1	1	0.711		84514572
NR_002769.1	PCGEM1	2	85420876-85475958	1	0	0.0452 (0.0452-0.0452)	0.0034 (0.0034-0.0034)	0.081 (0.081-0.081)	0.0511 (0.0511-0.0511)	0.99	0.997	0.978	0.996	1	0.956	1	0.987		85420876
NM_001127257.1	SLC39A10	2	88273043-88343698	1	0	0.3009 (0.3009-0.3009)	0.5073 (0.5073-0.5073)	0.3872 (0.3872-0.3872)	0.0081 (0.0081-0.0081)	0.617	0.597	0.709	0.996	1	1	1	0.928		88273043
NM_020342.2	SLC39A10	2	88273360-88343698	1	0	0.3009 (0.3009-0.3009)	0.5073 (0.5073-0.5073)	0.3872 (0.3872-0.3872)	0.0081 (0.0081-0.0081)	0.617	0.597	0.709	0.996	1	1	1	0.928		88273360
NM_172653.2	SLC39A10	2	88273475-88343692	1	0	0.3009 (0.3009-0.3009)	0.5073 (0.5073-0.5073)	0.3872 (0.3872-0.3872)	0.0081 (0.0081-0.0081)	0.617	0.597	0.709	0.996	1	1	1	0.928		88273475
NM_018897.2	DNAH7	2	88343698-88600317	3	0	0.13 (0.0223-0.2813)	0.1484 (0.0028-0.3414)	0.02 (0.0053-0.0414)	0.2215 (0.0226-0.4894)	0.837	0.862	0.998	0.708	1	1	0.929	1		88343698
NM_020760.1	HECW2	2	88707047-89153171	5	0	0.0606 (0.0222-0.0918)	0.0511 (0.0002-0.1122)	0.0802 (0.0064-0.1428)	0.0504 (0.0003-0.1323)	0.995	0.995	0.98	0.996	1	0.999	1	0.958		88707047
NM_172655.2	HECW2	2	88843319-89154198	5	0	0.0606 (0.0222-0.0918)	0.0511 (0.0002-0.1122)	0.0802 (0.0064-0.1428)	0.0504 (0.0003-0.1323)	0.995	0.995	0.98	0.996	1	0.999	1	0.958		88843319
NM_001081433.1	ANKRD44	2	89672933-90080459	2	0	0.0954 (0.0709-0.1198)	0.122 (0.0059-0.2381)	0.0782 (0.0775-0.0788)	0.0859 (0.0439-0.1279)	0.939	0.895	0.98	0.993	1	1	1	1		89672933
NM_153697.1	ANKRD44	2	89680109-89922851	2	0	0.0954 (0.0709-0.1198)	0.122 (0.0059-0.2381)	0.0782 (0.0775-0.0788)	0.0859 (0.0439-0.1279)	0.939	0.895	0.98	0.993	1	1	1	1		89680109
NM_002156.4	HSPD1	2	90240051-90250119	1	0	0.0044 (0.0044-0.0044)	0.0073 (0.0073-0.0073)	0.0001 (0.0001-0.0001)	0.0057 (0.0057-0.0057)	1	0.997	0.998	0.996	0.852	0.981	0.732	0.924		90240051
NM_010477.4	HSPD1	2	90240051-90250140	1	0	0.0044 (0.0044-0.0044)	0.0073 (0.0073-0.0073)	0.0001 (0.0001-0.0001)	0.0057 (0.0057-0.0057)	1	0.997	0.998	0.996	0.852	0.981	0.732	0.924		90240051
NM_199440.1	HSPD1	2	90240051-90250478	1	0	0.0044 (0.0044-0.0044)	0.0073 (0.0073-0.0073)	0.0001 (0.0001-0.0001)	0.0057 (0.0057-0.0057)	1	0.997	0.998	0.996	0.852	0.981	0.732	0.924		90240051
NM_199482.2	MOBKL3	2	90264905-90295879	1	0	0.0502 (0.0502-0.0502)	0.0317 (0.0317-0.0317)	0.019 (0.019-0.019)	0.0998 (0.0998-0.0998)	0.981	0.99	0.997	0.961	1	1	0.999	1		90264905
NM_025283.3	MOBKL3	2	90265369-90295128	1	0	0.0502 (0.0502-0.0502)	0.0317 (0.0317-0.0317)	0.019 (0.019-0.019)	0.0998 (0.0998-0.0998)	0.981	0.99	0.997	0.961	1	1	0.999	1		90265369
NM_001100819.1	MOBKL3	2	90265384-90295879	1	0	0.0502 (0.0502-0.0502)	0.0317 (0.0317-0.0317)	0.019 (0.019-0.019)	0.0998 (0.0998-0.0998)	0.981	0.99	0.997	0.961	1	1	0.999	1		90265384
NM_015387.3	MOBKL3	2	90265384-90295879	1	0	0.0502 (0.0502-0.0502)	0.0317 (0.0317-0.0317)	0.019 (0.019-0.019)	0.0998 (0.0998-0.0998)	0.981	0.99	0.997	0.961	1	1	0.999	1		90265384
NM_001114663.1	PLCL1	2	90525419-90895467	6	0	0.0888 (0.0444-0.1318)	0.0562 (0.0002-0.165)	0.0621 (0.0058-0.1747)	0.148 (0.0847-0.2567)	0.939	0.994	0.984	0.807	1	1	1	1		90525419
NM_001114661.1	PLCL1	2	90525604-90894965	6	0	0.0888 (0.0444-0.1318)	0.0562 (0.0002-0.165)	0.0621 (0.0058-0.1747)	0.148 (0.0847-0.2567)	0.939	0.994	0.984	0.807	1	1	1	1		90525604
NM_139146.2	SATB2	2	92115872-92331889	1	0	0.0086 (0.0086-0.0086)	0.0002 (0.0002-0.0002)	0.0145 (0.0145-0.0145)	0.0111 (0.0111-0.0111)	1	0.997	0.998	0.996	0.927	0.878	0.989	0.941		92115872
NM_015265.2	SATB2	2	92115873-92334683	1	0	0.0086 (0.0086-0.0086)	0.0002 (0.0002-0.0002)	0.0145 (0.0145-0.0145)	0.0111 (0.0111-0.0111)	1	0.997	0.998	0.996	0.927	0.878	0.989	0.941		92115873
NM_001039693.2	C2ORF60	2	92787072-92811556	1	0	0.2839 (0.2839-0.2839)	0.3992 (0.3992-0.3992)	0.0016 (0.0016-0.0016)	0.4508 (0.4508-0.4508)	0.668	0.746	0.998	0.633	1	1	0.887	1		92787072
NR_004862.1	C2ORF60	2	92787072-92811556	1	0	0.2839 (0.2839-0.2839)	0.3992 (0.3992-0.3992)	0.0016 (0.0016-0.0016)	0.4508 (0.4508-0.4508)	0.668	0.746	0.998	0.633	1	1	0.887	1		92787072
NM_001037742.2	C2ORF60	2	92791041-92811510	1	0	0.2839 (0.2839-0.2839)	0.3992 (0.3992-0.3992)	0.0016 (0.0016-0.0016)	0.4508 (0.4508-0.4508)	0.668	0.746	0.998	0.633	1	1	0.887	1		92791041
NR_004860.1	C2ORF60	2	92791041-92811510	1	0	0.2839 (0.2839-0.2839)	0.3992 (0.3992-0.3992)	0.0016 (0.0016-0.0016)	0.4508 (0.4508-0.4508)	0.668	0.746	0.998	0.633	1	1	0.887	1		92791041
NM_001114102.1	C2ORF60	2	92797609-92811510	1	0	0.2839 (0.2839-0.2839)	0.3992 (0.3992-0.3992)	0.0016 (0.0016-0.0016)	0.4508 (0.4508-0.4508)	0.668	0.746	0.998	0.633	1	1	0.887	1		92797609
NM_015535.2	LOC26010	2	93123530-93318890	1	0	0.1247 (0.1247-0.1247)	0.2253 (0.2253-0.2253)	0.0105 (0.0105-0.0105)	0.1384 (0.1384-0.1384)	0.918	0.86	0.998	0.941	1	1	0.976	1		93123530
NM_001100422.1	LOC26010	2	93123924-93318890	1	0	0.1247 (0.1247-0.1247)	0.2253 (0.2253-0.2253)	0.0105 (0.0105-0.0105)	0.1384 (0.1384-0.1384)	0.918	0.86	0.998	0.941	1	1	0.976	1		93123924
NM_001100424.1	LOC26010	2	93123924-93318890	1	0	0.1247 (0.1247-0.1247)	0.2253 (0.2253-0.2253)	0.0105 (0.0105-0.0105)	0.1384 (0.1384-0.1384)	0.918	0.86	0.998	0.941	1	1	0.976	1		93123924
NM_001100423.1	LOC26010	2	93124303-93318890	1	0	0.1247 (0.1247-0.1247)	0.2253 (0.2253-0.2253)	0.0105 (0.0105-0.0105)	0.1384 (0.1384-0.1384)	0.918	0.86	0.998	0.941	1	1	0.976	1		93124303
NM_144882.3	LOC26010	2	93124431-93317225	1	0	0.1247 (0.1247-0.1247)	0.2253 (0.2253-0.2253)	0.0105 (0.0105-0.0105)	0.1384 (0.1384-0.1384)	0.918	0.86	0.998	0.941	1	1	0.976	1		93124431
NM_023617.2	AOX3	2	93475316-93553978	1	0	0.0848 (0.0848-0.0848)	0.1486 (0.1486-0.1486)	0.1012 (0.1012-0.1012)	0.0045 (0.0045-0.0045)	0.945	0.879	0.968	0.996	1	1	1	0.918		93475316
NM_023631.2	AOX4	2	93577947-93649479	2	0	0.1378 (0.0858-0.1899)	0.1067 (0.0472-0.1662)	0.0863 (0.0199-0.1527)	0.2204 (0.0712-0.3697)	0.849	0.918	0.978	0.776	1	1	1	1		93577947
NM_001044749.1	AOX4	2	93578125-93649124	2	0	0.1378 (0.0858-0.1899)	0.1067 (0.0472-0.1662)	0.0863 (0.0199-0.1527)	0.2204 (0.0712-0.3697)	0.849	0.918	0.978	0.776	1	1	1	1		93578125
NM_001048132.1	AOX3L1	2	93660266-93736299	2	0	0.1006 (0.0765-0.1246)	0.1192 (0.0868-0.1515)	0.0714 (0.0058-0.137)	0.1111 (0.0057-0.2165)	0.933	0.899	0.98	0.949	1	1	1	1		93660266
NM_001008419.1	AOX3L1	2	93660269-93736534	2	0	0.1006 (0.0765-0.1246)	0.1192 (0.0868-0.1515)	0.0714 (0.0058-0.137)	0.1111 (0.0057-0.2165)	0.933	0.899	0.98	0.949	1	1	1	1		93660269
NR_001557.2	AOX2	2	93715800-93736007	1	0	0.0765 (0.0765-0.0765)	0.0868 (0.0868-0.0868)	0.137 (0.137-0.137)	0.0057 (0.0057-0.0057)	0.954	0.938	0.966	0.996	1	1	1	0.924		93715800
NM_002491.2	NDUFB3	2	93955858-93966647	1	0	0.063 (0.063-0.063)	0.0149 (0.0149-0.0149)	0.0517 (0.0517-0.0517)	0.1222 (0.1222-0.1222)	0.968	0.997	0.98	0.943	1	0.99	1	1		93955858
NM_025597.2	NDUFB3	2	93956113-93966673	1	0	0.063 (0.063-0.063)	0.0149 (0.0149-0.0149)	0.0517 (0.0517-0.0517)	0.1222 (0.1222-0.1222)	0.968	0.997	0.98	0.943	1	0.99	1	1		93956113
NM_003879.4	CFLAR	2	93997877-94051084	1	0	0.0121 (0.0121-0.0121)	0.0068 (0.0068-0.0068)	0.0053 (0.0053-0.0053)	0.0242 (0.0242-0.0242)	1	0.997	0.998	0.996	0.971	0.975	0.954	0.973		93997877
NM_001127183.1	CFLAR	2	94017424-94051084	1	0	0.0121 (0.0121-0.0121)	0.0068 (0.0068-0.0068)	0.0053 (0.0053-0.0053)	0.0242 (0.0242-0.0242)	1	0.997	0.998	0.996	0.971	0.975	0.954	0.973		94017424
NM_207653.3	CFLAR	2	94017424-94053260	1	0	0.0121 (0.0121-0.0121)	0.0068 (0.0068-0.0068)	0.0053 (0.0053-0.0053)	0.0242 (0.0242-0.0242)	1	0.997	0.998	0.996	0.971	0.975	0.954	0.973		94017424
NM_001080124.1	CASP8	2	94104554-94176828	1	0	0.1049 (0.1049-0.1049)	0.0206 (0.0206-0.0206)	0.2012 (0.2012-0.2012)	0.0929 (0.0929-0.0929)	0.939	0.994	0.898	0.975	1	0.999	1	1		94104554
NM_001228.4	CASP8	2	94104554-94176828	1	0	0.1049 (0.1049-0.1049)	0.0206 (0.0206-0.0206)	0.2012 (0.2012-0.2012)	0.0929 (0.0929-0.0929)	0.939	0.994	0.898	0.975	1	0.999	1	1		94104554
NM_033355.3	CASP8	2	94104554-94176828	1	0	0.1049 (0.1049-0.1049)	0.0206 (0.0206-0.0206)	0.2012 (0.2012-0.2012)	0.0929 (0.0929-0.0929)	0.939	0.994	0.898	0.975	1	0.999	1	1		94104554
NM_033358.3	CASP8	2	94104554-94173475	1	0	0.1049 (0.1049-0.1049)	0.0206 (0.0206-0.0206)	0.2012 (0.2012-0.2012)	0.0929 (0.0929-0.0929)	0.939	0.994	0.898	0.975	1	0.999	1	1		94104554
NM_001127391.1	ALS2CR12	2	94177548-94215724	1	0	0.0447 (0.0447-0.0447)	0.0105 (0.0105-0.0105)	0.0867 (0.0867-0.0867)	0.0368 (0.0368-0.0368)	0.991	0.997	0.978	0.996	1	0.99	1	0.987		94177548
NM_139163.2	ALS2CR12	2	94177548-94215724	1	0	0.0447 (0.0447-0.0447)	0.0105 (0.0105-0.0105)	0.0867 (0.0867-0.0867)	0.0368 (0.0368-0.0368)	0.991	0.997	0.978	0.996	1	0.99	1	0.987		94177548
NM_175370.4	ALS2CR12	2	94177587-94215739	1	0	0.0447 (0.0447-0.0447)	0.0105 (0.0105-0.0105)	0.0867 (0.0867-0.0867)	0.0368 (0.0368-0.0368)	0.991	0.997	0.978	0.996	1	0.99	1	0.987		94177587
NM_015049.2	TRAK2	2	94226900-94299802	2	0	0.0598 (0.0455-0.0741)	0.0197 (0.0014-0.0379)	0.1055 (0.0882-0.1227)	0.0543 (0.0105-0.098)	0.981	0.997	0.968	0.996	1	0.975	1	0.987		94226900
NM_172406.2	TRAK2	2	94226902-94272252	2	0	0.0598 (0.0455-0.0741)	0.0197 (0.0014-0.0379)	0.1055 (0.0882-0.1227)	0.0543 (0.0105-0.098)	0.981	0.997	0.968	0.996	1	0.975	1	0.987		94226902
NM_152525.4	ALS2CR11	2	94336484-94460321	1	0	0.0277 (0.0277-0.0277)	0.0002 (0.0002-0.0002)	0.0443 (0.0443-0.0443)	0.0387 (0.0387-0.0387)	0.997	0.997	0.98	0.996	0.997	0.85	1	0.987		94336484
NM_175200.3	ALS2CR11	2	94401595-94446936	1	0	0.0277 (0.0277-0.0277)	0.0002 (0.0002-0.0002)	0.0443 (0.0443-0.0443)	0.0387 (0.0387-0.0387)	0.997	0.997	0.98	0.996	0.997	0.85	1	0.987		94401595
NM_145143.3	MPP4	2	94487514-94784827	3	0	0.1359 (0.0259-0.2194)	0.1394 (0.0303-0.3075)	0.1093 (0.0013-0.3249)	0.1591 (0.0457-0.3493)	0.819	0.871	0.966	0.854	1	1	1	1		94487514
NM_033066.2	MPP4	2	94487523-94784914	3	0	0.1359 (0.0259-0.2194)	0.1394 (0.0303-0.3075)	0.1093 (0.0013-0.3249)	0.1591 (0.0457-0.3493)	0.819	0.871	0.966	0.854	1	1	1	1		94487523
NM_139158.1	PFTK2	2	94923692-95017908	1	0	0.1208 (0.1208-0.1208)	0.0223 (0.0223-0.0223)	0.2306 (0.2306-0.2306)	0.1096 (0.1096-0.1096)	0.919	0.994	0.858	0.949	1	0.999	1	1		94923692
NM_001013771.2	FLJ39061	2	95185895-95322728	2	0	0.0789 (0.0379-0.1198)	0.1256 (0.0748-0.1764)	0.0974 (0.0117-0.183)	0.0137 (0.0001-0.0273)	0.96	0.895	0.968	0.996	1	1	1	0.897		95185895
NM_018868.2	NOP5/NOP58	2	95427097-95450737	1	0	0.2689 (0.2689-0.2689)	0.0057 (0.0057-0.0057)	0.4481 (0.4481-0.4481)	0.3528 (0.3528-0.3528)	0.692	0.997	0.67	0.706	1	0.969	1	1		95427097
NM_015934.3	NOP5/NOP58	2	95427120-95450737	1	0	0.2689 (0.2689-0.2689)	0.0057 (0.0057-0.0057)	0.4481 (0.4481-0.4481)	0.3528 (0.3528-0.3528)	0.692	0.997	0.67	0.706	1	0.969	1	1		95427120
NM_001037725.2	FAM117B	2	95777593-95852422	1	0	0.2621 (0.2621-0.2621)	0.0826 (0.0826-0.0826)	0.1864 (0.1864-0.1864)	0.5173 (0.5173-0.5173)	0.703	0.938	0.93	0.551	1	1	1	1		95777593
NM_173511.2	FAM117B	2	95778066-95852425	1	0	0.2621 (0.2621-0.2621)	0.0826 (0.0826-0.0826)	0.1864 (0.1864-0.1864)	0.5173 (0.5173-0.5173)	0.703	0.938	0.93	0.551	1	1	1	1		95778066
NM_001003946.1	FAM117B	2	95778768-95852423	1	0	0.2621 (0.2621-0.2621)	0.0826 (0.0826-0.0826)	0.1864 (0.1864-0.1864)	0.5173 (0.5173-0.5173)	0.703	0.938	0.93	0.551	1	1	1	1		95778768
NM_005759.4	ABI2	2	96340649-96442384	1	0	0.0429 (0.0429-0.0429)	0.0026 (0.0026-0.0026)	0.0758 (0.0758-0.0758)	0.0503 (0.0503-0.0503)	0.992	0.997	0.98	0.996	1	0.956	1	0.987		96340649
NM_198127.1	ABI2	2	96340880-96442384	1	0	0.0429 (0.0429-0.0429)	0.0026 (0.0026-0.0026)	0.0758 (0.0758-0.0758)	0.0503 (0.0503-0.0503)	0.992	0.997	0.98	0.996	1	0.956	1	0.987		96340880
NM_213589.1	RAPH1	2	96443034-96503774	1	0	0.0821 (0.0821-0.0821)	0.0144 (0.0144-0.0144)	0.0757 (0.0757-0.0757)	0.1562 (0.1562-0.1562)	0.946	0.997	0.98	0.917	1	0.99	1	1		96443034
NM_203365.2	RAPH1	2	96450501-96503774	1	0	0.0821 (0.0821-0.0821)	0.0144 (0.0144-0.0144)	0.0757 (0.0757-0.0757)	0.1562 (0.1562-0.1562)	0.946	0.997	0.98	0.917	1	0.99	1	1		96450501
NM_001045513.2	RAPH1	2	96453037-96503774	1	0	0.0821 (0.0821-0.0821)	0.0144 (0.0144-0.0144)	0.0757 (0.0757-0.0757)	0.1562 (0.1562-0.1562)	0.946	0.997	0.98	0.917	1	0.99	1	1		96453037
NM_006139.2	CD28	2	96786322-96822299	2	0	0.074 (0.0189-0.1291)	0.0954 (0.0216-0.1691)	0.0021 (0.0013-0.0028)	0.1246 (0.0337-0.2154)	0.968	0.93	0.998	0.943	1	1	0.732	1		96786322
NM_007642.4	CD28	2	96786440-96823285	2	0	0.074 (0.0189-0.1291)	0.0954 (0.0216-0.1691)	0.0021 (0.0013-0.0028)	0.1246 (0.0337-0.2154)	0.968	0.93	0.998	0.943	1	1	0.732	1		96786440
NM_001003087.1	CD28	2	96786457-96819933	2	0	0.074 (0.0189-0.1291)	0.0954 (0.0216-0.1691)	0.0021 (0.0013-0.0028)	0.1246 (0.0337-0.2154)	0.968	0.93	0.998	0.943	1	1	0.732	1		96786457
NM_001081050.2	PARD3B	2	97688205-98969682	14	0	0.0907 (0.0016-0.2563)	0.0639 (0.0012-0.1676)	0.1013 (0.0001-0.2999)	0.107 (0-0.4854)	0.891	0.993	0.938	0.893	1	1	1	1		97688205
NM_057177.5	PARD3B	2	97688534-98965262	14	0	0.0907 (0.0016-0.2563)	0.0639 (0.0012-0.1676)	0.1013 (0.0001-0.2999)	0.107 (0-0.4854)	0.891	0.993	0.938	0.893	1	1	1	1		97688534
NM_152526.4	PARD3B	2	97688534-98965262	14	0	0.0907 (0.0016-0.2563)	0.0639 (0.0012-0.1676)	0.1013 (0.0001-0.2999)	0.107 (0-0.4854)	0.891	0.993	0.938	0.893	1	1	1	1		97688534
NM_205863.2	PARD3B	2	97688534-98965262	14	0	0.0907 (0.0016-0.2563)	0.0639 (0.0012-0.1676)	0.1013 (0.0001-0.2999)	0.107 (0-0.4854)	0.891	0.993	0.938	0.893	1	1	1	1		97688534
NM_001077403.1	NRP2	2	99036882-99157333	3	0	0.0317 (0.0174-0.0429)	0.0294 (0.0013-0.0562)	0.0507 (0.0198-0.0847)	0.015 (0.0003-0.0311)	1	0.997	0.991	0.996	0.971	0.985	1	0.87		99036882
NM_001077404.1	NRP2	2	99036882-99157333	3	0	0.0317 (0.0174-0.0429)	0.0294 (0.0013-0.0562)	0.0507 (0.0198-0.0847)	0.015 (0.0003-0.0311)	1	0.997	0.991	0.996	0.971	0.985	1	0.87		99036882
NM_001077405.1	NRP2	2	99036882-99157333	3	0	0.0317 (0.0174-0.0429)	0.0294 (0.0013-0.0562)	0.0507 (0.0198-0.0847)	0.015 (0.0003-0.0311)	1	0.997	0.991	0.996	0.971	0.985	1	0.87		99036882
NM_001077406.1	NRP2	2	99036882-99134594	2	0	0.0302 (0.0174-0.0429)	0.016 (0.0013-0.0307)	0.0522 (0.0198-0.0847)	0.0223 (0.0134-0.0311)	0.999	0.997	0.982	0.996	0.985	0.956	1	0.928		99036882
NM_001077407.1	NRP2	2	99036882-99134594	2	0	0.0302 (0.0174-0.0429)	0.016 (0.0013-0.0307)	0.0522 (0.0198-0.0847)	0.0223 (0.0134-0.0311)	0.999	0.997	0.982	0.996	0.985	0.956	1	0.928		99036882
NM_010939.2	NRP2	2	99036882-99157333	3	0	0.0317 (0.0174-0.0429)	0.0294 (0.0013-0.0562)	0.0507 (0.0198-0.0847)	0.015 (0.0003-0.0311)	1	0.997	0.991	0.996	0.971	0.985	1	0.87		99036882
NM_003872.2	NRP2	2	99036957-99157333	3	0	0.0317 (0.0174-0.0429)	0.0294 (0.0013-0.0562)	0.0507 (0.0198-0.0847)	0.015 (0.0003-0.0311)	1	0.997	0.991	0.996	0.971	0.985	1	0.87		99036957
NM_018534.3	NRP2	2	99036957-99134231	2	0	0.0302 (0.0174-0.0429)	0.016 (0.0013-0.0307)	0.0522 (0.0198-0.0847)	0.0223 (0.0134-0.0311)	0.999	0.997	0.982	0.996	0.985	0.956	1	0.928		99036957
NM_201264.1	NRP2	2	99036957-99099240	1	0	0.0174 (0.0174-0.0174)	0.0013 (0.0013-0.0013)	0.0198 (0.0198-0.0198)	0.0311 (0.0311-0.0311)	0.999	0.997	0.994	0.996	0.987	0.929	0.999	0.984		99036957
NM_201266.1	NRP2	2	99036957-99157333	3	0	0.0317 (0.0174-0.0429)	0.0294 (0.0013-0.0562)	0.0507 (0.0198-0.0847)	0.015 (0.0003-0.0311)	1	0.997	0.991	0.996	0.971	0.985	1	0.87		99036957
NM_201267.1	NRP2	2	99036957-99134231	2	0	0.0302 (0.0174-0.0429)	0.016 (0.0013-0.0307)	0.0522 (0.0198-0.0847)	0.0223 (0.0134-0.0311)	0.999	0.997	0.982	0.996	0.985	0.956	1	0.928		99036957
NM_201279.1	NRP2	2	99036957-99157333	3	0	0.0317 (0.0174-0.0429)	0.0294 (0.0013-0.0562)	0.0507 (0.0198-0.0847)	0.015 (0.0003-0.0311)	1	0.997	0.991	0.996	0.971	0.985	1	0.87		99036957
NM_001081436.2	INO80D	2	99431281-99501600	1	0	0.0339 (0.0339-0.0339)	0.0038 (0.0038-0.0038)	0.0625 (0.0625-0.0625)	0.0354 (0.0354-0.0354)	0.996	0.997	0.98	0.996	0.999	0.956	1	0.987		99431281
NM_001114609.1	INO80D	2	99431281-99501600	1	0	0.0339 (0.0339-0.0339)	0.0038 (0.0038-0.0038)	0.0625 (0.0625-0.0625)	0.0354 (0.0354-0.0354)	0.996	0.997	0.98	0.996	0.999	0.956	1	0.987		99431281
NM_017759.4	INO80D	2	99431282-99501979	1	0	0.0339 (0.0339-0.0339)	0.0038 (0.0038-0.0038)	0.0625 (0.0625-0.0625)	0.0354 (0.0354-0.0354)	0.996	0.997	0.98	0.996	0.999	0.956	1	0.987		99431282
NM_011780.2	ADAM23	2	99792331-99989947	2	0	0.0581 (0.0392-0.0769)	0.0801 (0.0475-0.1127)	0.0341 (0.0001-0.0682)	0.0599 (0.0019-0.118)	0.981	0.951	0.997	0.996	1	1	0.999	0.987		99792331
NM_003812.2	ADAM23	2	99792433-99986423	2	0	0.0581 (0.0392-0.0769)	0.0801 (0.0475-0.1127)	0.0341 (0.0001-0.0682)	0.0599 (0.0019-0.118)	0.981	0.951	0.997	0.996	1	1	0.999	0.987		99792433
NM_001093730.1	DYTN	2	100025713-100095790	1	0	0.0373 (0.0373-0.0373)	0.0464 (0.0464-0.0464)	0.0641 (0.0641-0.0641)	0.0014 (0.0014-0.0014)	0.996	0.975	0.98	0.996	1	1	1	0.87		100025713
NM_001081658.1	DYTN	2	100025714-100097094	1	0	0.0373 (0.0373-0.0373)	0.0464 (0.0464-0.0464)	0.0641 (0.0641-0.0641)	0.0014 (0.0014-0.0014)	0.996	0.975	0.98	0.996	1	1	1	0.87		100025714
NM_001039845.1	MDH1B	2	100110686-100145987	1	0	0.0018 (0.0018-0.0018)	0.0034 (0.0034-0.0034)	0.0002 (0.0002-0.0002)	0.0019 (0.0019-0.0019)	1	0.997	0.998	0.996	0.709	0.956	0.806	0.87		100110686
NM_172422.3	FASTKD2	2	100146230-100166915	1	0	0.117 (0.117-0.117)	0.2315 (0.2315-0.2315)	0.0806 (0.0806-0.0806)	0.0389 (0.0389-0.0389)	0.919	0.857	0.978	0.996	1	1	1	0.987		100146230
NM_014929.2	FASTKD2	2	100147107-100168283	1	0	0.117 (0.117-0.117)	0.2315 (0.2315-0.2315)	0.0806 (0.0806-0.0806)	0.0389 (0.0389-0.0389)	0.919	0.857	0.978	0.996	1	1	1	0.987		100147107
NM_003709.2	KLF7	2	100457355-100556568	2	0	0.1309 (0.0925-0.1692)	0.2462 (0.1666-0.3258)	0.125 (0.1034-0.1467)	0.0214 (0.0075-0.0353)	0.87	0.771	0.966	0.996	1	1	1	0.926		100457355
NM_033563.2	KLF7	2	100457770-100556594	2	0	0.1309 (0.0925-0.1692)	0.2462 (0.1666-0.3258)	0.125 (0.1034-0.1467)	0.0214 (0.0075-0.0353)	0.87	0.771	0.966	0.996	1	1	1	0.926		100457770
NM_001039493.1	PLEKHM3	2	101186062-101416515	3	0	0.0382 (0.0287-0.0447)	0.0459 (0.0184-0.0824)	0.0559 (0.0239-0.0867)	0.0129 (0.0105-0.0175)	0.999	0.994	0.984	0.996	0.991	0.999	1	0.87		101186062
NM_001080475.1	PLEKHM3	2	101192086-101386696	2	0	0.0367 (0.0287-0.0447)	0.0277 (0.0184-0.0369)	0.0719 (0.0571-0.0867)	0.0105 (0.0105-0.0106)	0.998	0.997	0.98	0.996	0.994	0.99	1	0.87		101192086
NM_001099334.2	C2ORF80	2	101534739-101561082	1	0	0.1535 (0.1535-0.1535)	0.1455 (0.1455-0.1455)	0.0247 (0.0247-0.0247)	0.2902 (0.2902-0.2902)	0.87	0.884	0.993	0.776	1	1	1	1		101534739
NM_152671.3	PIP5K3	2	101600577-101630481	1	0	0.0118 (0.0118-0.0118)	0.0199 (0.0199-0.0199)	0.0003 (0.0003-0.0003)	0.0151 (0.0151-0.0151)	1	0.995	0.998	0.996	0.971	0.999	0.817	0.954		101600577
NM_001111320.1	IDH1	2	101630668-101668039	1	0	0.0736 (0.0736-0.0736)	0.0102 (0.0102-0.0102)	0.073 (0.073-0.073)	0.1377 (0.1377-0.1377)	0.961	0.997	0.98	0.943	1	0.99	1	1		101630668
NM_010497.3	IDH1	2	101646940-101668039	1	0	0.0736 (0.0736-0.0736)	0.0102 (0.0102-0.0102)	0.073 (0.073-0.073)	0.1377 (0.1377-0.1377)	0.961	0.997	0.98	0.943	1	0.99	1	1		101646940
NM_005896.2	IDH1	2	101646998-101668030	1	0	0.0736 (0.0736-0.0736)	0.0102 (0.0102-0.0102)	0.073 (0.073-0.073)	0.1377 (0.1377-0.1377)	0.961	0.997	0.98	0.943	1	0.99	1	1		101646998
NM_139270.2	PTH2R	2	101814747-101899675	3	0	0.0512 (0.0373-0.0649)	0.0065 (0.0003-0.0114)	0.0726 (0.0433-0.1026)	0.0744 (0.0322-0.0992)	0.996	0.997	0.98	0.996	0.999	0.8	1	0.992		101814747
NM_005048.2	PTH2R	2	101814967-101900024	3	0	0.0512 (0.0373-0.0649)	0.0065 (0.0003-0.0114)	0.0726 (0.0433-0.1026)	0.0744 (0.0322-0.0992)	0.996	0.997	0.98	0.996	0.999	0.8	1	0.992		101814967
NM_001039538.1	MAP2	2	102427468-102728831	4	0	0.0378 (0.0093-0.114)	0.0678 (0.0111-0.2099)	0.0351 (0-0.1192)	0.0106 (0.0005-0.0159)	1	0.975	0.998	0.996	0.971	1	0.961	0.8		102427468
NM_001039934.1	MAP2	2	102427513-102728833	4	0	0.0378 (0.0093-0.114)	0.0678 (0.0111-0.2099)	0.0351 (0-0.1192)	0.0106 (0.0005-0.0159)	1	0.975	0.998	0.996	0.971	1	0.961	0.8		102427513
NM_008632.2	MAP2	2	102427513-102728833	4	0	0.0378 (0.0093-0.114)	0.0678 (0.0111-0.2099)	0.0351 (0-0.1192)	0.0106 (0.0005-0.0159)	1	0.975	0.998	0.996	0.971	1	0.961	0.8		102427513
NM_002374.3	MAP2	2	102580991-102728831	2	0	0.0656 (0.0173-0.114)	0.1219 (0.0339-0.2099)	0.062 (0.0049-0.1192)	0.0129 (0.0128-0.013)	0.977	0.895	0.98	0.996	1	1	1	0.892		102580991
NM_031845.2	MAP2	2	102580991-102728831	2	0	0.0656 (0.0173-0.114)	0.1219 (0.0339-0.2099)	0.062 (0.0049-0.1192)	0.0129 (0.0128-0.013)	0.977	0.895	0.98	0.996	1	1	1	0.892		102580991
NM_031847.2	MAP2	2	102580991-102728831	2	0	0.0656 (0.0173-0.114)	0.1219 (0.0339-0.2099)	0.062 (0.0049-0.1192)	0.0129 (0.0128-0.013)	0.977	0.895	0.98	0.996	1	1	1	0.892		102580991
NM_006916.1	RPE	2	102992554-103012797	1	0	0.0742 (0.0742-0.0742)	0.0998 (0.0998-0.0998)	0.1217 (0.1217-0.1217)	0.0011 (0.0011-0.0011)	0.961	0.924	0.966	0.996	1	1	1	0.87		102992554
NM_025683.2	RPE	2	102992575-103013414	1	0	0.0742 (0.0742-0.0742)	0.0998 (0.0998-0.0998)	0.1217 (0.1217-0.1217)	0.0011 (0.0011-0.0011)	0.961	0.924	0.966	0.996	1	1	1	0.87		102992575
NM_199229.1	RPE	2	102992584-103013140	1	0	0.0742 (0.0742-0.0742)	0.0998 (0.0998-0.0998)	0.1217 (0.1217-0.1217)	0.0011 (0.0011-0.0011)	0.961	0.924	0.966	0.996	1	1	1	0.87		102992584
NM_001608.3	ACADL	2	103172616-103213523	1	0	0.0471 (0.0471-0.0471)	0.0016 (0.0016-0.0016)	0.0802 (0.0802-0.0802)	0.0594 (0.0594-0.0594)	0.982	0.997	0.978	0.996	1	0.929	1	0.994		103172616
NM_007381.3	ACADL	2	103173089-103213261	1	0	0.0471 (0.0471-0.0471)	0.0016 (0.0016-0.0016)	0.0802 (0.0802-0.0802)	0.0594 (0.0594-0.0594)	0.982	0.997	0.978	0.996	1	0.929	1	0.994		103173089
NM_021295.2	LANCL1	2	103374879-103423647	1	0	0.1227 (0.1227-0.1227)	0.0448 (0.0448-0.0448)	0.0796 (0.0796-0.0796)	0.2438 (0.2438-0.2438)	0.919	0.975	0.978	0.826	1	1	1	1		103374879
NM_001122633.1	CPS1	2	103424651-103648868	1	0	0.1947 (0.1947-0.1947)	0.3891 (0.3891-0.3891)	0.089 (0.089-0.089)	0.1059 (0.1059-0.1059)	0.806	0.746	0.975	0.957	1	1	1	1		103424651
NM_001875.3	CPS1	2	103508863-103648868	1	0	0.1947 (0.1947-0.1947)	0.3891 (0.3891-0.3891)	0.089 (0.089-0.089)	0.1059 (0.1059-0.1059)	0.806	0.746	0.975	0.957	1	1	1	1		103508863
NM_001080809.1	CPS1	2	103508898-103647967	1	0	0.1947 (0.1947-0.1947)	0.3891 (0.3891-0.3891)	0.089 (0.089-0.089)	0.1059 (0.1059-0.1059)	0.806	0.746	0.975	0.957	1	1	1	1		103508898
NM_001122634.1	CPS1	2	103553689-103648868	1	0	0.1947 (0.1947-0.1947)	0.3891 (0.3891-0.3891)	0.089 (0.089-0.089)	0.1059 (0.1059-0.1059)	0.806	0.746	0.975	0.957	1	1	1	1		103553689
NM_001042599.1	ERBB4	2	104449819-105797497	10	0	0.0538 (0.0123-0.1537)	0.0342 (0.0006-0.1512)	0.0619 (0-0.211)	0.0653 (0.0151-0.2487)	0.998	0.997	0.99	0.996	0.991	0.928	1	0.976		104449819
NM_005235.2	ERBB4	2	104449819-105797497	10	0	0.0538 (0.0123-0.1537)	0.0342 (0.0006-0.1512)	0.0619 (0-0.211)	0.0653 (0.0151-0.2487)	0.998	0.997	0.99	0.996	0.991	0.928	1	0.976		104449819
NM_010154.1	ERBB4	2	104458147-105797686	10	0	0.0538 (0.0123-0.1537)	0.0342 (0.0006-0.1512)	0.0619 (0-0.211)	0.0653 (0.0151-0.2487)	0.998	0.997	0.99	0.996	0.991	0.928	1	0.976		104458147
NM_024532.3	SPAG16	2	106509239-107621561	11	0	0.0778 (0.0138-0.2267)	0.0971 (0.001-0.4097)	0.0752 (0.0208-0.251)	0.0611 (0.0002-0.2557)	0.953	0.895	0.98	0.996	1	1	1	0.968		106509239
NM_029160.2	SPAG16	2	106509318-107621561	11	0	0.0778 (0.0138-0.2267)	0.0971 (0.001-0.4097)	0.0752 (0.0208-0.251)	0.0611 (0.0002-0.2557)	0.953	0.895	0.98	0.996	1	1	1	0.968		106509318
NM_025728.3	SPAG16	2	106665786-107621560	10	0	0.0799 (0.0138-0.2267)	0.1058 (0.001-0.4097)	0.0775 (0.0208-0.251)	0.0565 (0.0002-0.2557)	0.945	0.871	0.98	0.996	1	1	1	0.949		106665786
NM_177164.3	A830006F12RIK	2	107622140-107879277	3	0	0.1219 (0.0529-0.2021)	0.0573 (0.0018-0.0867)	0.1009 (0.0008-0.1822)	0.2073 (0.0712-0.4031)	0.867	0.985	0.968	0.761	1	1	1	1		107622140
NM_001080500.2	UNKNOWN	2	107622812-107876219	3	0	0.1219 (0.0529-0.2021)	0.0573 (0.0018-0.0867)	0.1009 (0.0008-0.1822)	0.2073 (0.0712-0.4031)	0.867	0.985	0.968	0.761	1	1	1	1		107622812
NM_007525.3	BARD1	2	108020347-108115317	2	0	0.0486 (0.0077-0.0896)	0.0386 (0.0082-0.069)	0.0192 (0.0141-0.0244)	0.0881 (0.0008-0.1753)	0.996	0.994	0.998	0.992	1	0.999	0.956	1		108020347
NM_000465.2	BARD1	2	108022947-108115472	2	0	0.0486 (0.0077-0.0896)	0.0386 (0.0082-0.069)	0.0192 (0.0141-0.0244)	0.0881 (0.0008-0.1753)	0.996	0.994	0.998	0.992	1	0.999	0.956	1		108022947
NM_001045533.1	MARCH4	2	108257000-108450653	1	0	0.033 (0.033-0.033)	0.064 (0.064-0.064)	0.0274 (0.0274-0.0274)	0.0076 (0.0076-0.0076)	0.996	0.959	0.991	0.996	0.999	1	1	0.928		108257000
NM_020814.1	MARCH4	2	108257001-108450926	1	0	0.033 (0.033-0.033)	0.064 (0.064-0.064)	0.0274 (0.0274-0.0274)	0.0076 (0.0076-0.0076)	0.996	0.959	0.991	0.996	0.999	1	1	0.928		108257001
NM_014140.3	SMARCAL1	2	108612886-108666122	1	0	0.005 (0.005-0.005)	0.0095 (0.0095-0.0095)	0.0007 (0.0007-0.0007)	0.005 (0.005-0.005)	1	0.997	0.998	0.996	0.87	0.989	0.817	0.918		108612886
NM_018817.1	SMARCAL1	2	108612963-108666128	1	0	0.005 (0.005-0.005)	0.0095 (0.0095-0.0095)	0.0007 (0.0007-0.0007)	0.005 (0.005-0.005)	1	0.997	0.998	0.996	0.87	0.989	0.817	0.918		108612963
NM_001127207.1	SMARCAL1	2	108613236-108666122	1	0	0.005 (0.005-0.005)	0.0095 (0.0095-0.0095)	0.0007 (0.0007-0.0007)	0.005 (0.005-0.005)	1	0.997	0.998	0.996	0.87	0.989	0.817	0.918		108613236
NM_000597.2	IGFBP2	2	108810681-108839630	1	0	0.015 (0.015-0.015)	0.0027 (0.0027-0.0027)	0.0285 (0.0285-0.0285)	0.0136 (0.0136-0.0136)	1	0.997	0.991	0.996	0.979	0.956	1	0.949		108810681
NM_008342.2	IGFBP2	2	108810711-108839630	1	0	0.015 (0.015-0.015)	0.0027 (0.0027-0.0027)	0.0285 (0.0285-0.0285)	0.0136 (0.0136-0.0136)	1	0.997	0.991	0.996	0.979	0.956	1	0.949		108810711
NM_000599.3	IGFBP5	2	108846815-108854510	1	0	0.0218 (0.0218-0.0218)	0.0433 (0.0433-0.0433)	0.0145 (0.0145-0.0145)	0.0077 (0.0077-0.0077)	0.998	0.975	0.998	0.996	0.991	1	0.989	0.928		108846815
NM_010518.2	IGFBP5	2	108846949-108854510	1	0	0.0218 (0.0218-0.0218)	0.0433 (0.0433-0.0433)	0.0145 (0.0145-0.0145)	0.0077 (0.0077-0.0077)	0.998	0.975	0.998	0.996	0.991	1	0.989	0.928		108846949
NR_003202.1	PINC	2	109737255-109755250	1	0	0.0315 (0.0315-0.0315)	0.0603 (0.0603-0.0603)	0.0061 (0.0061-0.0061)	0.0281 (0.0281-0.0281)	0.997	0.963	0.998	0.996	0.999	1	0.956	0.976		109737255
NM_022648.4	TNS1	2	110309712-110456696	5	0	0.0811 (0.0444-0.0919)	0.0259 (0.0037-0.0823)	0.1211 (0.0054-0.1827)	0.0965 (0.0454-0.1563)	0.948	0.997	0.955	0.966	1	0.942	1	1		110309712
NM_001034060.3	RUFY4	2	110557505-110576911	1	0	0.0125 (0.0125-0.0125)	0.0217 (0.0217-0.0217)	0.0006 (0.0006-0.0006)	0.0152 (0.0152-0.0152)	1	0.994	0.998	0.996	0.971	0.999	0.817	0.955		110557505
NM_198483.2	RUFY4	2	110561665-110576507	1	0	0.0125 (0.0125-0.0125)	0.0217 (0.0217-0.0217)	0.0006 (0.0006-0.0006)	0.0152 (0.0152-0.0152)	1	0.994	0.998	0.996	0.971	0.999	0.817	0.955		110561665
NM_152862.1	ARPC2	2	110657671-110685362	1	0	0.0279 (0.0279-0.0279)	0.0072 (0.0072-0.0072)	0.022 (0.022-0.022)	0.0544 (0.0544-0.0544)	0.997	0.997	0.994	0.996	0.997	0.981	0.999	0.992		110657671
NM_029711.1	ARPC2	2	110657712-110685366	1	0	0.0279 (0.0279-0.0279)	0.0072 (0.0072-0.0072)	0.022 (0.022-0.022)	0.0544 (0.0544-0.0544)	0.997	0.997	0.994	0.996	0.997	0.981	0.999	0.992		110657712
NM_005731.2	ARPC2	2	110657919-110685362	1	0	0.0279 (0.0279-0.0279)	0.0072 (0.0072-0.0072)	0.022 (0.022-0.022)	0.0544 (0.0544-0.0544)	0.997	0.997	0.994	0.996	0.997	0.981	0.999	0.992		110657919
NM_015488.4	PNKD	2	110699732-110772761	1	0	0.0115 (0.0115-0.0115)	0.02 (0.02-0.02)	0.0005 (0.0005-0.0005)	0.0141 (0.0141-0.0141)	1	0.995	0.998	0.996	0.971	0.999	0.817	0.95		110699732
NM_001039509.1	PNKD	2	110699838-110772761	1	0	0.0115 (0.0115-0.0115)	0.02 (0.02-0.02)	0.0005 (0.0005-0.0005)	0.0141 (0.0141-0.0141)	1	0.995	0.998	0.996	0.971	0.999	0.817	0.95		110699838
NM_022572.3	PNKD	2	110749807-110772761	1	0	0.0115 (0.0115-0.0115)	0.02 (0.02-0.02)	0.0005 (0.0005-0.0005)	0.0141 (0.0141-0.0141)	1	0.995	0.998	0.996	0.971	0.999	0.817	0.95		110749807
NM_019999.2	PNKD	2	110749854-110772761	1	0	0.0115 (0.0115-0.0115)	0.02 (0.02-0.02)	0.0005 (0.0005-0.0005)	0.0141 (0.0141-0.0141)	1	0.995	0.998	0.996	0.971	0.999	0.817	0.95		110749854
NM_001033345.2	C2ORF62	2	110779340-110785513	1	0	0.2052 (0.2052-0.2052)	0.0501 (0.0501-0.0501)	0.3991 (0.3991-0.3991)	0.1663 (0.1663-0.1663)	0.791	0.975	0.709	0.907	1	1	1	1		110779340
NM_198559.1	C2ORF62	2	110779369-110785391	1	0	0.2052 (0.2052-0.2052)	0.0501 (0.0501-0.0501)	0.3991 (0.3991-0.3991)	0.1663 (0.1663-0.1663)	0.791	0.975	0.709	0.907	1	1	1	1		110779369
NM_176972.3	USP37	2	110853140-110978181	1	0	0.0845 (0.0845-0.0845)	0.0046 (0.0046-0.0046)	0.1482 (0.1482-0.1482)	0.1006 (0.1006-0.1006)	0.945	0.997	0.963	0.96	1	0.956	1	1		110853140
NM_021383.4	RQCD1	2	110935542-110968859	1	0	0.0845 (0.0845-0.0845)	0.0046 (0.0046-0.0046)	0.1482 (0.1482-0.1482)	0.1006 (0.1006-0.1006)	0.945	0.997	0.963	0.96	1	0.956	1	1		110935542
NM_005444.1	RQCD1	2	110935763-110966694	1	0	0.0845 (0.0845-0.0845)	0.0046 (0.0046-0.0046)	0.1482 (0.1482-0.1482)	0.1006 (0.1006-0.1006)	0.945	0.997	0.963	0.96	1	0.956	1	1		110935763
NM_001081456.1	PLCD4	2	110976137-111000964	1	0	0.0906 (0.0906-0.0906)	0.006 (0.006-0.006)	0.161 (0.161-0.161)	0.1049 (0.1049-0.1049)	0.941	0.997	0.963	0.96	1	0.972	1	1		110976137
NM_032726.2	PLCD4	2	110976151-111000969	1	0	0.0906 (0.0906-0.0906)	0.006 (0.006-0.006)	0.161 (0.161-0.161)	0.1049 (0.1049-0.1049)	0.941	0.997	0.963	0.96	1	0.972	1	1		110976151
NM_148937.2	PLCD4	2	110978256-111000964	1	0	0.0906 (0.0906-0.0906)	0.006 (0.006-0.006)	0.161 (0.161-0.161)	0.1049 (0.1049-0.1049)	0.941	0.997	0.963	0.96	1	0.972	1	1		110978256
NM_175031.3	STK36	2	111034814-111061829	1	0	0.1893 (0.1893-0.1893)	0.0371 (0.0371-0.0371)	0.3629 (0.3629-0.3629)	0.168 (0.168-0.168)	0.819	0.979	0.712	0.903	1	1	1	1		111034814
NM_015690.2	STK36	2	111034850-111062063	1	0	0.1893 (0.1893-0.1893)	0.0371 (0.0371-0.0371)	0.3629 (0.3629-0.3629)	0.168 (0.168-0.168)	0.819	0.979	0.712	0.903	1	1	1	1		111034850
NM_001014974.1	TTLL4	2	111071756-111108380	1	0	0.0721 (0.0721-0.0721)	0.0085 (0.0085-0.0085)	0.0745 (0.0745-0.0745)	0.1333 (0.1333-0.1333)	0.962	0.997	0.98	0.943	1	0.988	1	1		111071756
NM_014640.3	TTLL4	2	111071790-111108378	1	0	0.0721 (0.0721-0.0721)	0.0085 (0.0085-0.0085)	0.0745 (0.0745-0.0745)	0.1333 (0.1333-0.1333)	0.962	0.997	0.98	0.943	1	0.988	1	1		111071790
NM_000784.3	CYP27A1	2	111141751-111184552	1	0	0.055 (0.055-0.055)	0.0274 (0.0274-0.0274)	0.1101 (0.1101-0.1101)	0.0277 (0.0277-0.0277)	0.977	0.993	0.968	0.996	1	1	1	0.976		111141751
NM_024264.4	CYP27A1	2	111142212-111184543	1	0	0.055 (0.055-0.055)	0.0274 (0.0274-0.0274)	0.1101 (0.1101-0.1101)	0.0277 (0.0277-0.0277)	0.977	0.993	0.968	0.996	1	1	1	0.976		111142212
NM_009526.3	WNT6	2	111224138-111237570	1	0	0.1711 (0.1711-0.1711)	0.0406 (0.0406-0.0406)	0.3321 (0.3321-0.3321)	0.1405 (0.1405-0.1405)	0.838	0.975	0.721	0.94	1	1	1	1		111224138
NM_006522.3	WNT6	2	111224194-111237103	1	0	0.1711 (0.1711-0.1711)	0.0406 (0.0406-0.0406)	0.3321 (0.3321-0.3321)	0.1405 (0.1405-0.1405)	0.838	0.975	0.721	0.94	1	1	1	1		111224194
NM_005209.1	CRYBA2	2	111335383-111338620	1	0	0.0785 (0.0785-0.0785)	0.0832 (0.0832-0.0832)	0.144 (0.144-0.144)	0.0083 (0.0083-0.0083)	0.948	0.938	0.963	0.996	1	1	1	0.928		111335383
NM_057093.1	CRYBA2	2	111335383-111338626	1	0	0.0785 (0.0785-0.0785)	0.0832 (0.0832-0.0832)	0.144 (0.144-0.144)	0.0083 (0.0083-0.0083)	0.948	0.938	0.963	0.996	1	1	1	0.928		111335383
NM_057094.1	CRYBA2	2	111335383-111338626	1	0	0.0785 (0.0785-0.0785)	0.0832 (0.0832-0.0832)	0.144 (0.144-0.144)	0.0083 (0.0083-0.0083)	0.948	0.938	0.963	0.996	1	1	1	0.928		111335383
NM_021541.2	CRYBA2	2	111335399-111338654	1	0	0.0785 (0.0785-0.0785)	0.0832 (0.0832-0.0832)	0.144 (0.144-0.144)	0.0083 (0.0083-0.0083)	0.948	0.938	0.963	0.996	1	1	1	0.928		111335399
NM_001039495.1	CCDC108	2	111348769-111389907	2	0	0.1004 (0.0771-0.1238)	0.0834 (0.0806-0.0862)	0.1934 (0.1421-0.2447)	0.0246 (0.0087-0.0405)	0.933	0.945	0.851	0.996	1	1	1	0.936		111348769
NM_194302.2	CCDC108	2	111348783-111389907	2	0	0.1004 (0.0771-0.1238)	0.0834 (0.0806-0.0862)	0.1934 (0.1421-0.2447)	0.0246 (0.0087-0.0405)	0.933	0.945	0.851	0.996	1	1	1	0.936		111348783
NM_152389.2	CCDC108	2	111383128-111389907	1	0	0.1238 (0.1238-0.1238)	0.0862 (0.0862-0.0862)	0.2447 (0.2447-0.2447)	0.0405 (0.0405-0.0405)	0.918	0.938	0.851	0.996	1	1	1	0.987		111383128
NM_024782.2	NHEJ1	2	111420886-111514361	3	0	0.039 (0.0093-0.0887)	0.0244 (0.0052-0.0531)	0.0757 (0.0129-0.1769)	0.017 (0.0001-0.0361)	0.999	0.997	0.98	0.996	0.991	0.956	1	0.87		111420886
NM_029342.4	NHEJ1	2	111421894-111514323	3	0	0.039 (0.0093-0.0887)	0.0244 (0.0052-0.0531)	0.0757 (0.0129-0.1769)	0.017 (0.0001-0.0361)	0.999	0.997	0.98	0.996	0.991	0.956	1	0.87		111421894
NM_012100.2	DNPEP	2	111708855-111722285	1	0	0.1393 (0.1393-0.1393)	0.2176 (0.2176-0.2176)	0.2 (0.2-0.2)	0.0004 (0.0004-0.0004)	0.891	0.862	0.898	0.996	1	1	1	0.87		111708855
NM_001110831.1	DNPEP	2	111709344-111722319	1	0	0.1393 (0.1393-0.1393)	0.2176 (0.2176-0.2176)	0.2 (0.2-0.2)	0.0004 (0.0004-0.0004)	0.891	0.862	0.898	0.996	1	1	1	0.87		111709344
NM_016878.4	DNPEP	2	111709344-111721821	1	0	0.1393 (0.1393-0.1393)	0.2176 (0.2176-0.2176)	0.2 (0.2-0.2)	0.0004 (0.0004-0.0004)	0.891	0.862	0.898	0.996	1	1	1	0.87		111709344
NM_007463.4	SPEG	2	111767093-111825717	1	0	0.0351 (0.0351-0.0351)	0.0641 (0.0641-0.0641)	0.0376 (0.0376-0.0376)	0.0035 (0.0035-0.0035)	0.996	0.959	0.98	0.996	0.999	1	1	0.897		111767093
NM_005876.4	SPEG	2	111767226-111825737	1	0	0.0351 (0.0351-0.0351)	0.0641 (0.0641-0.0641)	0.0376 (0.0376-0.0376)	0.0035 (0.0035-0.0035)	0.996	0.959	0.98	0.996	0.999	1	1	0.897		111767226
NM_001085371.1	SPEG	2	111774269-111798147	1	0	0.0351 (0.0351-0.0351)	0.0641 (0.0641-0.0641)	0.0376 (0.0376-0.0376)	0.0035 (0.0035-0.0035)	0.996	0.959	0.98	0.996	0.999	1	1	0.897		111774269
NM_001085370.1	SPEG	2	111777866-111825717	1	0	0.0351 (0.0351-0.0351)	0.0641 (0.0641-0.0641)	0.0376 (0.0376-0.0376)	0.0035 (0.0035-0.0035)	0.996	0.959	0.98	0.996	0.999	1	1	0.897		111777866
NM_018674.3	ACCN4	2	111845677-111868489	1	0	0.0029 (0.0029-0.0029)	0.0016 (0.0016-0.0016)	0.0058 (0.0058-0.0058)	0.0013 (0.0013-0.0013)	1	0.997	0.998	0.996	0.776	0.929	0.956	0.87		111845677
NM_182847.1	ACCN4	2	111845677-111868489	1	0	0.0029 (0.0029-0.0029)	0.0016 (0.0016-0.0016)	0.0058 (0.0058-0.0058)	0.0013 (0.0013-0.0013)	1	0.997	0.998	0.996	0.776	0.929	0.956	0.87		111845677
NM_183022.3	ACCN4	2	111845754-111868489	1	0	0.0029 (0.0029-0.0029)	0.0016 (0.0016-0.0016)	0.0058 (0.0058-0.0058)	0.0013 (0.0013-0.0013)	1	0.997	0.998	0.996	0.776	0.929	0.956	0.87		111845754
NM_004438.3	EPHA4	2	114032823-114197556	4	0	0.0736 (0.0161-0.1947)	0.1255 (0.0304-0.3337)	0.0071 (0.0001-0.0187)	0.0881 (0.0136-0.2434)	0.968	0.871	0.998	0.993	1	1	0.675	1		114032823
NM_007936.3	EPHA4	2	114032826-114197571	4	0	0.0736 (0.0161-0.1947)	0.1255 (0.0304-0.3337)	0.0071 (0.0001-0.0187)	0.0881 (0.0136-0.2434)	0.968	0.871	0.998	0.993	1	1	0.675	1		114032826
NM_001127366.1	PAX3	2	114992857-115097525	4	0	0.0146 (0.0047-0.0184)	0.025 (0.0072-0.0316)	0.0165 (0-0.023)	0.0023 (0.0007-0.0069)	1	0.997	0.998	1	0.68	0.956	0.818	0.692		114992857
NM_181458.2	PAX3	2	114992857-115097525	4	0	0.0146 (0.0047-0.0184)	0.025 (0.0072-0.0316)	0.0165 (0-0.023)	0.0023 (0.0007-0.0069)	1	0.997	0.998	1	0.68	0.956	0.818	0.692		114992857
NM_181459.2	PAX3	2	114992857-115097525	4	0	0.0146 (0.0047-0.0184)	0.025 (0.0072-0.0316)	0.0165 (0-0.023)	0.0023 (0.0007-0.0069)	1	0.997	0.998	1	0.68	0.956	0.818	0.692		114992857
NM_181460.2	PAX3	2	114992857-115097525	4	0	0.0146 (0.0047-0.0184)	0.025 (0.0072-0.0316)	0.0165 (0-0.023)	0.0023 (0.0007-0.0069)	1	0.997	0.998	1	0.68	0.956	0.818	0.692		114992857
NM_181461.2	PAX3	2	114992857-115097525	4	0	0.0146 (0.0047-0.0184)	0.025 (0.0072-0.0316)	0.0165 (0-0.023)	0.0023 (0.0007-0.0069)	1	0.997	0.998	1	0.68	0.956	0.818	0.692		114992857
NM_008781.3	PAX3	2	114994262-115097562	4	0	0.0146 (0.0047-0.0184)	0.025 (0.0072-0.0316)	0.0165 (0-0.023)	0.0023 (0.0007-0.0069)	1	0.997	0.998	1	0.68	0.956	0.818	0.692		114994262
NM_181457.2	PAX3	2	114994649-115097525	4	0	0.0146 (0.0047-0.0184)	0.025 (0.0072-0.0316)	0.0165 (0-0.023)	0.0023 (0.0007-0.0069)	1	0.997	0.998	1	0.68	0.956	0.818	0.692		114994649
NM_152386.2	SGPP2	2	115215917-115270310	1	0	0.0553 (0.0553-0.0553)	0.0029 (0.0029-0.0029)	0.0662 (0.0662-0.0662)	0.0969 (0.0969-0.0969)	0.977	0.997	0.98	0.964	1	0.956	1	1		115215917
NM_005687.3	FARSB	2	115290284-115313939	1	0	0.0308 (0.0308-0.0308)	0.0385 (0.0385-0.0385)	0.0528 (0.0528-0.0528)	0.0011 (0.0011-0.0011)	0.997	0.977	0.98	0.996	0.998	1	1	0.87		115290284
NM_004457.3	ACSL3	2	115532223-115608015	1	0	0.0102 (0.0102-0.0102)	0.0198 (0.0198-0.0198)	0.0086 (0.0086-0.0086)	0.0023 (0.0023-0.0023)	1	0.994	0.998	0.996	0.967	0.999	0.961	0.876		115532223
NM_203372.1	ACSL3	2	115532223-115608015	1	0	0.0102 (0.0102-0.0102)	0.0198 (0.0198-0.0198)	0.0086 (0.0086-0.0086)	0.0023 (0.0023-0.0023)	1	0.994	0.998	0.996	0.967	0.999	0.961	0.876		115532223
NM_001033606.1	ACSL3	2	115532236-115606858	1	0	0.0102 (0.0102-0.0102)	0.0198 (0.0198-0.0198)	0.0086 (0.0086-0.0086)	0.0023 (0.0023-0.0023)	1	0.994	0.998	0.996	0.967	0.999	0.961	0.876		115532236
NM_028817.2	ACSL3	2	115532236-115606858	1	0	0.0102 (0.0102-0.0102)	0.0198 (0.0198-0.0198)	0.0086 (0.0086-0.0086)	0.0023 (0.0023-0.0023)	1	0.994	0.998	0.996	0.967	0.999	0.961	0.876		115532236
NM_027971.2	SERPINB12	2	115870517-115894166	1	0	0.2412 (0.2412-0.2412)	0.1908 (0.1908-0.1908)	0.4707 (0.4707-0.4707)	0.0621 (0.0621-0.0621)	0.721	0.862	0.658	0.996	1	1	1	0.995		115870517
NM_080474.1	SERPINB12	2	115870810-115880847	1	0	0.2412 (0.2412-0.2412)	0.1908 (0.1908-0.1908)	0.4707 (0.4707-0.4707)	0.0621 (0.0621-0.0621)	0.721	0.862	0.658	0.996	1	1	1	0.995		115870810
NM_001039569.1	AP1S3	2	116438631-116505296	2	0	0.0878 (0.0145-0.1612)	0.1635 (0.0079-0.3192)	0.0418 (0.029-0.0547)	0.0581 (0.0066-0.1096)	0.943	0.862	0.992	0.996	1	1	1	0.987		116438631
NM_183027.2	AP1S3	2	116438634-116505280	2	0	0.0878 (0.0145-0.1612)	0.1635 (0.0079-0.3192)	0.0418 (0.029-0.0547)	0.0581 (0.0066-0.1096)	0.943	0.862	0.992	0.996	1	1	1	0.987		116438634
NM_001111279.1	WDFY1	2	116548256-116603581	1	0	0.1054 (0.1054-0.1054)	0.1086 (0.1086-0.1086)	0.1952 (0.1952-0.1952)	0.0126 (0.0126-0.0126)	0.938	0.918	0.914	0.996	1	1	1	0.941		116548256
NM_020830.3	WDFY1	2	116548269-116603548	1	0	0.1054 (0.1054-0.1054)	0.1086 (0.1086-0.1086)	0.1952 (0.1952-0.1952)	0.0126 (0.0126-0.0126)	0.938	0.918	0.914	0.996	1	1	1	0.941		116548269
NM_027057.3	WDFY1	2	116575690-116603581	1	0	0.1054 (0.1054-0.1054)	0.1086 (0.1086-0.1086)	0.1952 (0.1952-0.1952)	0.0126 (0.0126-0.0126)	0.938	0.918	0.914	0.996	1	1	1	0.941		116575690
NM_006216.2	SERPINE2	2	116628096-116698499	3	0	0.0764 (0.0428-0.1361)	0.114 (0.0055-0.2408)	0.0825 (0.009-0.159)	0.0327 (0.0085-0.0462)	0.967	0.895	0.98	0.996	1	1	1	0.933		116628096
NM_009255.3	SERPINE2	2	116628112-116698510	3	0	0.0764 (0.0428-0.1361)	0.114 (0.0055-0.2408)	0.0825 (0.009-0.159)	0.0327 (0.0085-0.0462)	0.967	0.895	0.98	0.996	1	1	1	0.933		116628112
NM_173425.2	A830043J08RIK	2	117035169-117047082	1	0	0.0515 (0.0515-0.0515)	0.0187 (0.0187-0.0187)	0.0336 (0.0336-0.0336)	0.1023 (0.1023-0.1023)	0.979	0.997	0.984	0.96	1	0.998	1	1		117035169
NM_001122779.1	FAM124B	2	117035176-117047002	1	0	0.0515 (0.0515-0.0515)	0.0187 (0.0187-0.0187)	0.0336 (0.0336-0.0336)	0.1023 (0.1023-0.1023)	0.979	0.997	0.984	0.96	1	0.998	1	1		117035176
NM_024785.2	FAM124B	2	117035176-117047002	1	0	0.0515 (0.0515-0.0515)	0.0187 (0.0187-0.0187)	0.0336 (0.0336-0.0336)	0.1023 (0.1023-0.1023)	0.979	0.997	0.984	0.96	1	0.998	1	1		117035176
NM_003590.2	CUL3	2	117128739-117250191	4	0	0.024 (0.0076-0.0432)	0.0272 (0.0024-0.0764)	0.0179 (0.0011-0.0658)	0.0268 (0.0058-0.0504)	1	0.997	0.998	0.996	0.832	0.956	0.841	0.893		117128739
NM_016716.4	CUL3	2	117136555-117249922	4	0	0.024 (0.0076-0.0432)	0.0272 (0.0024-0.0764)	0.0179 (0.0011-0.0658)	0.0268 (0.0058-0.0504)	1	0.997	0.998	0.996	0.832	0.956	0.841	0.893		117136555
NM_014689.2	DOCK10	2	117416534-117720392	6	0	0.0851 (0.0007-0.2858)	0.137 (0.0002-0.4834)	0.01 (0.0003-0.0304)	0.1083 (0.0004-0.3659)	0.941	0.849	0.999	0.943	1	1	0.641	1		117416534
NM_172849.3	KIAA1486	2	118116847-118356859	7	0	0.0447 (0.0304-0.0793)	0.0546 (0.0299-0.0669)	0.0193 (0.0012-0.0628)	0.0604 (0-0.1534)	1	0.995	0.998	0.996	0.971	0.999	0.732	0.973		118116847
NM_020864.1	KIAA1486	2	118117264-118384592	8	0	0.0397 (0.0041-0.0793)	0.0478 (0.0001-0.0669)	0.0178 (0.0012-0.0628)	0.0534 (0-0.1534)	1	0.997	0.998	0.996	0.901	0.99	0.711	0.943		118117264
NM_005544.2	IRS1	2	119508663-119576453	2	0	0.0251 (0.0123-0.0379)	0.0147 (0.006-0.0233)	0.0106 (0.0063-0.0149)	0.0501 (0.0247-0.0755)	1	0.997	0.998	0.996	0.971	0.956	0.917	0.984		119508663
NM_010570.4	IRS1	2	119508746-119577409	2	0	0.0251 (0.0123-0.0379)	0.0147 (0.006-0.0233)	0.0106 (0.0063-0.0149)	0.0501 (0.0247-0.0755)	1	0.997	0.998	0.996	0.971	0.956	0.917	0.984		119508746
NM_029777.3	RHBDD1	2	119608634-119752023	1	0	0.1223 (0.1223-0.1223)	0.2271 (0.2271-0.2271)	0.0152 (0.0152-0.0152)	0.1247 (0.1247-0.1247)	0.919	0.86	0.998	0.943	1	1	0.994	1		119608634
NM_032276.2	RHBDD1	2	119608674-119750836	1	0	0.1223 (0.1223-0.1223)	0.2271 (0.2271-0.2271)	0.0152 (0.0152-0.0152)	0.1247 (0.1247-0.1247)	0.919	0.86	0.998	0.943	1	1	0.994	1		119608674
NM_001122685.1	RHBDD1	2	119640171-119752023	1	0	0.1223 (0.1223-0.1223)	0.2271 (0.2271-0.2271)	0.0152 (0.0152-0.0152)	0.1247 (0.1247-0.1247)	0.919	0.86	0.998	0.943	1	1	0.994	1		119640171
NM_000092.4	COL4A4	2	119755759-119950672	4	0	0.0345 (0.0169-0.0813)	0.0186 (0.0017-0.0389)	0.0183 (0.0006-0.0424)	0.0665 (0.0332-0.1625)	1	0.997	0.998	0.996	0.962	0.927	0.841	0.987		119755759
NM_007735.2	COL4A4	2	119758955-119950344	4	0	0.0345 (0.0169-0.0813)	0.0186 (0.0017-0.0389)	0.0183 (0.0006-0.0424)	0.0665 (0.0332-0.1625)	1	0.997	0.998	0.996	0.962	0.927	0.841	0.987		119758955
NM_001031818.1	COL4A4	2	119760517-119935046	4	0	0.0345 (0.0169-0.0813)	0.0186 (0.0017-0.0389)	0.0183 (0.0006-0.0424)	0.0665 (0.0332-0.1625)	1	0.997	0.998	0.996	0.962	0.927	0.841	0.987		119760517
NM_007734.2	COL4A3	2	119950416-120115301	4	0	0.0688 (0.0065-0.127)	0.0556 (0.0129-0.1836)	0.0334 (0.0002-0.0646)	0.1175 (0.0023-0.1973)	0.977	0.99	0.998	0.943	1	1	0.956	1		119950416
NM_000091.3	COL4A3	2	119950676-120115298	4	0	0.0688 (0.0065-0.127)	0.0556 (0.0129-0.1836)	0.0334 (0.0002-0.0646)	0.1175 (0.0023-0.1973)	0.977	0.99	0.998	0.943	1	1	0.956	1		119950676
NM_031362.2	COL4A3	2	119950676-120115298	4	0	0.0688 (0.0065-0.127)	0.0556 (0.0129-0.1836)	0.0334 (0.0002-0.0646)	0.1175 (0.0023-0.1973)	0.977	0.99	0.998	0.943	1	1	0.956	1		119950676
NM_031365.2	COL4A3	2	119950676-120115298	4	0	0.0688 (0.0065-0.127)	0.0556 (0.0129-0.1836)	0.0334 (0.0002-0.0646)	0.1175 (0.0023-0.1973)	0.977	0.99	0.998	0.943	1	1	0.956	1		119950676
NM_031366.2	COL4A3	2	119950676-120115298	4	0	0.0688 (0.0065-0.127)	0.0556 (0.0129-0.1836)	0.0334 (0.0002-0.0646)	0.1175 (0.0023-0.1973)	0.977	0.99	0.998	0.943	1	1	0.956	1		119950676
NM_029409.2	MFF	2	120121071-120150012	1	0	0.0495 (0.0495-0.0495)	0.0204 (0.0204-0.0204)	0.0294 (0.0294-0.0294)	0.0988 (0.0988-0.0988)	0.981	0.994	0.99	0.961	1	0.999	1	1		120121071
NM_020194.4	MFF	2	120123346-120150016	1	0	0.0495 (0.0495-0.0495)	0.0204 (0.0204-0.0204)	0.0294 (0.0294-0.0294)	0.0988 (0.0988-0.0988)	0.981	0.994	0.99	0.961	1	0.999	1	1		120123346
NM_010472.2	AGFG1	2	120275177-120350465	2	0	0.1661 (0.1627-0.1696)	0.0446 (0.0394-0.0498)	0.2232 (0.1177-0.3287)	0.2306 (0.1405-0.3206)	0.787	0.991	0.804	0.776	1	1	1	1		120275177
NM_004504.3	AGFG1	2	120275333-120352064	2	0	0.1661 (0.1627-0.1696)	0.0446 (0.0394-0.0498)	0.2232 (0.1177-0.3287)	0.2306 (0.1405-0.3206)	0.787	0.991	0.804	0.776	1	1	1	1		120275333
NM_025243.3	SLC19A3	2	120455624-120486989	1	0	0.0826 (0.0826-0.0826)	0.0247 (0.0247-0.0247)	0.0605 (0.0605-0.0605)	0.1625 (0.1625-0.1625)	0.946	0.994	0.98	0.91	1	1	1	1		120455624
NM_030556.1	SLC19A3	2	120456777-120465417	1	0	0.0826 (0.0826-0.0826)	0.0247 (0.0247-0.0247)	0.0605 (0.0605-0.0605)	0.1625 (0.1625-0.1625)	0.946	0.994	0.98	0.91	1	1	1	1		120456777
NM_178821.1	WDR69	2	120635389-120670784	1	0	0.1214 (0.1214-0.1214)	0.1686 (0.1686-0.1686)	0.1947 (0.1947-0.1947)	0.0009 (0.0009-0.0009)	0.919	0.871	0.921	0.996	1	1	1	0.87		120635389
NM_027725.2	WDR69	2	120635425-120670812	1	0	0.1214 (0.1214-0.1214)	0.1686 (0.1686-0.1686)	0.1947 (0.1947-0.1947)	0.0009 (0.0009-0.0009)	0.919	0.871	0.921	0.996	1	1	1	0.87		120635425
NM_030623.2	SPHKAP	2	120731134-120922562	4	0	0.0321 (0.0041-0.082)	0.03 (0.0081-0.0673)	0.0591 (0.0013-0.1591)	0.0072 (0.0003-0.0195)	1	0.997	0.984	0.996	0.927	0.96	1	0.71		120731134
NM_172430.3	SPHKAP	2	120731487-120922746	4	0	0.0321 (0.0041-0.082)	0.03 (0.0081-0.0673)	0.0591 (0.0013-0.1591)	0.0072 (0.0003-0.0195)	1	0.997	0.984	0.996	0.927	0.96	1	0.71		120731487
NM_139072.3	DNER	2	121592047-121896813	3	0	0.0492 (0.0253-0.0657)	0.0387 (0.0018-0.1115)	0.0415 (0.002-0.0962)	0.0674 (0.0467-0.0837)	0.997	0.997	0.997	0.996	0.998	0.99	0.999	0.987		121592047
NM_174899.4	FBXO36	2	122112990-122215782	2	0	0.0211 (0.0126-0.0296)	0.0199 (0.0149-0.0248)	0.029 (0.0007-0.0573)	0.0144 (0.0067-0.0222)	1	0.997	0.998	0.996	0.937	0.975	0.988	0.898		122112990
NM_025386.2	FBXO36	2	122112995-122213701	2	0	0.0211 (0.0126-0.0296)	0.0199 (0.0149-0.0248)	0.029 (0.0007-0.0573)	0.0144 (0.0067-0.0222)	1	0.997	0.998	0.996	0.937	0.975	0.988	0.898		122112995
NM_152527.3	SLC16A14	2	122224452-122258921	1	0	0.0101 (0.0101-0.0101)	0.0000 (0.0000-0.0000)	0.0144 (0.0144-0.0144)	0.0159 (0.0159-0.0159)	1	0.997	0.998	0.996	0.967	0.654	0.989	0.956		122224452
NM_027921.1	SLC16A14	2	122227205-122258787	1	0	0.0101 (0.0101-0.0101)	0.0000 (0.0000-0.0000)	0.0144 (0.0144-0.0144)	0.0159 (0.0159-0.0159)	1	0.997	0.998	0.996	0.967	0.654	0.989	0.956		122227205
NM_001081746.1	EG665378	2	122294568-122309704	1	0	0.0963 (0.0963-0.0963)	0.0701 (0.0701-0.0701)	0.1897 (0.1897-0.1897)	0.0292 (0.0292-0.0292)	0.939	0.955	0.921	0.996	1	1	1	0.978		122294568
NM_004509.2	SP110	2	122334921-122386110	2	0	0.1303 (0.073-0.1876)	0.2148 (0.0623-0.3672)	0.1429 (0.141-0.1448)	0.0333 (0.0158-0.0508)	0.871	0.831	0.963	0.996	1	1	1	0.958		122334921
NM_080424.1	SP110	2	122334921-122386110	2	0	0.1303 (0.073-0.1876)	0.2148 (0.0623-0.3672)	0.1429 (0.141-0.1448)	0.0333 (0.0158-0.0508)	0.871	0.831	0.963	0.996	1	1	1	0.958		122334921
NM_175397.4	SP110	2	122344938-122386148	1	0	0.1876 (0.1876-0.1876)	0.3672 (0.3672-0.3672)	0.1448 (0.1448-0.1448)	0.0508 (0.0508-0.0508)	0.819	0.767	0.963	0.996	1	1	1	0.987		122344938
NM_004510.2	SP110	2	122344993-122386110	1	0	0.1876 (0.1876-0.1876)	0.3672 (0.3672-0.3672)	0.1448 (0.1448-0.1448)	0.0508 (0.0508-0.0508)	0.819	0.767	0.963	0.996	1	1	1	0.987		122344993
NM_001013817.2	SP140	2	122390390-122467228	2	0	0.1023 (0.0016-0.2029)	0.2022 (0-0.4044)	0.0621 (0.0021-0.122)	0.0425 (0.0028-0.0822)	0.932	0.849	0.98	0.996	1	1	1	0.973		122390390
NM_007237.3	SP140	2	122390760-122467030	2	0	0.1023 (0.0016-0.2029)	0.2022 (0-0.4044)	0.0621 (0.0021-0.122)	0.0425 (0.0028-0.0822)	0.932	0.849	0.98	0.996	1	1	1	0.973		122390760
NM_001080391.1	SP100	2	122516260-122607850	2	0	0.0403 (0.0204-0.0601)	0.0269 (0.0084-0.0454)	0.0289 (0.017-0.0408)	0.065 (0.0122-0.1179)	0.998	0.997	0.998	0.996	0.997	0.99	0.988	0.987		122516260
NM_003113.3	SP100	2	122516260-122593015	2	0	0.0403 (0.0204-0.0601)	0.0269 (0.0084-0.0454)	0.0289 (0.017-0.0408)	0.065 (0.0122-0.1179)	0.998	0.997	0.998	0.996	0.997	0.99	0.988	0.987		122516260
NM_013673.3	SP100	2	122545297-122607847	2	0	0.0403 (0.0204-0.0601)	0.0269 (0.0084-0.0454)	0.0289 (0.017-0.0408)	0.065 (0.0122-0.1179)	0.998	0.997	0.998	0.996	0.997	0.99	0.988	0.987		122545297
NM_022417.3	ITM2C	2	122840849-122854856	1	0	0.0113 (0.0113-0.0113)	0.0227 (0.0227-0.0227)	0.006 (0.006-0.006)	0.0054 (0.0054-0.0054)	1	0.994	0.998	0.996	0.971	0.999	0.956	0.918		122840849
NM_001012514.1	ITM2C	2	122840896-122854860	1	0	0.0113 (0.0113-0.0113)	0.0227 (0.0227-0.0227)	0.006 (0.006-0.006)	0.0054 (0.0054-0.0054)	1	0.994	0.998	0.996	0.971	0.999	0.956	0.918		122840896
NM_001012516.1	ITM2C	2	122840896-122854860	1	0	0.0113 (0.0113-0.0113)	0.0227 (0.0227-0.0227)	0.006 (0.006-0.006)	0.0054 (0.0054-0.0054)	1	0.994	0.998	0.996	0.971	0.999	0.956	0.918		122840896
NM_030926.4	ITM2C	2	122840896-122854860	1	0	0.0113 (0.0113-0.0113)	0.0227 (0.0227-0.0227)	0.006 (0.006-0.006)	0.0054 (0.0054-0.0054)	1	0.994	0.998	0.996	0.971	0.999	0.956	0.918		122840896
NM_027357.2	PSMD1	2	123040783-123122133	1	0	0.0305 (0.0305-0.0305)	0.0007 (0.0007-0.0007)	0.0509 (0.0509-0.0509)	0.04 (0.04-0.04)	0.997	0.997	0.98	0.996	0.998	0.899	1	0.987		123040783
NM_002807.2	PSMD1	2	123040824-123122135	1	0	0.0305 (0.0305-0.0305)	0.0007 (0.0007-0.0007)	0.0509 (0.0509-0.0509)	0.04 (0.04-0.04)	0.997	0.997	0.98	0.996	0.998	0.899	1	0.987		123040824
NM_008311.2	HTR2B	2	123069540-123085033	1	0	0.0305 (0.0305-0.0305)	0.0007 (0.0007-0.0007)	0.0509 (0.0509-0.0509)	0.04 (0.04-0.04)	0.997	0.997	0.98	0.996	0.998	0.899	1	0.987		123069540
NM_000867.3	HTR2B	2	123069640-123085070	1	0	0.0305 (0.0305-0.0305)	0.0007 (0.0007-0.0007)	0.0509 (0.0509-0.0509)	0.04 (0.04-0.04)	0.997	0.997	0.98	0.996	0.998	0.899	1	0.987		123069640
NM_001024633.1	HTR2B	2	123070054-123083676	1	0	0.0305 (0.0305-0.0305)	0.0007 (0.0007-0.0007)	0.0509 (0.0509-0.0509)	0.04 (0.04-0.04)	0.997	0.997	0.98	0.996	0.998	0.899	1	0.987		123070054
NM_030184.2	ARMC9	2	123142818-123322750	4	0	0.0311 (0.0267-0.0405)	0.0295 (0.0007-0.0514)	0.0403 (0.0045-0.0806)	0.0235 (0.0043-0.0392)	1	0.997	0.998	0.996	0.922	0.956	0.983	0.87		123142818
NM_025139.3	ARMC9	2	123142819-123296780	3	0	0.0326 (0.0272-0.0405)	0.0225 (0.0007-0.0514)	0.0523 (0.0259-0.0806)	0.0231 (0.0043-0.0392)	1	0.997	0.99	0.996	0.971	0.956	1	0.907		123142819
NM_027456.1	ARMC9	2	123142853-123296775	3	0	0.0326 (0.0272-0.0405)	0.0225 (0.0007-0.0514)	0.0523 (0.0259-0.0806)	0.0231 (0.0043-0.0392)	1	0.997	0.99	0.996	0.971	0.956	1	0.907		123142853
NM_010880.3	NCL	2	123400448-123412556	1	0	0.0162 (0.0162-0.0162)	0.0072 (0.0072-0.0072)	0.0324 (0.0324-0.0324)	0.009 (0.009-0.009)	1	0.997	0.987	0.996	0.985	0.98	1	0.933		123400448
NM_008801.2	PDE6D	2	123609062-123661611	1	0	0.0445 (0.0445-0.0445)	0.0039 (0.0039-0.0039)	0.049 (0.049-0.049)	0.0805 (0.0805-0.0805)	0.991	0.997	0.98	0.989	1	0.956	1	1		123609062
NM_001003156.1	PDE6D	2	123609067-123661515	1	0	0.0445 (0.0445-0.0445)	0.0039 (0.0039-0.0039)	0.049 (0.049-0.049)	0.0805 (0.0805-0.0805)	0.991	0.997	0.98	0.989	1	0.956	1	1		123609067
NM_002601.2	PDE6D	2	123609069-123661607	1	0	0.0445 (0.0445-0.0445)	0.0039 (0.0039-0.0039)	0.049 (0.049-0.049)	0.0805 (0.0805-0.0805)	0.991	0.997	0.98	0.989	1	0.956	1	1		123609069
NM_152383.4	DIS3L2	2	123844277-124149667	3	0	0.0623 (0.0221-0.1005)	0.0263 (0.0039-0.0537)	0.1187 (0.0416-0.201)	0.0418 (0.0033-0.0753)	0.981	0.997	0.963	0.996	1	0.973	1	0.958		123844277
NM_153530.1	DIS3L2	2	123844277-124149459	3	0	0.0623 (0.0221-0.1005)	0.0263 (0.0039-0.0537)	0.1187 (0.0416-0.201)	0.0418 (0.0033-0.0753)	0.981	0.997	0.963	0.996	1	0.973	1	0.958		123844277
NM_031313.2	ALPPL2	2	124213685-124228719	1	0	0.0144 (0.0144-0.0144)	0.0077 (0.0077-0.0077)	0.0287 (0.0287-0.0287)	0.0066 (0.0066-0.0066)	1	0.997	0.99	0.996	0.979	0.984	1	0.926		124213685
NM_021600.2	CHRND	2	124329532-124337781	1	0	0.0415 (0.0415-0.0415)	0.079 (0.079-0.079)	0.0073 (0.0073-0.0073)	0.0382 (0.0382-0.0382)	0.992	0.94	0.998	0.996	1	1	0.956	0.987		124329532
NM_000751.1	CHRND	2	124329566-124336830	1	0	0.0415 (0.0415-0.0415)	0.079 (0.079-0.079)	0.0073 (0.0073-0.0073)	0.0382 (0.0382-0.0382)	0.992	0.94	0.998	0.996	1	1	0.956	0.987		124329566
NM_001080438.1	A3GALT2	2	124582290-124591489	1	0	0.0801 (0.0801-0.0801)	0.1162 (0.1162-0.1162)	0.1239 (0.1239-0.1239)	0.0001 (0.0001-0.0001)	0.948	0.907	0.966	0.996	1	1	1	0.8		124582290
NM_001009819.2	A3GALT2	2	124584876-124592031	1	0	0.0801 (0.0801-0.0801)	0.1162 (0.1162-0.1162)	0.1239 (0.1239-0.1239)	0.0001 (0.0001-0.0001)	0.948	0.907	0.966	0.996	1	1	1	0.8		124584876
NM_152493.2	ZNF362	2	124597192-124623568	1	0	0.0328 (0.0328-0.0328)	0.0295 (0.0295-0.0295)	0.0062 (0.0062-0.0062)	0.0627 (0.0627-0.0627)	0.996	0.99	0.998	0.996	0.999	1	0.956	0.996		124597192
NM_001081098.1	ZNF362	2	124597414-124623568	1	0	0.0328 (0.0328-0.0328)	0.0295 (0.0295-0.0295)	0.0062 (0.0062-0.0062)	0.0627 (0.0627-0.0627)	0.996	0.99	0.998	0.996	0.999	1	0.956	0.996		124597414
NM_018207.1	TRIM62	2	124701664-124739133	1	0	0.0665 (0.0665-0.0665)	0.0015 (0.0015-0.0015)	0.1111 (0.1111-0.1111)	0.0869 (0.0869-0.0869)	0.968	0.997	0.968	0.98	1	0.929	1	1		124701664
NM_178110.2	TRIM62	2	124701860-124739129	1	0	0.0665 (0.0665-0.0665)	0.0015 (0.0015-0.0015)	0.1111 (0.1111-0.1111)	0.0869 (0.0869-0.0869)	0.968	0.997	0.968	0.98	1	0.929	1	1		124701860
NM_052998.2	ADC	2	124758852-124797486	1	0	0.0614 (0.0614-0.0614)	0.0107 (0.0107-0.0107)	0.1168 (0.1168-0.1168)	0.0568 (0.0568-0.0568)	0.969	0.997	0.966	0.996	1	0.99	1	0.992		124758852
NM_172875.2	ADC	2	124758853-124797419	1	0	0.0614 (0.0614-0.0614)	0.0107 (0.0107-0.0107)	0.1168 (0.1168-0.1168)	0.0568 (0.0568-0.0568)	0.969	0.997	0.966	0.996	1	0.99	1	0.992		124758853
NM_001033966.3	AK2	2	124839327-124860042	1	0	0.0169 (0.0169-0.0169)	0.0006 (0.0006-0.0006)	0.029 (0.029-0.029)	0.0212 (0.0212-0.0212)	0.999	0.997	0.99	0.996	0.985	0.899	1	0.973		124839327
NM_013411.3	AK2	2	124839360-124865775	1	0	0.0169 (0.0169-0.0169)	0.0006 (0.0006-0.0006)	0.029 (0.029-0.029)	0.0212 (0.0212-0.0212)	0.999	0.997	0.99	0.996	0.985	0.899	1	0.973		124839360
NM_001625.2	AK2	2	124839380-124860103	1	0	0.0169 (0.0169-0.0169)	0.0006 (0.0006-0.0006)	0.029 (0.029-0.029)	0.0212 (0.0212-0.0212)	0.999	0.997	0.99	0.996	0.985	0.899	1	0.973		124839380
NM_016895.3	AK2	2	124839392-124862997	1	0	0.0169 (0.0169-0.0169)	0.0006 (0.0006-0.0006)	0.029 (0.029-0.029)	0.0212 (0.0212-0.0212)	0.999	0.997	0.99	0.996	0.985	0.899	1	0.973		124839392
NM_022753.2	S100PBP	2	125000814-125034451	1	0	0.0215 (0.0215-0.0215)	0.0414 (0.0414-0.0414)	0.0046 (0.0046-0.0046)	0.0184 (0.0184-0.0184)	0.998	0.975	0.998	0.996	0.991	1	0.941	0.968		125000814
NM_029036.2	S100PBP	2	125003181-125034290	1	0	0.0215 (0.0215-0.0215)	0.0414 (0.0414-0.0414)	0.0046 (0.0046-0.0046)	0.0184 (0.0184-0.0184)	0.998	0.975	0.998	0.996	0.991	1	0.941	0.968		125003181
NM_003680.3	YARS	2	125033975-125066798	1	0	0.038 (0.038-0.038)	0.002 (0.002-0.002)	0.0665 (0.0665-0.0665)	0.0455 (0.0455-0.0455)	0.995	0.997	0.98	0.996	1	0.951	1	0.987		125033975
NM_134151.4	YARS	2	125034572-125067109	1	0	0.038 (0.038-0.038)	0.002 (0.002-0.002)	0.0665 (0.0665-0.0665)	0.0455 (0.0455-0.0455)	0.995	0.997	0.98	0.996	1	0.951	1	0.987		125034572
NM_001033189.3	KIAA1522	2	125067079-125095326	1	0	0.0278 (0.0278-0.0278)	0.0346 (0.0346-0.0346)	0.0479 (0.0479-0.0479)	0.0011 (0.0011-0.0011)	0.997	0.985	0.98	0.996	0.997	1	1	0.87		125067079
NM_020888.2	KIAA1522	2	125067079-125095261	1	0	0.0278 (0.0278-0.0278)	0.0346 (0.0346-0.0346)	0.0479 (0.0479-0.0479)	0.0011 (0.0011-0.0011)	0.997	0.985	0.98	0.996	0.997	1	1	0.87		125067079
NM_178547.2	ZBTB8OS	2	125172547-125184688	1	0	0.0581 (0.0581-0.0581)	0.1143 (0.1143-0.1143)	0.0429 (0.0429-0.0429)	0.0172 (0.0172-0.0172)	0.975	0.913	0.98	0.996	1	1	1	0.961		125172547
NM_025970.3	ZBTB8OS	2	125172589-125184686	1	0	0.0581 (0.0581-0.0581)	0.1143 (0.1143-0.1143)	0.0429 (0.0429-0.0429)	0.0172 (0.0172-0.0172)	0.975	0.913	0.98	0.996	1	1	1	0.961		125172589
NM_001040441.1	ZBTB8	2	125198073-125240610	1	0	0.0357 (0.0357-0.0357)	0.0288 (0.0288-0.0288)	0.0694 (0.0694-0.0694)	0.0088 (0.0088-0.0088)	0.996	0.991	0.98	0.996	0.999	1	1	0.93		125198073
NM_028603.4	ZBTB8	2	125201285-125210401	1	0	0.0357 (0.0357-0.0357)	0.0288 (0.0288-0.0288)	0.0694 (0.0694-0.0694)	0.0088 (0.0088-0.0088)	0.996	0.991	0.98	0.996	0.999	1	1	0.93		125201285
NM_133889.2	BSDC1	2	125396624-125419433	1	0	0.0851 (0.0851-0.0851)	0.0168 (0.0168-0.0168)	0.1632 (0.1632-0.1632)	0.0753 (0.0753-0.0753)	0.945	0.997	0.963	0.993	1	0.997	1	1		125396624
NM_018045.5	BSDC1	2	125396628-125419434	1	0	0.0851 (0.0851-0.0851)	0.0168 (0.0168-0.0168)	0.1632 (0.1632-0.1632)	0.0753 (0.0753-0.0753)	0.945	0.997	0.963	0.993	1	0.997	1	1		125396628
NM_008228.2	HDAC1	2	125444824-125476757	1	0	0.1923 (0.1923-0.1923)	0.0001 (0.0001-0.0001)	0.2937 (0.2937-0.2937)	0.2832 (0.2832-0.2832)	0.819	0.997	0.802	0.776	1	0.799	1	1		125444824
NM_004964.2	HDAC1	2	125444832-125476803	1	0	0.1923 (0.1923-0.1923)	0.0001 (0.0001-0.0001)	0.2937 (0.2937-0.2937)	0.2832 (0.2832-0.2832)	0.819	0.997	0.802	0.776	1	0.799	1	1		125444832
NM_144569.4	SPOCD1	2	125869870-125901558	1	0	0.1815 (0.1815-0.1815)	0.0634 (0.0634-0.0634)	0.36 (0.36-0.36)	0.1212 (0.1212-0.1212)	0.832	0.959	0.712	0.943	1	1	1	1		125869870
NM_001703.2	BAI2	2	125929553-125967463	1	0	0.1537 (0.1537-0.1537)	0.0001 (0.0001-0.0001)	0.2347 (0.2347-0.2347)	0.2262 (0.2262-0.2262)	0.87	0.997	0.858	0.841	1	0.799	1	1		125929553
NM_173071.2	BAI2	2	125929573-125967463	1	0	0.1537 (0.1537-0.1537)	0.0001 (0.0001-0.0001)	0.2347 (0.2347-0.2347)	0.2262 (0.2262-0.2262)	0.87	0.997	0.858	0.841	1	0.799	1	1		125929573
NM_001034872.2	GM853	2	126161348-126176211	1	0	0.0132 (0.0132-0.0132)	0.0164 (0.0164-0.0164)	0.0005 (0.0005-0.0005)	0.0226 (0.0226-0.0226)	1	0.997	0.998	0.996	0.979	0.997	0.817	0.973		126161348
NM_025645.2	WDR57	2	126320364-126346214	1	0	0.1078 (0.1078-0.1078)	0.1451 (0.1451-0.1451)	0.0015 (0.0015-0.0015)	0.1766 (0.1766-0.1766)	0.937	0.886	0.998	0.891	1	1	0.888	1		126320364
NM_004814.2	WDR57	2	126320392-126346322	1	0	0.1078 (0.1078-0.1078)	0.1451 (0.1451-0.1451)	0.0015 (0.0015-0.0015)	0.1766 (0.1766-0.1766)	0.937	0.886	0.998	0.891	1	1	0.888	1		126320392
NM_001020658.1	PUM1	2	126501123-126627145	2	0	0.0878 (0.0535-0.122)	0.028 (0.025-0.031)	0.1707 (0.1069-0.2346)	0.0646 (0.0227-0.1065)	0.945	0.997	0.898	0.996	1	0.99	1	0.987		126501123
NM_014676.2	PUM1	2	126501123-126627145	2	0	0.0878 (0.0535-0.122)	0.028 (0.025-0.031)	0.1707 (0.1069-0.2346)	0.0646 (0.0227-0.1065)	0.945	0.997	0.898	0.996	1	0.99	1	0.987		126501123
NM_030722.1	PUM1	2	126501146-126626849	2	0	0.0878 (0.0535-0.122)	0.028 (0.025-0.031)	0.1707 (0.1069-0.2346)	0.0646 (0.0227-0.1065)	0.945	0.997	0.898	0.996	1	0.99	1	0.987		126501146
NM_011520.3	SDC3	2	126640176-126678926	2	0	0.0321 (0.0104-0.0539)	0.0171 (0.0164-0.0179)	0.026 (0.0129-0.0392)	0.0533 (0.0004-0.1062)	0.998	0.997	0.998	0.996	0.991	0.964	0.978	0.987		126640176
NM_014654.3	SDC3	2	126640315-126678927	2	0	0.0321 (0.0104-0.0539)	0.0171 (0.0164-0.0179)	0.026 (0.0129-0.0392)	0.0533 (0.0004-0.1062)	0.998	0.997	0.998	0.996	0.991	0.964	0.978	0.987		126640315
NM_006762.1	LAPTM5	2	126781708-126807829	1	0	0.0654 (0.0654-0.0654)	0.1298 (0.1298-0.1298)	0.0231 (0.0231-0.0231)	0.0434 (0.0434-0.0434)	0.968	0.895	0.994	0.996	1	1	0.999	0.987		126781708
NM_010686.3	LAPTM5	2	126781769-126807838	1	0	0.0654 (0.0654-0.0654)	0.1298 (0.1298-0.1298)	0.0231 (0.0231-0.0231)	0.0434 (0.0434-0.0434)	0.968	0.895	0.994	0.996	1	1	0.999	0.987		126781769
NM_001109956.1	SLC23A2	2	127885677-127953463	1	0	0.1056 (0.1056-0.1056)	0.2106 (0.2106-0.2106)	0.0628 (0.0628-0.0628)	0.0434 (0.0434-0.0434)	0.937	0.862	0.98	0.996	1	1	1	0.987		127885677
NM_005116.5	SLC23A2	2	127885677-127957438	2	0	0.0755 (0.0454-0.1056)	0.1497 (0.0887-0.2106)	0.0373 (0.0119-0.0628)	0.0395 (0.0356-0.0434)	0.967	0.871	0.994	0.996	1	1	0.999	0.973		127885677
NM_203327.1	SLC23A2	2	127885677-127957438	2	0	0.0755 (0.0454-0.1056)	0.1497 (0.0887-0.2106)	0.0373 (0.0119-0.0628)	0.0395 (0.0356-0.0434)	0.967	0.871	0.994	0.996	1	1	0.999	0.973		127885677
NM_018824.2	SLC23A2	2	127902807-127957436	2	0	0.0755 (0.0454-0.1056)	0.1497 (0.0887-0.2106)	0.0373 (0.0119-0.0628)	0.0395 (0.0356-0.0434)	0.967	0.871	0.994	0.996	1	1	0.999	0.973		127902807
NM_005704.3	PTPRU	2	128385689-128493741	3	0	0.0572 (0.0001-0.1624)	0.0958 (0-0.2799)	0.0728 (0.0002-0.2006)	0.003 (0.0001-0.0066)	0.993	0.926	0.98	0.997	1	1	1	0.692		128385689
NM_133177.2	PTPRU	2	128385689-128493741	3	0	0.0572 (0.0001-0.1624)	0.0958 (0-0.2799)	0.0728 (0.0002-0.2006)	0.003 (0.0001-0.0066)	0.993	0.926	0.98	0.997	1	1	1	0.692		128385689
NM_133178.2	PTPRU	2	128385689-128493741	3	0	0.0572 (0.0001-0.1624)	0.0958 (0-0.2799)	0.0728 (0.0002-0.2006)	0.003 (0.0001-0.0066)	0.993	0.926	0.98	0.997	1	1	1	0.692		128385689
NM_001083119.2	PTPRU	2	128385693-128493761	3	0	0.0572 (0.0001-0.1624)	0.0958 (0-0.2799)	0.0728 (0.0002-0.2006)	0.003 (0.0001-0.0066)	0.993	0.926	0.98	0.997	1	1	1	0.692		128385693
NM_011214.2	PTPRU	2	128385693-128493761	3	0	0.0572 (0.0001-0.1624)	0.0958 (0-0.2799)	0.0728 (0.0002-0.2006)	0.003 (0.0001-0.0066)	0.993	0.926	0.98	0.997	1	1	1	0.692		128385693
NM_001024732.1	MECR	2	128500649-128537579	1	0	0.0324 (0.0324-0.0324)	0.0018 (0.0018-0.0018)	0.0569 (0.0569-0.0569)	0.0384 (0.0384-0.0384)	0.997	0.997	0.98	0.996	0.999	0.941	1	0.987		128500649
NM_016011.2	MECR	2	128500649-128537579	1	0	0.0324 (0.0324-0.0324)	0.0018 (0.0018-0.0018)	0.0569 (0.0569-0.0569)	0.0384 (0.0384-0.0384)	0.997	0.997	0.98	0.996	0.999	0.941	1	0.987		128500649
NM_025297.1	MECR	2	128500654-128536949	1	0	0.0324 (0.0324-0.0324)	0.0018 (0.0018-0.0018)	0.0569 (0.0569-0.0569)	0.0384 (0.0384-0.0384)	0.997	0.997	0.98	0.996	0.999	0.941	1	0.987		128500654
NM_004437.2	EPB41	2	128596927-128776679	3	0	0.033 (0.0084-0.063)	0.0492 (0.0028-0.1234)	0.0293 (0.0166-0.0541)	0.0205 (0.0057-0.0483)	1	0.993	0.998	0.996	0.971	1	0.96	0.882		128596927
NM_203342.1	EPB41	2	128596927-128776679	3	0	0.033 (0.0084-0.063)	0.0492 (0.0028-0.1234)	0.0293 (0.0166-0.0541)	0.0205 (0.0057-0.0483)	1	0.993	0.998	0.996	0.971	1	0.96	0.882		128596927
NM_203343.1	EPB41	2	128596927-128776679	3	0	0.033 (0.0084-0.063)	0.0492 (0.0028-0.1234)	0.0293 (0.0166-0.0541)	0.0205 (0.0057-0.0483)	1	0.993	0.998	0.996	0.971	1	0.96	0.882		128596927
NM_183428.2	EPB41	2	128598232-128773191	3	0	0.033 (0.0084-0.063)	0.0492 (0.0028-0.1234)	0.0293 (0.0166-0.0541)	0.0205 (0.0057-0.0483)	1	0.993	0.998	0.996	0.971	1	0.96	0.882		128598232
NM_001003362.1	EPB41	2	128600186-128696907	1	0	0.0276 (0.0276-0.0276)	0.0214 (0.0214-0.0214)	0.0541 (0.0541-0.0541)	0.0074 (0.0074-0.0074)	0.997	0.994	0.98	0.996	0.997	0.999	1	0.926		128600186
NM_013622.3	OPRD1	2	128794836-128837175	1	0	0.0731 (0.0731-0.0731)	0.1165 (0.1165-0.1165)	0.1023 (0.1023-0.1023)	0.0005 (0.0005-0.0005)	0.961	0.912	0.968	0.996	1	1	1	0.87		128794836
NM_000911.3	OPRD1	2	128796888-128837303	1	0	0.0731 (0.0731-0.0731)	0.1165 (0.1165-0.1165)	0.1023 (0.1023-0.1023)	0.0005 (0.0005-0.0005)	0.961	0.912	0.968	0.996	1	1	1	0.87		128796888
NM_005644.2	TAF12	2	128977105-129001246	1	0	0.0376 (0.0376-0.0376)	0.0012 (0.0012-0.0012)	0.0478 (0.0478-0.0478)	0.0639 (0.0639-0.0639)	0.996	0.997	0.98	0.996	1	0.929	1	0.996		128977105
NM_025579.2	TAF12	2	128977112-129001507	1	0	0.0376 (0.0376-0.0376)	0.0012 (0.0012-0.0012)	0.0478 (0.0478-0.0478)	0.0639 (0.0639-0.0639)	0.996	0.997	0.98	0.996	1	0.929	1	0.996		128977112
NM_152304.1	RAB42	2	129008714-129010626	1	0	0.0341 (0.0341-0.0341)	0.0338 (0.0338-0.0338)	0.0047 (0.0047-0.0047)	0.0637 (0.0637-0.0637)	0.996	0.986	0.998	0.996	0.999	1	0.941	0.996		129008714
NM_001081651.1	RAB42	2	129008808-129010209	1	0	0.0341 (0.0341-0.0341)	0.0338 (0.0338-0.0338)	0.0047 (0.0047-0.0047)	0.0637 (0.0637-0.0637)	0.996	0.986	0.998	0.996	0.999	1	0.941	0.996		129008808
NM_001048197.1	SNHG3-RCC1	2	129050148-129083080	1	0	0.0241 (0.0241-0.0241)	0.0402 (0.0402-0.0402)	0.0005 (0.0005-0.0005)	0.0315 (0.0315-0.0315)	0.998	0.976	0.998	0.996	0.997	1	0.817	0.984		129050148
NM_001048198.1	SNHG3-RCC1	2	129050148-129083080	1	0	0.0241 (0.0241-0.0241)	0.0402 (0.0402-0.0402)	0.0005 (0.0005-0.0005)	0.0315 (0.0315-0.0315)	0.998	0.976	0.998	0.996	0.997	1	0.817	0.984		129050148
NM_001048199.1	SNHG3-RCC1	2	129050148-129083080	1	0	0.0241 (0.0241-0.0241)	0.0402 (0.0402-0.0402)	0.0005 (0.0005-0.0005)	0.0315 (0.0315-0.0315)	0.998	0.976	0.998	0.996	0.997	1	0.817	0.984		129050148
NM_001048183.1	PHACTR4	2	129089481-129198996	1	0	0.0866 (0.0866-0.0866)	0.1686 (0.1686-0.1686)	0.0214 (0.0214-0.0214)	0.0699 (0.0699-0.0699)	0.945	0.871	0.994	0.993	1	1	0.999	1		129089481
NM_175306.3	PHACTR4	2	129089544-129198826	1	0	0.0866 (0.0866-0.0866)	0.1686 (0.1686-0.1686)	0.0214 (0.0214-0.0214)	0.0699 (0.0699-0.0699)	0.945	0.871	0.994	0.993	1	1	0.999	1		129089544
NM_001127350.1	MED18	2	129235110-129240686	1	0	0.0225 (0.0225-0.0225)	0.0448 (0.0448-0.0448)	0.0087 (0.0087-0.0087)	0.0141 (0.0141-0.0141)	0.998	0.975	0.998	0.996	0.994	1	0.961	0.95		129235110
NM_017638.2	MED18	2	129235110-129240686	1	0	0.0225 (0.0225-0.0225)	0.0448 (0.0448-0.0448)	0.0087 (0.0087-0.0087)	0.0141 (0.0141-0.0141)	0.998	0.975	0.998	0.996	0.994	1	0.961	0.95		129235110
NM_026039.2	MED18	2	129235183-129240596	1	0	0.0225 (0.0225-0.0225)	0.0448 (0.0448-0.0448)	0.0087 (0.0087-0.0087)	0.0141 (0.0141-0.0141)	0.998	0.975	0.998	0.996	0.994	1	0.961	0.95		129235183
NM_001081211.1	PTAFR	2	129376583-129402357	1	0	0.0029 (0.0029-0.0029)	0.0017 (0.0017-0.0017)	0.0012 (0.0012-0.0012)	0.0058 (0.0058-0.0058)	1	0.997	0.998	0.996	0.786	0.933	0.877	0.924		129376583
NM_000952.3	PTAFR	2	129376709-129402092	1	0	0.0029 (0.0029-0.0029)	0.0017 (0.0017-0.0017)	0.0012 (0.0012-0.0012)	0.0058 (0.0058-0.0058)	1	0.997	0.998	0.996	0.786	0.933	0.877	0.924		129376709
NM_001990.2	EYA3	2	129564789-129585495	1	0	0.1735 (0.1735-0.1735)	0.0828 (0.0828-0.0828)	0.3469 (0.3469-0.3469)	0.0908 (0.0908-0.0908)	0.837	0.938	0.712	0.975	1	1	1	1		129564789
NM_010166.2	EYA3	2	129564789-129589001	1	0	0.1735 (0.1735-0.1735)	0.0828 (0.0828-0.0828)	0.3469 (0.3469-0.3469)	0.0908 (0.0908-0.0908)	0.837	0.938	0.712	0.975	1	1	1	1		129564789
NM_210071.1	EYA3	2	129564789-129589001	1	0	0.1735 (0.1735-0.1735)	0.0828 (0.0828-0.0828)	0.3469 (0.3469-0.3469)	0.0908 (0.0908-0.0908)	0.837	0.938	0.712	0.975	1	1	1	1		129564789
NM_211357.1	EYA3	2	129564789-129589001	1	0	0.1735 (0.1735-0.1735)	0.0828 (0.0828-0.0828)	0.3469 (0.3469-0.3469)	0.0908 (0.0908-0.0908)	0.837	0.938	0.712	0.975	1	1	1	1		129564789
NM_001039477.1	C1ORF38	2	129671616-129684632	1	0	0.0606 (0.0606-0.0606)	0.0119 (0.0119-0.0119)	0.1162 (0.1162-0.1162)	0.0538 (0.0538-0.0538)	0.969	0.997	0.966	0.996	1	0.99	1	0.992		129671616
NM_001105556.1	C1ORF38	2	129671616-129684632	1	0	0.0606 (0.0606-0.0606)	0.0119 (0.0119-0.0119)	0.1162 (0.1162-0.1162)	0.0538 (0.0538-0.0538)	0.969	0.997	0.966	0.996	1	0.99	1	0.992		129671616
NM_004848.2	C1ORF38	2	129671616-129684632	1	0	0.0606 (0.0606-0.0606)	0.0119 (0.0119-0.0119)	0.1162 (0.1162-0.1162)	0.0538 (0.0538-0.0538)	0.969	0.997	0.966	0.996	1	0.99	1	0.992		129671616
NM_001033308.2	C1ORF38	2	129671690-129684613	1	0	0.0606 (0.0606-0.0606)	0.0119 (0.0119-0.0119)	0.1162 (0.1162-0.1162)	0.0538 (0.0538-0.0538)	0.969	0.997	0.966	0.996	1	0.99	1	0.992		129671690
NM_002713.2	PPP1R8	2	129725477-129743704	1	0	0.0035 (0.0035-0.0035)	0.0047 (0.0047-0.0047)	0.0058 (0.0058-0.0058)	0.0001 (0.0001-0.0001)	1	0.997	0.998	0.996	0.835	0.956	0.956	0.792		129725477
NM_014110.3	PPP1R8	2	129725477-129743704	1	0	0.0035 (0.0035-0.0035)	0.0047 (0.0047-0.0047)	0.0058 (0.0058-0.0058)	0.0001 (0.0001-0.0001)	1	0.997	0.998	0.996	0.835	0.956	0.956	0.792		129725477
NM_138558.1	PPP1R8	2	129725477-129743704	1	0	0.0035 (0.0035-0.0035)	0.0047 (0.0047-0.0047)	0.0058 (0.0058-0.0058)	0.0001 (0.0001-0.0001)	1	0.997	0.998	0.996	0.835	0.956	0.956	0.792		129725477
NM_146154.1	PPP1R8	2	129725621-129743658	1	0	0.0035 (0.0035-0.0035)	0.0047 (0.0047-0.0047)	0.0058 (0.0058-0.0058)	0.0001 (0.0001-0.0001)	1	0.997	0.998	0.996	0.835	0.956	0.956	0.792		129725621
NM_177424.2	STX12	2	129748050-129784416	1	0	0.0811 (0.0811-0.0811)	0.0628 (0.0628-0.0628)	0.0218 (0.0218-0.0218)	0.1586 (0.1586-0.1586)	0.948	0.959	0.994	0.91	1	1	0.999	1		129748050
NM_133887.4	STX12	2	129748552-129784386	1	0	0.0811 (0.0811-0.0811)	0.0628 (0.0628-0.0628)	0.0218 (0.0218-0.0218)	0.1586 (0.1586-0.1586)	0.948	0.959	0.994	0.91	1	1	0.999	1		129748552
NM_152660.1	FAM76A	2	129802369-129833742	1	0	0.0244 (0.0244-0.0244)	0.0325 (0.0325-0.0325)	0.0403 (0.0403-0.0403)	0.0004 (0.0004-0.0004)	0.998	0.989	0.98	0.996	0.997	1	1	0.87		129802369
NM_145553.1	FAM76A	2	129802708-129833714	1	0	0.0244 (0.0244-0.0244)	0.0325 (0.0325-0.0325)	0.0403 (0.0403-0.0403)	0.0004 (0.0004-0.0004)	0.998	0.989	0.98	0.996	0.997	1	1	0.87		129802708
NM_002038.3	IFI6	2	129861227-129864866	1	0	0.0049 (0.0049-0.0049)	0.0014 (0.0014-0.0014)	0.0036 (0.0036-0.0036)	0.0096 (0.0096-0.0096)	1	0.997	0.998	0.996	0.87	0.929	0.937	0.936		129861227
NM_022872.2	IFI6	2	129861227-129864866	1	0	0.0049 (0.0049-0.0049)	0.0014 (0.0014-0.0014)	0.0036 (0.0036-0.0036)	0.0096 (0.0096-0.0096)	1	0.997	0.998	0.996	0.87	0.929	0.937	0.936		129861227
NM_022873.2	IFI6	2	129861227-129864866	1	0	0.0049 (0.0049-0.0049)	0.0014 (0.0014-0.0014)	0.0036 (0.0036-0.0036)	0.0096 (0.0096-0.0096)	1	0.997	0.998	0.996	0.87	0.929	0.937	0.936		129861227
NM_146155.3	AHDC1	2	129914950-129980124	2	0	0.0281 (0.0127-0.0435)	0.0275 (0.0253-0.0297)	0.0098 (0.0049-0.0147)	0.0471 (0.0079-0.0862)	1	0.997	0.998	0.996	0.979	0.99	0.911	0.979		129914950
NM_001029882.2	AHDC1	2	129915521-129979760	2	0	0.0281 (0.0127-0.0435)	0.0275 (0.0253-0.0297)	0.0098 (0.0049-0.0147)	0.0471 (0.0079-0.0862)	1	0.997	0.998	0.996	0.979	0.99	0.911	0.979		129915521
NM_006990.2	WASF2	2	130034011-130103645	1	0	0.0331 (0.0331-0.0331)	0.0614 (0.0614-0.0614)	0.034 (0.034-0.034)	0.004 (0.004-0.004)	0.996	0.96	0.984	0.996	0.999	1	1	0.911		130034011
NM_153423.6	WASF2	2	130034102-130103646	1	0	0.0331 (0.0331-0.0331)	0.0614 (0.0614-0.0614)	0.034 (0.034-0.034)	0.004 (0.004-0.004)	0.996	0.96	0.984	0.996	0.999	1	1	0.911		130034102
NM_016981.2	SLC9A1	2	130318937-130370203	1	0	0.045 (0.045-0.045)	0.0132 (0.0132-0.0132)	0.0885 (0.0885-0.0885)	0.0333 (0.0333-0.0333)	0.991	0.997	0.978	0.996	1	0.99	1	0.984		130318937
NM_003047.2	SLC9A1	2	130319167-130370293	1	0	0.045 (0.045-0.045)	0.0132 (0.0132-0.0132)	0.0885 (0.0885-0.0885)	0.0333 (0.0333-0.0333)	0.991	0.997	0.978	0.996	1	0.99	1	0.984		130319167
NM_010948.1	NUDC	2	130489816-130503230	1	0	0.1529 (0.1529-0.1529)	0.188 (0.188-0.188)	0.0065 (0.0065-0.0065)	0.2642 (0.2642-0.2642)	0.87	0.862	0.998	0.794	1	1	0.956	1		130489816
NM_006600.2	NUDC	2	130489817-130503270	1	0	0.1529 (0.1529-0.1529)	0.188 (0.188-0.188)	0.0065 (0.0065-0.0065)	0.2642 (0.2642-0.2642)	0.87	0.862	0.998	0.794	1	1	0.956	1		130489817
NR_001572.1	NUDC-PS1	2	130489890-130492133	1	0	0.1529 (0.1529-0.1529)	0.188 (0.188-0.188)	0.0065 (0.0065-0.0065)	0.2642 (0.2642-0.2642)	0.87	0.862	0.998	0.794	1	1	0.956	1		130489890
NM_001017968.2	ZDHHC18	2	130585588-130634980	1	0	0.0822 (0.0822-0.0822)	0.1608 (0.1608-0.1608)	0.0639 (0.0639-0.0639)	0.022 (0.022-0.022)	0.946	0.871	0.98	0.996	1	1	1	0.973		130585588
NM_032283.1	ZDHHC18	2	130585593-130634826	1	0	0.0822 (0.0822-0.0822)	0.1608 (0.1608-0.1608)	0.0639 (0.0639-0.0639)	0.022 (0.022-0.022)	0.946	0.871	0.98	0.996	1	1	1	0.973		130585593
NM_006015.4	ARID1A	2	130668903-130737823	1	0	0.04 (0.04-0.04)	0.0041 (0.0041-0.0041)	0.0426 (0.0426-0.0426)	0.0731 (0.0731-0.0731)	0.993	0.997	0.98	0.993	1	0.956	1	1		130668903
NM_139135.2	ARID1A	2	130668903-130737823	1	0	0.04 (0.04-0.04)	0.0041 (0.0041-0.0041)	0.0426 (0.0426-0.0426)	0.0731 (0.0731-0.0731)	0.993	0.997	0.98	0.993	1	0.956	1	1		130668903
NM_001080819.1	ARID1A	2	130668909-130737422	1	0	0.04 (0.04-0.04)	0.0041 (0.0041-0.0041)	0.0426 (0.0426-0.0426)	0.0731 (0.0731-0.0731)	0.993	0.997	0.98	0.993	1	0.956	1	1		130668909
NM_002953.3	RPS6KA1	2	130835331-130873303	1	0	0.0081 (0.0081-0.0081)	0.0158 (0.0158-0.0158)	0.0063 (0.0063-0.0063)	0.0021 (0.0021-0.0021)	1	0.997	0.998	0.996	0.926	0.99	0.956	0.87		130835331
NM_009097.4	RPS6KA1	2	130835336-130873310	1	0	0.0081 (0.0081-0.0081)	0.0158 (0.0158-0.0158)	0.0063 (0.0063-0.0063)	0.0021 (0.0021-0.0021)	1	0.997	0.998	0.996	0.926	0.99	0.956	0.87		130835336
NM_145833.1	LIN28	2	130967057-130981054	1	0	0.0688 (0.0688-0.0688)	0.0012 (0.0012-0.0012)	0.1139 (0.1139-0.1139)	0.0913 (0.0913-0.0913)	0.968	0.997	0.968	0.975	1	0.929	1	1		130967057
NM_024674.4	LIN28	2	130967062-130981093	1	0	0.0688 (0.0688-0.0688)	0.0012 (0.0012-0.0012)	0.1139 (0.1139-0.1139)	0.0913 (0.0913-0.0913)	0.968	0.997	0.968	0.975	1	0.929	1	1		130967062
NM_145345.2	UBXN11	2	131066333-131097481	1	0	0.0858 (0.0858-0.0858)	0.1656 (0.1656-0.1656)	0.0735 (0.0735-0.0735)	0.0184 (0.0184-0.0184)	0.945	0.871	0.98	0.996	1	1	1	0.968		131066333
NM_001077262.1	UBXN11	2	131075336-131097481	1	0	0.0858 (0.0858-0.0858)	0.1656 (0.1656-0.1656)	0.0735 (0.0735-0.0735)	0.0184 (0.0184-0.0184)	0.945	0.871	0.98	0.996	1	1	1	0.968		131075336
NM_183008.2	UBXN11	2	131075336-131097481	1	0	0.0858 (0.0858-0.0858)	0.1656 (0.1656-0.1656)	0.0735 (0.0735-0.0735)	0.0184 (0.0184-0.0184)	0.945	0.871	0.98	0.996	1	1	1	0.968		131075336
NM_026257.2	UBXN11	2	131075400-131097484	1	0	0.0858 (0.0858-0.0858)	0.1656 (0.1656-0.1656)	0.0735 (0.0735-0.0735)	0.0184 (0.0184-0.0184)	0.945	0.871	0.98	0.996	1	1	1	0.968		131075400
NM_001080712.1	EG665186	2	131139774-131151083	1	0	0.1641 (0.1641-0.1641)	0.1724 (0.1724-0.1724)	0.018 (0.018-0.018)	0.3019 (0.3019-0.3019)	0.85	0.871	0.997	0.776	1	1	0.999	1		131139774
NM_004455.2	EXTL1	2	131313649-131331658	1	0	0.1986 (0.1986-0.1986)	0.3956 (0.3956-0.3956)	0.0788 (0.0788-0.0788)	0.1213 (0.1213-0.1213)	0.799	0.746	0.98	0.943	1	1	1	1		131313649
NM_019578.2	EXTL1	2	131313663-131331662	1	0	0.1986 (0.1986-0.1986)	0.3956 (0.3956-0.3956)	0.0788 (0.0788-0.0788)	0.1213 (0.1213-0.1213)	0.799	0.746	0.98	0.943	1	1	1	1		131313663
NM_027995.2	PAQR7	2	131475003-131485911	1	0	0.0195 (0.0195-0.0195)	0.0034 (0.0034-0.0034)	0.0181 (0.0181-0.0181)	0.037 (0.037-0.037)	0.998	0.997	0.997	0.996	0.991	0.956	0.999	0.987		131475003
NM_178422.4	PAQR7	2	131478512-131485910	1	0	0.0195 (0.0195-0.0195)	0.0034 (0.0034-0.0034)	0.0181 (0.0181-0.0181)	0.037 (0.037-0.037)	0.998	0.997	0.997	0.996	0.991	0.956	0.999	0.987		131478512
NM_001099625.1	FAM54B	2	131500843-131515887	1	0	0.0943 (0.0943-0.0943)	0.1884 (0.1884-0.1884)	0.0511 (0.0511-0.0511)	0.0433 (0.0433-0.0433)	0.939	0.862	0.98	0.996	1	1	1	0.987		131500843
NM_001099626.1	FAM54B	2	131500843-131515023	1	0	0.0943 (0.0943-0.0943)	0.1884 (0.1884-0.1884)	0.0511 (0.0511-0.0511)	0.0433 (0.0433-0.0433)	0.939	0.862	0.98	0.996	1	1	1	0.987		131500843
NM_001099627.1	FAM54B	2	131500843-131515887	1	0	0.0943 (0.0943-0.0943)	0.1884 (0.1884-0.1884)	0.0511 (0.0511-0.0511)	0.0433 (0.0433-0.0433)	0.939	0.862	0.98	0.996	1	1	1	0.987		131500843
NM_019557.5	FAM54B	2	131500843-131515589	1	0	0.0943 (0.0943-0.0943)	0.1884 (0.1884-0.1884)	0.0511 (0.0511-0.0511)	0.0433 (0.0433-0.0433)	0.939	0.862	0.98	0.996	1	1	1	0.987		131500843
NM_029759.3	FAM54B	2	131500851-131512478	1	0	0.0943 (0.0943-0.0943)	0.1884 (0.1884-0.1884)	0.0511 (0.0511-0.0511)	0.0433 (0.0433-0.0433)	0.939	0.862	0.98	0.996	1	1	1	0.987		131500851
NM_207237.2	MAN1C1	2	131553019-131856171	3	0	0.027 (0.0012-0.0769)	0.0519 (0.0002-0.1537)	0.0163 (0.0017-0.0422)	0.0127 (0-0.0348)	1	0.99	0.998	0.996	0.927	1	0.899	0.87		131553019
NM_020379.2	MAN1C1	2	131554391-131855679	3	0	0.027 (0.0012-0.0769)	0.0519 (0.0002-0.1537)	0.0163 (0.0017-0.0422)	0.0127 (0-0.0348)	1	0.99	0.998	0.996	0.927	1	0.899	0.87		131554391
NM_015627.2	LDLRAP1	2	131771349-131786484	1	0	0.0029 (0.0029-0.0029)	0.0002 (0.0002-0.0002)	0.0051 (0.0051-0.0051)	0.0033 (0.0033-0.0033)	1	0.997	0.998	0.996	0.776	0.8	0.951	0.897		131771349
NM_145554.2	LDLRAP1	2	131771349-131786480	1	0	0.0029 (0.0029-0.0029)	0.0002 (0.0002-0.0002)	0.0051 (0.0051-0.0051)	0.0033 (0.0033-0.0033)	1	0.997	0.998	0.996	0.776	0.8	0.951	0.897		131771349
NM_025382.5	TMEM57	2	131944550-132011710	1	0	0.0005 (0.0005-0.0005)	0.0003 (0.0003-0.0003)	0.0003 (0.0003-0.0003)	0.0011 (0.0011-0.0011)	1	0.997	0.998	0.996	0.644	0.878	0.817	0.87		131944550
NM_001038648.1	TMEM57	2	131945234-132011553	1	0	0.0005 (0.0005-0.0005)	0.0003 (0.0003-0.0003)	0.0003 (0.0003-0.0003)	0.0011 (0.0011-0.0011)	1	0.997	0.998	0.996	0.644	0.878	0.817	0.87		131945234
NM_018202.3	TMEM57	2	131945319-132011647	1	0	0.0005 (0.0005-0.0005)	0.0003 (0.0003-0.0003)	0.0003 (0.0003-0.0003)	0.0011 (0.0011-0.0011)	1	0.997	0.998	0.996	0.644	0.878	0.817	0.87		131945319
NM_020485.3	RHCE	2	132021470-132062887	2	0	0.0076 (0.0018-0.0133)	0.0133 (0.0022-0.0244)	0.0007 (0.0001-0.0014)	0.0087 (0.0031-0.0142)	1	0.997	0.998	0.996	0.682	0.956	0.641	0.87		132021470
NM_138616.2	RHCE	2	132021470-132062887	2	0	0.0076 (0.0018-0.0133)	0.0133 (0.0022-0.0244)	0.0007 (0.0001-0.0014)	0.0087 (0.0031-0.0142)	1	0.997	0.998	0.996	0.682	0.956	0.641	0.87		132021470
NM_138617.2	RHCE	2	132021470-132062887	2	0	0.0076 (0.0018-0.0133)	0.0133 (0.0022-0.0244)	0.0007 (0.0001-0.0014)	0.0087 (0.0031-0.0142)	1	0.997	0.998	0.996	0.682	0.956	0.641	0.87		132021470
NM_138618.2	RHCE	2	132021470-132062887	2	0	0.0076 (0.0018-0.0133)	0.0133 (0.0022-0.0244)	0.0007 (0.0001-0.0014)	0.0087 (0.0031-0.0142)	1	0.997	0.998	0.996	0.682	0.956	0.641	0.87		132021470
NM_001048036.1	UNKNOWN	2	132021489-132062612	2	0	0.0076 (0.0018-0.0133)	0.0133 (0.0022-0.0244)	0.0007 (0.0001-0.0014)	0.0087 (0.0031-0.0142)	1	0.997	0.998	0.996	0.682	0.956	0.641	0.87		132021489
NM_001127691.1	RHD	2	132021490-132062508	2	0	0.0076 (0.0018-0.0133)	0.0133 (0.0022-0.0244)	0.0007 (0.0001-0.0014)	0.0087 (0.0031-0.0142)	1	0.997	0.998	0.996	0.682	0.956	0.641	0.87		132021490
NM_016124.3	RHD	2	132021490-132062508	2	0	0.0076 (0.0018-0.0133)	0.0133 (0.0022-0.0244)	0.0007 (0.0001-0.0014)	0.0087 (0.0031-0.0142)	1	0.997	0.998	0.996	0.682	0.956	0.641	0.87		132021490
NM_011270.2	RHD	2	132021530-132062447	2	0	0.0076 (0.0018-0.0133)	0.0133 (0.0022-0.0244)	0.0007 (0.0001-0.0014)	0.0087 (0.0031-0.0142)	1	0.997	0.998	0.996	0.682	0.956	0.641	0.87		132021530
NM_001031680.2	RUNX3	2	132400249-132465301	2	0	0.0807 (0.0703-0.0911)	0.1561 (0.1398-0.1724)	0.0299 (0.0149-0.0448)	0.0561 (0.0263-0.086)	0.953	0.871	0.998	0.996	1	1	0.99	0.987		132400249
NM_019732.2	RUNX3	2	132400253-132465308	2	0	0.0807 (0.0703-0.0911)	0.1561 (0.1398-0.1724)	0.0299 (0.0149-0.0448)	0.0561 (0.0263-0.086)	0.953	0.871	0.998	0.996	1	1	0.99	0.987		132400253
NM_004350.2	RUNX3	2	132433105-132465301	1	0	0.0703 (0.0703-0.0703)	0.1398 (0.1398-0.1398)	0.0448 (0.0448-0.0448)	0.0263 (0.0263-0.0263)	0.967	0.895	0.98	0.996	1	1	1	0.976		132433105
NM_001010980.3	C1ORF130	2	132731204-132781814	2	0	0.1996 (0.1324-0.2668)	0.1523 (0.074-0.2307)	0.3415 (0.1601-0.5229)	0.105 (0.0064-0.2036)	0.695	0.871	0.627	0.96	1	1	1	1		132731204
NM_028995.3	NPAL3	2	132854953-132921948	1	0	0.0679 (0.0679-0.0679)	0.0882 (0.0882-0.0882)	0.0016 (0.0016-0.0016)	0.1139 (0.1139-0.1139)	0.968	0.938	0.998	0.949	1	1	0.895	1		132854953
NM_020448.3	NPAL3	2	132855022-132921949	1	0	0.0679 (0.0679-0.0679)	0.0882 (0.0882-0.0882)	0.0016 (0.0016-0.0016)	0.1139 (0.1139-0.1139)	0.968	0.938	0.998	0.949	1	1	0.895	1		132855022
NM_001013756.1	GRHL3	2	133007275-133043336	1	0	0.2427 (0.2427-0.2427)	0.1278 (0.1278-0.1278)	0.1149 (0.1149-0.1149)	0.4852 (0.4852-0.4852)	0.721	0.895	0.966	0.611	1	1	1	1		133007275
NM_021180.2	GRHL3	2	133007275-133039583	1	0	0.2427 (0.2427-0.2427)	0.1278 (0.1278-0.1278)	0.1149 (0.1149-0.1149)	0.4852 (0.4852-0.4852)	0.721	0.895	0.966	0.611	1	1	1	1		133007275
NM_198173.1	GRHL3	2	133007275-133043315	1	0	0.2427 (0.2427-0.2427)	0.1278 (0.1278-0.1278)	0.1149 (0.1149-0.1149)	0.4852 (0.4852-0.4852)	0.721	0.895	0.966	0.611	1	1	1	1		133007275
NM_198174.1	GRHL3	2	133007275-133039583	1	0	0.2427 (0.2427-0.2427)	0.1278 (0.1278-0.1278)	0.1149 (0.1149-0.1149)	0.4852 (0.4852-0.4852)	0.721	0.895	0.966	0.611	1	1	1	1		133007275
NM_152372.3	MYOM3	2	133232831-133285451	2	0	0.0314 (0.0087-0.0541)	0.0031 (0.0024-0.0037)	0.0345 (0.0067-0.0622)	0.0568 (0.0171-0.0965)	0.999	0.997	0.996	0.996	0.991	0.85	0.999	0.987		133232831
NM_001085509.1	MYOM3	2	133232865-133285454	2	0	0.0314 (0.0087-0.0541)	0.0031 (0.0024-0.0037)	0.0345 (0.0067-0.0622)	0.0568 (0.0171-0.0965)	0.999	0.997	0.996	0.996	0.991	0.85	0.999	0.987		133232865
NM_009924.3	CNR2	2	133443175-133495896	1	0	0.1377 (0.1377-0.1377)	0.0227 (0.0227-0.0227)	0.1297 (0.1297-0.1297)	0.2608 (0.2608-0.2608)	0.891	0.994	0.966	0.798	1	0.999	1	1		133443175
NM_001841.1	CNR2	2	133443287-133479325	1	0	0.1377 (0.1377-0.1377)	0.0227 (0.0227-0.0227)	0.1297 (0.1297-0.1297)	0.2608 (0.2608-0.2608)	0.891	0.994	0.966	0.798	1	0.999	1	1		133443287
NM_013736.4	TCEB3	2	133580566-133597056	1	0	0.0475 (0.0475-0.0475)	0.0088 (0.0088-0.0088)	0.0906 (0.0906-0.0906)	0.043 (0.043-0.043)	0.981	0.997	0.974	0.996	1	0.989	1	0.987		133580566
NM_003198.1	TCEB3	2	133582606-133597064	1	0	0.0475 (0.0475-0.0475)	0.0088 (0.0088-0.0088)	0.0906 (0.0906-0.0906)	0.043 (0.043-0.043)	0.981	0.997	0.974	0.996	1	0.989	1	0.987		133582606
NM_004091.2	E2F2	2	133763546-133786573	1	0	0.0205 (0.0205-0.0205)	0.031 (0.031-0.031)	0.0000 (0.0000-0.0000)	0.0305 (0.0305-0.0305)	0.998	0.99	0.998	0.996	0.991	1	0.641	0.98		133763546
NM_177733.6	E2F2	2	133763556-133786563	1	0	0.0205 (0.0205-0.0205)	0.031 (0.031-0.031)	0.0000 (0.0000-0.0000)	0.0305 (0.0305-0.0305)	0.998	0.99	0.998	0.996	0.991	1	0.641	0.98		133763556
NM_003196.1	TCEA3	2	133864796-133911031	2	0	0.0259 (0.0257-0.0261)	0.0059 (0.0058-0.0059)	0.0359 (0.0214-0.0504)	0.0359 (0.0219-0.0498)	1	0.997	0.994	0.996	0.971	0.899	0.999	0.968		133864796
NM_011542.1	TCEA3	2	133864837-133910629	2	0	0.0259 (0.0257-0.0261)	0.0059 (0.0058-0.0059)	0.0359 (0.0214-0.0504)	0.0359 (0.0219-0.0498)	1	0.997	0.994	0.996	0.971	0.899	0.999	0.968		133864837
NM_001008896.1	C1ORF213	2	133916340-133919404	1	0	0.0263 (0.0263-0.0263)	0.0051 (0.0051-0.0051)	0.0235 (0.0235-0.0235)	0.0503 (0.0503-0.0503)	0.998	0.997	0.994	0.996	0.997	0.956	0.999	0.987		133916340
NM_138479.2	C1ORF213	2	133916340-133919404	1	0	0.0263 (0.0263-0.0263)	0.0051 (0.0051-0.0051)	0.0235 (0.0235-0.0235)	0.0503 (0.0503-0.0503)	0.998	0.997	0.994	0.996	0.997	0.956	0.999	0.987		133916340
NM_024452.2	LUZP1	2	134114299-134209763	1	0	0.0329 (0.0329-0.0329)	0.047 (0.047-0.047)	0.0515 (0.0515-0.0515)	0.0001 (0.0001-0.0001)	0.996	0.975	0.98	0.996	0.999	1	1	0.8		134114299
NM_033631.2	LUZP1	2	134114309-134209768	1	0	0.0329 (0.0329-0.0329)	0.047 (0.047-0.047)	0.0515 (0.0515-0.0515)	0.0001 (0.0001-0.0001)	0.996	0.975	0.98	0.996	0.999	1	1	0.8		134114309
NM_004442.6	EPHB2	2	134338687-134481953	2	0	0.2474 (0.1182-0.3767)	0.1772 (0.1668-0.1877)	0.1885 (0.1663-0.2107)	0.3766 (0.0006-0.7525)	0.541	0.862	0.857	0.542	1	1	1	1		134338687
NM_017449.3	EPHB2	2	134338687-134481953	2	0	0.2474 (0.1182-0.3767)	0.1772 (0.1668-0.1877)	0.1885 (0.1663-0.2107)	0.3766 (0.0006-0.7525)	0.541	0.862	0.857	0.542	1	1	1	1		134338687
NM_010142.2	EPHB2	2	134338692-134481956	2	0	0.2474 (0.1182-0.3767)	0.1772 (0.1668-0.1877)	0.1885 (0.1663-0.2107)	0.3766 (0.0006-0.7525)	0.541	0.862	0.857	0.542	1	1	1	1		134338692
NM_007574.2	C1QC	2	134664245-134668627	1	0	0.0595 (0.0595-0.0595)	0.018 (0.018-0.018)	0.1172 (0.1172-0.1172)	0.0434 (0.0434-0.0434)	0.97	0.997	0.966	0.996	1	0.997	1	0.987		134664245
NM_001114101.1	C1QC	2	134664247-134668636	1	0	0.0595 (0.0595-0.0595)	0.018 (0.018-0.018)	0.1172 (0.1172-0.1172)	0.0434 (0.0434-0.0434)	0.97	0.997	0.966	0.996	1	0.997	1	0.987		134664247
NM_172369.3	C1QC	2	134664247-134668636	1	0	0.0595 (0.0595-0.0595)	0.018 (0.018-0.018)	0.1172 (0.1172-0.1172)	0.0434 (0.0434-0.0434)	0.97	0.997	0.966	0.996	1	0.997	1	0.987		134664247
NM_007939.2	EPHA8	2	134707785-134738331	1	0	0.01 (0.01-0.01)	0.0011 (0.0011-0.0011)	0.0105 (0.0105-0.0105)	0.0185 (0.0185-0.0185)	1	0.997	0.998	0.996	0.962	0.927	0.972	0.968		134707785
NM_020526.3	EPHA8	2	134707786-134738331	1	0	0.01 (0.01-0.01)	0.0011 (0.0011-0.0011)	0.0105 (0.0105-0.0105)	0.0185 (0.0185-0.0185)	1	0.997	0.998	0.996	0.962	0.927	0.972	0.968		134707786
NM_001006943.1	EPHA8	2	134720448-134738331	1	0	0.01 (0.01-0.01)	0.0011 (0.0011-0.0011)	0.0105 (0.0105-0.0105)	0.0185 (0.0185-0.0185)	1	0.997	0.998	0.996	0.962	0.927	0.972	0.968		134720448
NM_001083621.1	ZBTB40	2	134776789-134857519	2	0	0.0077 (0.0048-0.0106)	0.0078 (0.0069-0.0086)	0.0142 (0.0076-0.0207)	0.0013 (0-0.0026)	1	0.997	0.998	0.996	0.682	0.929	0.937	0.711		134776789
NM_014870.3	ZBTB40	2	134776789-134857519	2	0	0.0077 (0.0048-0.0106)	0.0078 (0.0069-0.0086)	0.0142 (0.0076-0.0207)	0.0013 (0-0.0026)	1	0.997	0.998	0.996	0.682	0.929	0.937	0.711		134776789
NM_198248.1	ZBTB40	2	134777232-134857415	2	0	0.0077 (0.0048-0.0106)	0.0078 (0.0069-0.0086)	0.0142 (0.0076-0.0207)	0.0013 (0-0.0026)	1	0.997	0.998	0.996	0.682	0.929	0.937	0.711		134777232
NM_009523.1	WNT4	2	135183459-135194493	1	0	0.0669 (0.0669-0.0669)	0.0058 (0.0058-0.0058)	0.121 (0.121-0.121)	0.074 (0.074-0.074)	0.968	0.997	0.966	0.993	1	0.969	1	1		135183459
NM_030761.4	WNT4	2	135183459-135196974	1	0	0.0669 (0.0669-0.0669)	0.0058 (0.0058-0.0058)	0.121 (0.121-0.121)	0.074 (0.074-0.074)	0.968	0.997	0.966	0.993	1	0.969	1	1		135183459
NM_009861.2	LOC643751	2	135218928-135273147	3	0	0.0145 (0.0068-0.0185)	0.0008 (0.0003-0.0015)	0.0179 (0.0057-0.0243)	0.0247 (0.0132-0.0314)	1	1	0.998	0.996	0.699	0.627	0.925	0.918		135218928
NM_001039802.1	CDC42	2	135218935-135273172	3	0	0.0145 (0.0068-0.0185)	0.0008 (0.0003-0.0015)	0.0179 (0.0057-0.0243)	0.0247 (0.0132-0.0314)	1	1	0.998	0.996	0.699	0.627	0.925	0.918		135218935
NM_001791.3	CDC42	2	135218935-135273172	3	0	0.0145 (0.0068-0.0185)	0.0008 (0.0003-0.0015)	0.0179 (0.0057-0.0243)	0.0247 (0.0132-0.0314)	1	1	0.998	0.996	0.699	0.627	0.925	0.918		135218935
NM_001003254.1	LOC643751	2	135220356-135239669	1	0	0.018 (0.018-0.018)	0.0003 (0.0003-0.0003)	0.0243 (0.0243-0.0243)	0.0295 (0.0295-0.0295)	0.999	0.997	0.994	0.996	0.991	0.878	1	0.978		135220356
NM_044472.2	CDC42	2	135221074-135273172	3	0	0.0145 (0.0068-0.0185)	0.0008 (0.0003-0.0015)	0.0179 (0.0057-0.0243)	0.0247 (0.0132-0.0314)	1	1	0.998	0.996	0.699	0.627	0.925	0.918		135221074
NM_001126318.1	OTTMUSG00000009877	2	135302042-135309266	1	0	0.0057 (0.0057-0.0057)	0.0001 (0.0001-0.0001)	0.0094 (0.0094-0.0094)	0.0075 (0.0075-0.0075)	1	0.997	0.998	0.996	0.892	0.799	0.966	0.927		135302042
NM_007352.2	ELA3B	2	135302047-135309353	1	0	0.0057 (0.0057-0.0057)	0.0001 (0.0001-0.0001)	0.0094 (0.0094-0.0094)	0.0075 (0.0075-0.0075)	1	0.997	0.998	0.996	0.892	0.799	0.966	0.927		135302047
NM_026419.2	ELA3B	2	135302051-135309255	1	0	0.0057 (0.0057-0.0057)	0.0001 (0.0001-0.0001)	0.0094 (0.0094-0.0094)	0.0075 (0.0075-0.0075)	1	0.997	0.998	0.996	0.892	0.799	0.966	0.927		135302051
NM_005747.3	ELA3A	2	135304130-135309256	1	0	0.0057 (0.0057-0.0057)	0.0001 (0.0001-0.0001)	0.0094 (0.0094-0.0094)	0.0075 (0.0075-0.0075)	1	0.997	0.998	0.996	0.892	0.799	0.966	0.927		135304130
NM_008305.3	HSPG2	2	135353007-135462896	2	0	0.0911 (0.0637-0.1185)	0.0799 (0.0055-0.1543)	0.0365 (0.0028-0.0702)	0.1569 (0.1152-0.1986)	0.941	0.956	0.994	0.886	1	1	0.999	1		135353007
NM_005529.5	HSPG2	2	135353035-135462896	2	0	0.0911 (0.0637-0.1185)	0.0799 (0.0055-0.1543)	0.0365 (0.0028-0.0702)	0.1569 (0.1152-0.1986)	0.941	0.956	0.994	0.886	1	1	0.999	1		135353035
NM_032236.5	USP48	2	135498856-135572764	1	0	0.0059 (0.0059-0.0059)	0.0076 (0.0076-0.0076)	0.01 (0.01-0.01)	0.0002 (0.0002-0.0002)	1	0.997	0.998	0.996	0.893	0.982	0.966	0.8		135498856
NM_130879.2	USP48	2	135498905-135574294	1	0	0.0059 (0.0059-0.0059)	0.0076 (0.0076-0.0076)	0.01 (0.01-0.01)	0.0002 (0.0002-0.0002)	1	0.997	0.998	0.996	0.893	0.982	0.966	0.8		135498905
NM_002885.1	RAP1GAP	2	135581399-135651209	2	0	0.0436 (0.0343-0.0529)	0.0485 (0-0.097)	0.0538 (0.0514-0.0562)	0.0285 (0.0055-0.0515)	0.997	0.989	0.98	0.996	0.998	1	1	0.941		135581399
NM_001081155.1	RAP1GAP	2	135598925-135651216	2	0	0.0436 (0.0343-0.0529)	0.0485 (0-0.097)	0.0538 (0.0514-0.0562)	0.0285 (0.0055-0.0515)	0.997	0.989	0.98	0.996	0.998	1	1	0.941		135598925
NM_000478.3	ALPL	2	135666749-135727143	2	0	0.0857 (0.0412-0.1302)	0.1199 (0.0753-0.1644)	0.1131 (0.0042-0.222)	0.0241 (0.0043-0.0439)	0.945	0.895	0.966	0.996	1	1	1	0.934		135666749
NM_001127501.1	ALPL	2	135666749-135687870	1	0	0.1302 (0.1302-0.1302)	0.1644 (0.1644-0.1644)	0.222 (0.222-0.222)	0.0043 (0.0043-0.0043)	0.911	0.871	0.881	0.996	1	1	1	0.916		135666749
NM_007431.2	ALPL	2	135666749-135727161	2	0	0.0857 (0.0412-0.1302)	0.1199 (0.0753-0.1644)	0.1131 (0.0042-0.222)	0.0241 (0.0043-0.0439)	0.945	0.895	0.966	0.996	1	1	1	0.934		135666749
NM_001113348.1	ECE1	2	135804061-135928991	4	0	0.0556 (0.0188-0.1151)	0.0474 (0.0002-0.1318)	0.0839 (0.0303-0.2229)	0.0354 (0-0.0961)	0.996	0.996	0.98	0.996	0.999	0.999	1	0.926		135804061
NM_199307.1	ECE1	2	135804115-135928989	4	0	0.0556 (0.0188-0.1151)	0.0474 (0.0002-0.1318)	0.0839 (0.0303-0.2229)	0.0354 (0-0.0961)	0.996	0.996	0.98	0.996	0.999	0.999	1	0.926		135804115
NM_001397.2	ECE1	2	135865157-135928991	1	0	0.1151 (0.1151-0.1151)	0.0263 (0.0263-0.0263)	0.2229 (0.2229-0.2229)	0.0961 (0.0961-0.0961)	0.919	0.993	0.88	0.966	1	1	1	1		135865157
NM_001113349.1	ECE1	2	135865421-135928991	1	0	0.1151 (0.1151-0.1151)	0.0263 (0.0263-0.0263)	0.2229 (0.2229-0.2229)	0.0961 (0.0961-0.0961)	0.919	0.993	0.88	0.966	1	1	1	1		135865421
NM_001113347.1	ECE1	2	135873952-135928991	1	0	0.1151 (0.1151-0.1151)	0.0263 (0.0263-0.0263)	0.2229 (0.2229-0.2229)	0.0961 (0.0961-0.0961)	0.919	0.993	0.88	0.966	1	1	1	1		135873952
NM_172703.2	EIF4G3	2	135962859-136316371	3	0	0.082 (0.0195-0.1394)	0.0946 (0.0372-0.1722)	0.1082 (0.0178-0.2786)	0.0432 (0.0035-0.0651)	0.948	0.926	0.966	0.996	1	1	1	0.968		135962859
NM_003760.3	EIF4G3	2	135962891-136316919	3	0	0.082 (0.0195-0.1394)	0.0946 (0.0372-0.1722)	0.1082 (0.0178-0.2786)	0.0432 (0.0035-0.0651)	0.948	0.926	0.966	0.996	1	1	1	0.968		135962891
NM_001122896.1	HP1BP3	2	136334463-136371577	1	0	0.0011 (0.0011-0.0011)	0.0017 (0.0017-0.0017)	0.0017 (0.0017-0.0017)	0.0000 (0.0000-0.0000)	1	0.997	0.998	0.996	0.682	0.937	0.895	0.692		136334463
NM_010470.2	HP1BP3	2	136334463-136371577	1	0	0.0011 (0.0011-0.0011)	0.0017 (0.0017-0.0017)	0.0017 (0.0017-0.0017)	0.0000 (0.0000-0.0000)	1	0.997	0.998	0.996	0.682	0.937	0.895	0.692		136334463
NM_001122897.1	HP1BP3	2	136334882-136371577	1	0	0.0011 (0.0011-0.0011)	0.0017 (0.0017-0.0017)	0.0017 (0.0017-0.0017)	0.0000 (0.0000-0.0000)	1	0.997	0.998	0.996	0.682	0.937	0.895	0.692		136334882
NM_016287.3	HP1BP3	2	136335003-136371555	1	0	0.0011 (0.0011-0.0011)	0.0017 (0.0017-0.0017)	0.0017 (0.0017-0.0017)	0.0000 (0.0000-0.0000)	1	0.997	0.998	0.996	0.682	0.937	0.895	0.692		136335003
NM_010623.3	KIF17	2	136397394-136448718	1	0	0.0413 (0.0413-0.0413)	0.0082 (0.0082-0.0082)	0.0793 (0.0793-0.0793)	0.0366 (0.0366-0.0366)	0.992	0.997	0.98	0.996	1	0.985	1	0.987		136397394
NM_001122819.1	KIF17	2	136397591-136449164	1	0	0.0413 (0.0413-0.0413)	0.0082 (0.0082-0.0082)	0.0793 (0.0793-0.0793)	0.0366 (0.0366-0.0366)	0.992	0.997	0.98	0.996	1	0.985	1	0.987		136397591
NM_020816.2	KIF17	2	136397591-136449164	1	0	0.0413 (0.0413-0.0413)	0.0082 (0.0082-0.0082)	0.0793 (0.0793-0.0793)	0.0366 (0.0366-0.0366)	0.992	0.997	0.98	0.996	1	0.985	1	0.987		136397591
NM_032409.2	PINK1	2	136466348-136486701	1	0	0.0385 (0.0385-0.0385)	0.0553 (0.0553-0.0553)	0.0602 (0.0602-0.0602)	0.0001 (0.0001-0.0001)	0.995	0.969	0.98	0.996	1	1	1	0.8		136466348
NM_026880.2	PINK1	2	136467008-136486698	1	0	0.0385 (0.0385-0.0385)	0.0553 (0.0553-0.0553)	0.0602 (0.0602-0.0602)	0.0001 (0.0001-0.0001)	0.995	0.969	0.98	0.996	1	1	1	0.8		136467008
NM_178671.3	UBXN10	2	136991555-137016659	1	0	0.1359 (0.1359-0.1359)	0.1385 (0.1385-0.1385)	0.017 (0.017-0.017)	0.2524 (0.2524-0.2524)	0.9	0.895	0.998	0.809	1	1	0.999	1		136991555
NM_008868.2	PLA2G2C	2	137000028-137027051	1	0	0.1359 (0.1359-0.1359)	0.1385 (0.1385-0.1385)	0.017 (0.017-0.017)	0.2524 (0.2524-0.2524)	0.9	0.895	0.998	0.809	1	1	0.999	1		137000028
NM_000929.2	PLA2G5	2	137184554-137205407	1	0	0.066 (0.066-0.066)	0.0776 (0.0776-0.0776)	0.1164 (0.1164-0.1164)	0.0039 (0.0039-0.0039)	0.968	0.94	0.966	0.996	1	1	1	0.909		137184554
NM_001122954.1	PLA2G5	2	137184775-137205283	1	0	0.066 (0.066-0.066)	0.0776 (0.0776-0.0776)	0.1164 (0.1164-0.1164)	0.0039 (0.0039-0.0039)	0.968	0.94	0.966	0.996	1	1	1	0.909		137184775
NM_011110.4	PLA2G5	2	137184775-137205479	1	0	0.066 (0.066-0.066)	0.0776 (0.0776-0.0776)	0.1164 (0.1164-0.1164)	0.0039 (0.0039-0.0039)	0.968	0.94	0.966	0.996	1	1	1	0.909		137184775
NM_015207.1	OTUD3	2	137339669-137373427	1	0	0.1619 (0.1619-0.1619)	0.3148 (0.3148-0.3148)	0.0393 (0.0393-0.0393)	0.1317 (0.1317-0.1317)	0.85	0.8	0.98	0.943	1	1	1	1		137339669
NM_025786.2	RNF186	2	137507078-137508341	1	0	0.0628 (0.0628-0.0628)	0.0033 (0.0033-0.0033)	0.0751 (0.0751-0.0751)	0.1099 (0.1099-0.1099)	0.968	0.997	0.98	0.949	1	0.956	1	1		137507078
NM_019062.1	RNF186	2	137507079-137508338	1	0	0.0628 (0.0628-0.0628)	0.0033 (0.0033-0.0033)	0.0751 (0.0751-0.0751)	0.1099 (0.1099-0.1099)	0.968	0.997	0.98	0.949	1	0.956	1	1		137507079
[truncated: 16,992 more rows]
