# Supplementary material for: The Genome Response to Artificial Selection: A Case Study in Dairy Cattle
Source: PLoS One. 2009 Aug 12;4(8):e6595. doi: 10.1371/journal.pone.0006595 (PMC2722727; doi:10.1371/journal.pone.0006595)
Supplement: Figure S1 — Observed FST (across and within the three breeds) for each SNP as a function of chromosome position (one page per chromosome). The red (blue) dashed line corresponds to the 99% (97.5%) threshold on the corresponding empirical distributions. (1.39 MB ZIP) [file pone.0006595.s004.zip]

Archive with 1 entries (1 files):
- Supp_FIG1.pdf
