# Supplementary material for: The Genome Response to Artificial Selection: A Case Study in Dairy Cattle
Source: PLoS One. 2009 Aug 12;4(8):e6595. doi: 10.1371/journal.pone.0006595 (PMC2722727; doi:10.1371/journal.pone.0006595)
Supplement: Figure S3 — Whole genome map of regions under selection based on the FST within MON. For each of the 29 bovine autosomes, the smoothed FST is plotted against the chromosomal position (green line). For significant positions (q-value<0.05), non smoothed SNP FST are indicated by a red star. (0.22 MB ZIP) [file pone.0006595.s006.zip]

Archive with 1 entries (1 files):
- FigureS3.pdf
